# Supplementary material for: Fish nursery value of algae habitats in temperate coastal reefs
Source: PeerJ. 2019 May 15;7:e6797. doi: 10.7717/peerj.6797 (PMC6525592; doi:10.7717/peerj.6797)
Supplement: Dataset S2 — Length mass conversions used for the invertebrate fauna within algae morphotypes. The final equations can also be found summarized in the supplementary material. Relationship for a taxonomic group were sometimes derived from equations or data from various species available in the published litrature. In this case a mean relationship was used to derive the taxonomic group equation. [file peerj-07-6797-s004.xlsx]

## Sheet: Conversion formulas
Species		Abundance in all samples	% Abundance	Min in mm	Max in mm	a	b	Adopted or modifed from	Excel sheet	Length mesured	Based on Taxa	Notes
Harpacticoida		278854	44.505	0.000389794	3.66808	0.0047	2.178	Lasker et al. (1970) and Goodman (1980)	1	Total length mm	Grouped data & Asellopsis intermedia
Gastropoda		72964	11.645	1.42e-05	18.8915	0.0264	2.295	Rosati et al. (2012)	2	Total length mm	Ecrobia ventrosa & Hydrobia spp.
Amphipoda		67226	10.7292	0.00048492	17.6	0.0056	2.453	Rosati et al. (2012) & Elkof et al (2016)	3	Total length mm	Echinogammarus spp., Gammarus insensibilis & Gammarus spp.
Bivalvia		52100	8.31514	0.000411056	19.6512	0.0049	2.981	Rosati et al. (2012) & Elkof et al (2016)	4	Total length mm	Dreissena sp., Mytilus edulis & Limicola balthica
Polychaeta		40700	6.4957	0.000531538	36.1366	0.0125	1.64	Rosati et al. (2012)	5	Total length mm	Hediste diversicolor, Ficopomatus enigmaticus & Nereididae
Ostracoda		31387	5.00935	0.000241824	2.13506	0.0166	1.928	Anderson et al (1998) & Herman & Heip (1982)	6	Total length mm	Physocypria pustulosa, Cypridopsis vidua & Cyprideis torosa
Caprellidae		20805	3.32047	0.0019348	12.9726	0.0039	2.4747	Vassilenko (1991)	7	Total length mm	Caprella cristibrachium, C. kroyeri, C. penantis & C. bispinosa
Acari		15962	2.54753	0.000412322	1.96682	0.0829	1.7467	Baumgartner &Rothhaupt (2003)	8	Total length mm	Hydracarina
Nematoda		11388	1.81752	0.521412	7.28561	0.0056	1.1985	Widbom (1984)	9	Total length mm	Nematoda
Isopoda		8164	1.30297	0.00211198	17.9448	0.0088	2.596	Rosati et al. (2012)	10	Total length mm	Asellus sp., Lekanesphaera hookeri, Lekanesphaeran monodi
Diptera		7142	1.13986	0.31322	13.7842	0.001	2.6671	Rosati et al. (2012)	11	Total length mm	Ceratopogonidae, Chironomus plumosus, Chironomus sp., Diamesinae, Stratiomyidae, Tabanidae & Tanypodinae
Tanaidacea		5732	0.914825	0.0365712	7.10573	0.0027	2.889	Kneib et al. (1992)	12	Total length mm	Hargeria rapax
Amphiura		5102	0.814277	0.000659107	6.50855	0.1186	2.276	Robinson et al. (2010)	13	Disc diameter mm	Amphiura chiajei
Cumacea		2168	0.346012	0.251983	4.88291	0.0022	2.42	Rosati et al. (2012)	14	Total length mm	Cumacea
Natantia		1738	0.277384	0.821571	13.6238	0.0019	3.033	Robinson et al. (2010)	15	Total length mm	Processa noveli holthusisi
Galathea		1243	0.198382	0.494313	9.77037	0.0896	2.6	Robinson et al. (2010)	16	Total length mm	Galathe nexa	Converted Carapace length to total visable length from vertical viewpoint
Pantopoda		1183	0.188806	0.379384	1.6695	0.0039	2.4747	Non found	7	Total length mm	Used conversion of Caprellidae
Opisthobranchia		911	0.145395	0.00191354	13.9729	0.0404	2.1937	Clark et al. (1975)	17	Total length mm	Alderia modesta, Polycera dubia & Polyerella emertoni
Nudibranchia		468	0.0746926	0.350711	3.31911	0.0404	2.1937	Clark et al. (1975)	17	Total length mm	Alderia modesta, Polycera dubia & Polyerella emertoni
Sipunculidae		397	0.063361	1.76404	64.1383	0.0118	2.23	Acik (2008)	18	Total length mm	Golfingia vulgaris, Aspidosiphon misakiensis & Phascolosoma agassizii
Asteroidae		273	0.0435707	0.000141743	4.60282	0.0283	2.193	Robinson et al. (2010)	19	Total length mm (arm tip to opposite arm tip)	Leptasterias muelleri	Converted Chelae length to total length using body proportions
Paguridae		192	0.0306431	1.39759	19.07	0.0155	2.611	Robinson et al. (2010)	20	Total length mm	Pagurus bernhardus	Converted arm length to total length using body proportions
Alpheidae		70	0.011172	3.85062	20.1022	0.0319	2.1756	Robinson et al. (2010)	21	Total length mm	Calocaris macandreae	Converted carapace length to total length using body proportions
Pisa		52	0.00829918	1.14259	13.5187	0.1157	2.914	Robinson et al. (2010)	22	Width carapace	Eurynome aspersa
Portunidae		41	0.00654358	1.03938	7.48447	0.0576	2.875	Robinson et al. (2010)	23	Width carapace	Liocarcinus holsatus
Macropodia		36	0.00574559	0.824238	1.19915	0.2921	2.29	Robinson et al (2010)	24	Width carapace	Macropida rostrata
Echinoidea		34	0.00542639	1.70106	8.66712	0.07	2.147	Robinson et al (2010)	25	Total length	Echinocyamus pusillus
Decapoda		24	0.00383039	1.90228	4.58044	0.0019	3.033	Robinson et al. (2010)	15	Total length	Processa noveli holthusisi
Polyplacophora		19	0.00303239	1.27456	3.68276	0.1949	2.5244	Emam et al. (1992)	26	Total length	Acanthopleura spiniger
Ethusidae		14	0.00223439	3.02896	14.378	0.1157	2.914	Robinson et al. (2010)	22	Width carapace	Eurynome aspersa
Majidae		13	0.00207479	2.36206	12.2601	0.1157	2.914	Robinson et al. (2010)	22	Width carapace	Eurynome aspersa
Mysidacea		12	0.0019152	1.48901	1.48901	0.002	3.0298	Azeiteiro et al. (2001)	27	Total length	Mesopodopsis slabberi
Platyhelminthes		12	0.0019152	0.830291	0.830291	0.0404	2.1937	Non found	17	Total length	Used conversion of Nudibranchia
Inachidae		9	0.0014364	1.2793	6.76056	0.2658	2.541	Robinson et al. (2010)		Width carapace	Inachus dosettensis
Holothurioidea		2	0.000319199	12.9157	12.9157	0.0118	2.23	Non found	18	Total length	Used conversion of Sipunculids

## Sheet: 28 Inachus
Carapace width mm	Formula	g	mg	Afdw mg	Taxa	Source
0.6	-3.32672	0.000471284	0.471284	0.0725777	Inachus dorsettensis	Robinson et al (2010)
0.7	-3.15661	0.000697259	0.697259	0.107378	Inachus dorsettensis	Robinson et al (2010)
0.8	-3.00925	0.00097893	0.97893	0.150755	Inachus dorsettensis	Robinson et al (2010)
0.9	-2.87927	0.00132048	1.32048	0.203353	Inachus dorsettensis	Robinson et al (2010)
1	-2.763	0.00172584	1.72584	0.265779	Inachus dorsettensis	Robinson et al (2010)
1.1	-2.65782	0.00219876	2.19876	0.33861	Inachus dorsettensis	Robinson et al (2010)
1.2	-2.5618	0.00274283	2.74283	0.422396	Inachus dorsettensis	Robinson et al (2010)
1.3	-2.47347	0.00336148	3.36148	0.517667	Inachus dorsettensis	Robinson et al (2010)
1.4	-2.39169	0.00405799	4.05799	0.624931	Inachus dorsettensis	Robinson et al (2010)
1.5	-2.31555	0.00483557	4.83557	0.744678	Inachus dorsettensis	Robinson et al (2010)
1.6	-2.24433	0.0056973	5.6973	0.877384	Inachus dorsettensis	Robinson et al (2010)
1.7	-2.17743	0.00664616	6.64616	1.02351	Inachus dorsettensis	Robinson et al (2010)
1.8	-2.11435	0.00768506	7.68506	1.1835	Inachus dorsettensis	Robinson et al (2010)
1.9	-2.05469	0.00881684	8.81684	1.35779	Inachus dorsettensis	Robinson et al (2010)
2	-1.99808	0.0100442	10.0442	1.54681	Inachus dorsettensis	Robinson et al (2010)
3	-1.55063	0.0281427	28.1427	4.33397	Inachus dorsettensis	Robinson et al (2010)
4	-1.23317	0.0584567	58.4567	9.00233	Inachus dorsettensis	Robinson et al (2010)
5	-0.986917	0.103058	103.058	15.871	Inachus dorsettensis	Robinson et al (2010)
6	-0.785718	0.163788	163.788	25.2234	Inachus dorsettensis	Robinson et al (2010)
7	-0.615606	0.242323	242.323	37.3177	Inachus dorsettensis	Robinson et al (2010)
8	-0.468248	0.340214	340.214	52.3929	Inachus dorsettensis	Robinson et al (2010)
9	-0.33827	0.458913	458.913	70.6726	Inachus dorsettensis	Robinson et al (2010)
10	-0.222	0.599791	599.791	92.3678	Inachus dorsettensis	Robinson et al (2010)
11	-0.116821	0.76415	764.15	117.679	Inachus dorsettensis	Robinson et al (2010)
12	-0.0208005	0.953234	953.234	146.798	Inachus dorsettensis	Robinson et al (2010)
13	0.0675301	1.16823	1168.23	179.908	Inachus dorsettensis	Robinson et al (2010)
14	0.149311	1.4103	1410.3	217.186	Inachus dorsettensis	Robinson et al (2010)
15	0.225448	1.68054	1680.54	258.803	Inachus dorsettensis	Robinson et al (2010)

## Sheet: 27 Mysidacea
Total length	DW in mg	AFDW in mg	Taxa	Source
0.6	0.000510568	0.000421219	Mesopodopsis slabberi	Azeiteiro et al. (2001)
0.7	0.000814497	0.00067196	Mesopodopsis slabberi	Azeiteiro et al. (2001)
0.8	0.00122066	0.00100704	Mesopodopsis slabberi	Azeiteiro et al. (2001)
0.9	0.00174412	0.0014389	Mesopodopsis slabberi	Azeiteiro et al. (2001)
1	0.0024	0.00198	Mesopodopsis slabberi	Azeiteiro et al. (2001)
1.1	0.00320349	0.00264288	Mesopodopsis slabberi	Azeiteiro et al. (2001)
1.2	0.00416979	0.00344008	Mesopodopsis slabberi	Azeiteiro et al. (2001)
1.3	0.00531419	0.0043842	Mesopodopsis slabberi	Azeiteiro et al. (2001)
1.4	0.00665197	0.00548787	Mesopodopsis slabberi	Azeiteiro et al. (2001)
1.5	0.00819846	0.00676373	Mesopodopsis slabberi	Azeiteiro et al. (2001)
1.6	0.00996905	0.00822447	Mesopodopsis slabberi	Azeiteiro et al. (2001)
1.7	0.0119791	0.00988278	Mesopodopsis slabberi	Azeiteiro et al. (2001)
1.8	0.0142441	0.0117514	Mesopodopsis slabberi	Azeiteiro et al. (2001)
1.9	0.0167795	0.0138431	Mesopodopsis slabberi	Azeiteiro et al. (2001)
2	0.0196007	0.0161706	Mesopodopsis slabberi	Azeiteiro et al. (2001)
3	0.0669566	0.0552392	Mesopodopsis slabberi	Azeiteiro et al. (2001)
4	0.160078	0.132065	Mesopodopsis slabberi	Azeiteiro et al. (2001)
5	0.314739	0.25966	Mesopodopsis slabberi	Azeiteiro et al. (2001)
6	0.546832	0.451136	Mesopodopsis slabberi	Azeiteiro et al. (2001)
7	0.872347	0.719686	Mesopodopsis slabberi	Azeiteiro et al. (2001)
8	1.30735	1.07857	Mesopodopsis slabberi	Azeiteiro et al. (2001)
9	1.86799	1.54109	Mesopodopsis slabberi	Azeiteiro et al. (2001)
10	2.57046	2.12063	Mesopodopsis slabberi	Azeiteiro et al. (2001)
11	3.43102	2.83059	Mesopodopsis slabberi	Azeiteiro et al. (2001)
12	4.46596	3.68441	Mesopodopsis slabberi	Azeiteiro et al. (2001)
13	5.69163	4.6956	Mesopodopsis slabberi	Azeiteiro et al. (2001)
14	7.12443	5.87765	Mesopodopsis slabberi	Azeiteiro et al. (2001)
15	8.78077	7.24413	Mesopodopsis slabberi	Azeiteiro et al. (2001)

## Sheet: 26 Polyplacophora 
length mm	Weight in g	Weight in mg	AFDW in mg
20	1.389	1389	375.03	Acanthopleura spiniger
44	10.164	10164	2744.28	Acanthopleura spiniger
60	22.238	22238	6004.26	Acanthopleura spiniger
73	36.486	36486	9851.22	Acanthopleura spiniger
82	48.932	48932	13211.6	Acanthopleura spiniger

## Sheet: 25 Echinoidea 
Carapace width mm	Formula	g	mg	Afdw mg	Taxa	Source
0.6	-3.17531	0.000667868	0.667868	0.0233754	Echinocyamus pusillus	Robinson et al (2010)
0.7	-3.03157	0.000929877	0.929877	0.0325457	Echinocyamus pusillus	Robinson et al (2010)
0.8	-2.90707	0.00123861	1.23861	0.0433513	Echinocyamus pusillus	Robinson et al (2010)
0.9	-2.79724	0.00159499	1.59499	0.0558247	Echinocyamus pusillus	Robinson et al (2010)
1	-2.699	0.00199986	1.99986	0.0699952	Echinocyamus pusillus	Robinson et al (2010)
1.1	-2.61013	0.00245397	2.45397	0.0858891	Echinocyamus pusillus	Robinson et al (2010)
1.2	-2.529	0.00295803	2.95803	0.103531	Echinocyamus pusillus	Robinson et al (2010)
1.3	-2.45436	0.00351266	3.51266	0.122943	Echinocyamus pusillus	Robinson et al (2010)
1.4	-2.38526	0.00411848	4.11848	0.144147	Echinocyamus pusillus	Robinson et al (2010)
1.5	-2.32093	0.00477604	4.77604	0.167161	Echinocyamus pusillus	Robinson et al (2010)
1.6	-2.26075	0.00548587	5.48587	0.192005	Echinocyamus pusillus	Robinson et al (2010)
1.7	-2.20423	0.00624847	6.24847	0.218697	Echinocyamus pusillus	Robinson et al (2010)
1.8	-2.15093	0.00706432	7.06432	0.247251	Echinocyamus pusillus	Robinson et al (2010)
1.9	-2.10052	0.00793385	7.93385	0.277685	Echinocyamus pusillus	Robinson et al (2010)
2	-2.05269	0.0088575	8.8575	0.310013	Echinocyamus pusillus	Robinson et al (2010)
3	-1.67462	0.0211534	21.1534	0.740368	Echinocyamus pusillus	Robinson et al (2010)
4	-1.40638	0.0392304	39.2304	1.37306	Echinocyamus pusillus	Robinson et al (2010)
5	-1.19831	0.0633415	63.3415	2.21695	Echinocyamus pusillus	Robinson et al (2010)
6	-1.02831	0.0936895	93.6895	3.27913	Echinocyamus pusillus	Robinson et al (2010)
7	-0.884575	0.130444	130.444	4.56555	Echinocyamus pusillus	Robinson et al (2010)
8	-0.760066	0.173754	173.754	6.08138	Echinocyamus pusillus	Robinson et al (2010)
9	-0.650241	0.223748	223.748	7.83117	Echinocyamus pusillus	Robinson et al (2010)
10	-0.552	0.280543	280.543	9.81902	Echinocyamus pusillus	Robinson et al (2010)
11	-0.46313	0.344247	344.247	12.0486	Echinocyamus pusillus	Robinson et al (2010)
12	-0.381998	0.414956	414.956	14.5235	Echinocyamus pusillus	Robinson et al (2010)
13	-0.307364	0.492761	492.761	17.2466	Echinocyamus pusillus	Robinson et al (2010)
14	-0.238263	0.577746	577.746	20.2211	Echinocyamus pusillus	Robinson et al (2010)
15	-0.173932	0.669989	669.989	23.4496	Echinocyamus pusillus	Robinson et al (2010)

## Sheet: 24 Macropodia
Carapace width mm	Formula	g	mg	Afdw mg	Taxa	Source
0.6	-3.23003	0.000588798	0.588798	0.0906749	Macropodia rostrata	Robinson et al (2010)
0.7	-3.07673	0.000838059	0.838059	0.129061	Macropodia rostrata	Robinson et al (2010)
0.8	-2.94392	0.00113783	1.13783	0.175225	Macropodia rostrata	Robinson et al (2010)
0.9	-2.82678	0.0014901	1.4901	0.229475	Macropodia rostrata	Robinson et al (2010)
1	-2.722	0.00189671	1.89671	0.292093	Macropodia rostrata	Robinson et al (2010)
1.1	-2.62721	0.00235933	2.35933	0.363337	Macropodia rostrata	Robinson et al (2010)
1.2	-2.54067	0.00287955	2.87955	0.443451	Macropodia rostrata	Robinson et al (2010)
1.3	-2.46107	0.00345884	3.45884	0.532661	Macropodia rostrata	Robinson et al (2010)
1.4	-2.38737	0.00409858	4.09858	0.631181	Macropodia rostrata	Robinson et al (2010)
1.5	-2.31875	0.00480009	4.80009	0.739213	Macropodia rostrata	Robinson et al (2010)
1.6	-2.25457	0.00556461	5.56461	0.85695	Macropodia rostrata	Robinson et al (2010)
1.7	-2.19427	0.00639334	6.39334	0.984575	Macropodia rostrata	Robinson et al (2010)
1.8	-2.13743	0.00728742	7.28742	1.12226	Macropodia rostrata	Robinson et al (2010)
1.9	-2.08365	0.00824794	8.24794	1.27018	Macropodia rostrata	Robinson et al (2010)
2	-2.03264	0.00927596	9.27596	1.4285	Macropodia rostrata	Robinson et al (2010)
3	-1.62939	0.0234751	23.4751	3.61517	Macropodia rostrata	Robinson et al (2010)
4	-1.34328	0.0453646	45.3646	6.98615	Macropodia rostrata	Robinson et al (2010)
5	-1.12136	0.0756208	75.6208	11.6456	Macropodia rostrata	Robinson et al (2010)
6	-0.940034	0.114806	114.806	17.6802	Macropodia rostrata	Robinson et al (2010)
7	-0.786725	0.163408	163.408	25.1649	Macropodia rostrata	Robinson et al (2010)
8	-0.653924	0.221858	221.858	34.1662	Macropodia rostrata	Robinson et al (2010)
9	-0.536785	0.290546	290.546	44.7441	Macropodia rostrata	Robinson et al (2010)
10	-0.432	0.369828	369.828	56.9535	Macropodia rostrata	Robinson et al (2010)
11	-0.337211	0.460033	460.033	70.8451	Macropodia rostrata	Robinson et al (2010)
12	-0.250675	0.561468	561.468	86.4661	Macropodia rostrata	Robinson et al (2010)
13	-0.17107	0.67442	674.42	103.861	Macropodia rostrata	Robinson et al (2010)
14	-0.0973668	0.799159	799.159	123.07	Macropodia rostrata	Robinson et al (2010)
15	-0.028751	0.935942	935.942	144.135	Macropodia rostrata	Robinson et al (2010)

## Sheet: 23 Portunidae
Carapace width mm	Formula	g	mg	Afdw mg	Taxa	Source
0.6	-4.06482	8.6136e-05	0.086136	0.0132649	Liocarinus holsatus	Robinson et al (2010)
0.7	-3.87234	0.00013417	0.13417	0.0206622	Liocarinus holsatus	Robinson et al (2010)
0.8	-3.70562	0.000196963	0.196963	0.0303322	Liocarinus holsatus	Robinson et al (2010)
0.9	-3.55855	0.000276342	0.276342	0.0425567	Liocarinus holsatus	Robinson et al (2010)
1	-3.427	0.000374111	0.374111	0.057613	Liocarinus holsatus	Robinson et al (2010)
1.1	-3.308	0.000492044	0.492044	0.0757748	Liocarinus holsatus	Robinson et al (2010)
1.2	-3.19935	0.000631897	0.631897	0.0973121	Liocarinus holsatus	Robinson et al (2010)
1.3	-3.09941	0.000795403	0.795403	0.122492	Liocarinus holsatus	Robinson et al (2010)
1.4	-3.00688	0.000984279	0.984279	0.151579	Liocarinus holsatus	Robinson et al (2010)
1.5	-2.92074	0.00120022	1.20022	0.184835	Liocarinus holsatus	Robinson et al (2010)
1.6	-2.84016	0.00144492	1.44492	0.222518	Liocarinus holsatus	Robinson et al (2010)
1.7	-2.76446	0.00172005	1.72005	0.264887	Liocarinus holsatus	Robinson et al (2010)
1.8	-2.69309	0.00202726	2.02726	0.312197	Liocarinus holsatus	Robinson et al (2010)
1.9	-2.62558	0.00236819	2.36819	0.364701	Liocarinus holsatus	Robinson et al (2010)
2	-2.56154	0.00274449	2.74449	0.422651	Liocarinus holsatus	Robinson et al (2010)
3	-2.05528	0.00880488	8.80488	1.35595	Liocarinus holsatus	Robinson et al (2010)
4	-1.69608	0.0201336	20.1336	3.10058	Liocarinus holsatus	Robinson et al (2010)
5	-1.41746	0.0382418	38.2418	5.88924	Liocarinus holsatus	Robinson et al (2010)
6	-1.18982	0.0645929	64.5929	9.94731	Liocarinus holsatus	Robinson et al (2010)
7	-0.997343	0.100614	100.614	15.4945	Liocarinus holsatus	Robinson et al (2010)
8	-0.830616	0.147701	147.701	22.746	Liocarinus holsatus	Robinson et al (2010)
9	-0.683553	0.207227	207.227	31.913	Liocarinus holsatus	Robinson et al (2010)
10	-0.552	0.280543	280.543	43.2037	Liocarinus holsatus	Robinson et al (2010)
11	-0.432996	0.368981	368.981	56.8231	Liocarinus holsatus	Robinson et al (2010)
12	-0.324354	0.473856	473.856	72.9738	Liocarinus holsatus	Robinson et al (2010)
13	-0.224413	0.596468	596.468	91.8561	Liocarinus holsatus	Robinson et al (2010)
14	-0.131882	0.738105	738.105	113.668	Liocarinus holsatus	Robinson et al (2010)
15	-0.0457376	0.900041	900.041	138.606	Liocarinus holsatus	Robinson et al (2010)

## Sheet: 22 Majidae
Carapace width mm	Formula	g	mg	Afdw mg	Taxa	Source
0.6	-3.77047	0.000169642	0.169642	0.0261248	Eurynome aspersa	Robinson et al (2010)
0.7	-3.57538	0.000265837	0.265837	0.0409389	Eurynome aspersa	Robinson et al (2010)
0.8	-3.4064	0.000392287	0.392287	0.0604122	Eurynome aspersa	Robinson et al (2010)
0.9	-3.25734	0.00055292	0.55292	0.0851498	Eurynome aspersa	Robinson et al (2010)
1	-3.124	0.000751623	0.751623	0.11575	Eurynome aspersa	Robinson et al (2010)
1.1	-3.00338	0.000992244	0.992244	0.152806	Eurynome aspersa	Robinson et al (2010)
1.2	-2.89327	0.0012786	1.2786	0.196904	Eurynome aspersa	Robinson et al (2010)
1.3	-2.79197	0.00161447	1.61447	0.248629	Eurynome aspersa	Robinson et al (2010)
1.4	-2.69818	0.00200363	2.00363	0.308559	Eurynome aspersa	Robinson et al (2010)
1.5	-2.61087	0.0024498	2.4498	0.377269	Eurynome aspersa	Robinson et al (2010)
1.6	-2.52919	0.00295669	2.95669	0.45533	Eurynome aspersa	Robinson et al (2010)
1.7	-2.45247	0.003528	3.528	0.543311	Eurynome aspersa	Robinson et al (2010)
1.8	-2.38014	0.00416739	4.16739	0.641778	Eurynome aspersa	Robinson et al (2010)
1.9	-2.31171	0.00487852	4.87852	0.751292	Eurynome aspersa	Robinson et al (2010)
2	-2.2468	0.00566502	5.66502	0.872413	Eurynome aspersa	Robinson et al (2010)
3	-1.73367	0.0184642	18.4642	2.84349	Eurynome aspersa	Robinson et al (2010)
4	-1.3696	0.0426975	42.6975	6.57542	Eurynome aspersa	Robinson et al (2010)
5	-1.0872	0.0818085	81.8085	12.5985	Eurynome aspersa	Robinson et al (2010)
6	-0.856467	0.139166	139.166	21.4315	Eurynome aspersa	Robinson et al (2010)
7	-0.661384	0.21808	218.08	33.5843	Eurynome aspersa	Robinson et al (2010)
8	-0.492396	0.321813	321.813	49.5593	Eurynome aspersa	Robinson et al (2010)
9	-0.343337	0.453589	453.589	69.8527	Eurynome aspersa	Robinson et al (2010)
10	-0.21	0.616595	616.595	94.9556	Eurynome aspersa	Robinson et al (2010)
11	-0.0893817	0.813989	813.989	125.354	Eurynome aspersa	Robinson et al (2010)
12	0.0207342	1.0489	1048.9	161.531	Eurynome aspersa	Robinson et al (2010)
13	0.122031	1.32444	1324.44	203.963	Eurynome aspersa	Robinson et al (2010)
14	0.215817	1.64368	1643.68	253.127	Eurynome aspersa	Robinson et al (2010)
15	0.30313	2.00969	2009.69	309.493	Eurynome aspersa	Robinson et al (2010)

## Sheet: 21 Alpheidae 
Length of carapace	Total length diameter	Formula	g	mg	Afdw mg	Taxa
0.6	1.968	-3.06642	0.000858193	0.858193	0.132162	Calocaris macandreae
0.7	2.296	-2.92174	0.00119745	1.19745	0.197579	Calocaris macandreae
0.8	2.624	-2.79642	0.001598	1.598	0.26367	Calocaris macandreae
0.9	2.952	-2.68588	0.00206119	2.06119	0.340096	Calocaris macandreae
1	3.28	-2.587	0.00258821	2.58821	0.427055	Calocaris macandreae
1.1	3.608	-2.49755	0.00318016	3.18016	0.524727	Calocaris macandreae
1.2	3.936	-2.41589	0.00383805	3.83805	0.633278	Calocaris macandreae
1.3	4.264	-2.34077	0.0045628	4.5628	0.752862	Calocaris macandreae
1.4	4.592	-2.27122	0.00535529	5.35529	0.883622	Calocaris macandreae
1.5	4.92	-2.20647	0.00621632	6.21632	1.02569	Calocaris macandreae
1.6	5.248	-2.1459	0.00714666	7.14666	1.1792	Calocaris macandreae
1.7	5.576	-2.089	0.00814705	8.14705	1.34426	Calocaris macandreae
1.8	5.904	-2.03536	0.00921815	9.21815	1.521	Calocaris macandreae
1.9	6.232	-1.98461	0.0103606	10.3606	1.70951	Calocaris macandreae
2	6.56	-1.93647	0.0115751	11.5751	1.9099	Calocaris macandreae
3	9.84	-1.55594	0.0278009	27.8009	4.58715	Calocaris macandreae
4	13.12	-1.28595	0.0517668	51.7668	8.54153	Calocaris macandreae

## Sheet: 20 Paguridae
Width of Chela length mm	Total length diameter	Formula	g	mg	Afdw mg	Taxa	Source
0.6	4.5	-2.29125	0.00511391	5.11391	0.787542	Pagurus bernhardus	Robinson et al (2010)
0.7	5.25	-2.11645	0.00764805	7.64805	1.1778	Pagurus bernhardus	Robinson et al (2010)
0.8	6	-1.96503	0.0108385	10.8385	1.66912	Pagurus bernhardus	Robinson et al (2010)
0.9	6.75	-1.83147	0.014741	14.741	2.27012	Pagurus bernhardus	Robinson et al (2010)
1	7.5	-1.712	0.0194089	19.4089	2.98896	Pagurus bernhardus	Robinson et al (2010)
1.1	8.25	-1.60392	0.0248929	24.8929	3.83351	Pagurus bernhardus	Robinson et al (2010)
1.2	9	-1.50526	0.0312422	31.2422	4.81131	Pagurus bernhardus	Robinson et al (2010)
1.3	9.75	-1.41449	0.038504	38.504	5.92962	Pagurus bernhardus	Robinson et al (2010)
1.4	10.5	-1.33046	0.046724	46.724	7.1955	Pagurus bernhardus	Robinson et al (2010)
1.5	11.25	-1.25223	0.0559467	55.9467	8.61579	Pagurus bernhardus	Robinson et al (2010)
1.6	12	-1.17904	0.0662151	66.2151	10.1971	Pagurus bernhardus	Robinson et al (2010)
1.7	12.75	-1.1103	0.0775715	77.5715	11.946	Pagurus bernhardus	Robinson et al (2010)
1.8	13.5	-1.04548	0.0900568	90.0568	13.8687	Pagurus bernhardus	Robinson et al (2010)
1.9	14.25	-0.984174	0.103711	103.711	15.9715	Pagurus bernhardus	Robinson et al (2010)
2	15	-0.926011	0.118574	118.574	18.2604	Pagurus bernhardus	Robinson et al (2010)
3	22.5	-0.466236	0.341793	341.793	52.6362	Pagurus bernhardus	Robinson et al (2010)
4	30	-0.140021	0.7244	724.4	111.558	Pagurus bernhardus	Robinson et al (2010)

[truncated: 19 more sheets: 19 Asteroidae, 18 Sipunculidae, 17 Nudibranchia, 16 Galathea, 15 Natantia, 14 Cumacea, 13 Amphiura, 12 Tanaidacea, 11 Diptera, 10 Isopoda, 9 Nematoda, 8 Acari, 7 Caprellids, 6 Ostracoda, 5 Polychaeta, 4 Bivalves, 3 Amphipoda, 2 Gastropoda, 1 Harpcaticoids]
