# Supplementary material for: Fish nursery value of algae habitats in temperate coastal reefs
Source: PeerJ. 2019 May 15;7:e6797. doi: 10.7717/peerj.6797 (PMC6525592; doi:10.7717/peerj.6797)
Supplement: Dataset S3 — Associated fauna of different algae morphotypes collected from algae cuttings. Density and body size of taxa identified. [file peerj-07-6797-s005.xlsx]

## Sheet: Data_sizes
ID	Type	Station	Location	Period	Site	Algae ID	Species	Algae WWg	Alge Size in mm	Morphotype	ID	Image	Size pixel	Size real mm	Group	Mag.	Size multiplicator	Abundance mulitpicator	a	b	Weight ind AFDW mg	No of Splits	Multiplicator splits	No of bags	Multiplicator to standardize to 6 bags	Abundance in sample	Ab_st6	Observer	Notes
15030	MICRO	32	Mallorca	Summer	A	221235	Haliption virgatum	29.9	0	6-BT	38	echin y varios 221235c.jpg	520.138	3.68631	¿?	0.67	0.00708717	1	#N/A	#N/A	#N/A	4	16	3	2	16	32	Joan
6228	MICRO	32	Mallorca	Summer	A	161202	Haliption virgatum	29.9	0	8-TF	4	harp x2 in quad 161202c.jpg	145.7	0.33556	Acari	2	0.00230309	15.79	0.0829	1.7467	0.0123088	4	16	3	2	252.64	505.28	Hilmar
6229	MICRO	32	Mallorca	Summer	A	161202	Haliption virgatum	29.9	0	8-TF	5	harp x2 in quad 161202c.jpg	134.2	0.309074	Acari	2	0.00230309	15.79	0.0829	1.7467	0.0106622	4	16	3	2	252.64	505.28	Hilmar
6157	MICRO	14	Menorca	Spring	A	141172	¿?	22.3	0	8-TF	6	harp x2 in quad 141172c.jpg	147.6	0.339936	Acari	2	0.00230309	15.79	0.0829	1.7467	0.0125906	5	32	3	2	505.28	1010.56	Hilmar
6206	MICRO	14	Menorca	Spring	B	142147	"Padina + Halopteris + turf	28.33	45	7-LB	34	harp x2 in quad 142147c.jpg	116.8	0.269	Acari	2	0.00230309	15.79	0.0829	1.7467	0.00836574	4	16	2	3	252.64	757.92	Hilmar
6207	MICRO	14	Menorca	Spring	B	142147	"Padina + Halopteris + turf	28.33	45	7-LB	35	harp x2 in quad 142147c.jpg	132.1	0.304238	Acari	2	0.00230309	15.79	0.0829	1.7467	0.0103725	4	16	2	3	252.64	757.92	Hilmar
14029	MICRO	12	Menorca	Spring	B	82227	0	28.5	0	8-TF	40	harp x2 in quad 82227c.jpg	188.223	0.433494	Acari	2	0.00230309	15.79	0.0829	1.7467	0.0192519	3	8	NA	1.5	126.32	189.48	Joan
14707	MICRO	12	Menorca	Spring	A	101218	0	28.5	0	8-TF	81	harp x2 in quad 101218c.jpg	74.726	0.1721	Acari	2	0.00230309	15.79	0.0829	1.7467	0.00383438	3	8	NA	1.5	126.32	189.48	Joan
5209	MICRO	6	Mallorca	Spring	A	41108	¿?	60.94	145	8-TF	8	harp x2 in quad 041108.jpg	179.9	0.414325	Acari	2	0.00230309	15.79	0.0829	1.7467	0.0177895	3	8	2	3	126.32	378.96	Hilmar
5211	MICRO	6	Mallorca	Spring	A	41108	¿?	60.94	145	8-TF	10	harp x2 in quad 041108.jpg	290.1	0.668125	Acari	2	0.00230309	15.79	0.0829	1.7467	0.0409858	3	8	2	3	126.32	378.96	Hilmar
6249	MICRO	14	Menorca	Spring	B	142150	Turf + Filamentosas + haolopteris	23.66	0	8-TF	3	harp x2 in quad 142150c.jpg	122.56	0.282266	Acari	2	0.00230309	15.79	0.0829	1.7467	0.00909956	3	8	2	3	126.32	378.96	Olga
12672	MICRO	32	Mallorca	Summer	B	192204	Haliption virgatum	29.9	0	8-TF	35	harp x2 in quad 192204c.jpg	153.792	0.354196	Acari	2	0.00230309	15.79	0.0829	1.7467	0.0135275	4	16	3	2	252.64	505.28	Adam
4798	MICRO	2	Mallorca	Spring	B	22159	¿?	29.72	0	8-TF	46	harp x2 in quad 022159c.jpg	153.3	0.353063	Acari	2	0.00230309	15.79	0.0829	1.7467	0.013452	2	4	1	6	63.16	378.96	Hilmar
7886	MICRO	NA	NA	NA	NA	NA	NA	32.79	90	NA	57	harp x2 in quad 211246c.jpg	74.43	0.171419	Acari	2	0.00230309	15.79	0.0829	1.7467	0.00380789	3	8	3	2	126.32	252.64	Hilmar
10819	MICRO	14	Menorca	Spring	A	141171	Dyctiota sp	8.71	112	2-SL	4	harp x3 in quad 141171c.jpg	170.578	0.269902	Acari	3	0.00158228	15.79	0.0829	1.7467	0.00841476	2	4	1	6	63.16	378.96	Adam
13540	MICRO	7	Mallorca	Spring	B	72124	Halopteris	25.59	111	6-BT	144	harp x1 in quad 072124c.jpg	75.286	0.356806	Acari	1	0.00473934	15.79	0.0829	1.7467	0.0137021	2	4	1	6	63.16	378.96	Joan
14250	MICRO	12	Menorca	Spring	B	82228	0	28.5	0	8-TF	175	harp y biv y gast x1.5 in quad 82228c.jpg	75.392	0.23262	Acari	1.5	0.00308547	15.79	0.0829	1.7467	0.00649046	3	8	NA	1.5	126.32	189.48	Joan
14251	MICRO	12	Menorca	Spring	B	82228	0	28.5	0	8-TF	176	harp y biv y gast x1.5 in quad 82228c.jpg	66.03	0.203733	Acari	1.5	0.00308547	15.79	0.0829	1.7467	0.00514865	3	8	NA	1.5	126.32	189.48	Joan
1276	MICRO	1	Mallorca	Spring	B	18284	¿?	30.51	150	3-FI	98	x2 harp 8 ind acari 2ind per quad rst 1ind 18284.jpg	126.57	0.291502	Acari	2	0.00230309	15.79	0.0829	1.7467	0.00962593	2	4	2	3	63.16	189.48	Hilmar
1287	MICRO	1	Mallorca	Spring	B	18284	¿?	30.51	150	3-FI	109	x2 harp 8 ind acari 2ind per quad rst 1ind 18284.jpg	126.57	0.291502	Acari	2	0.00230309	15.79	0.0829	1.7467	0.00962593	2	4	2	3	63.16	189.48	Hilmar
4843	MICRO	2	Mallorca	Spring	B	25217	¿?	29.72	0	8-TF	3	harp x2 in quad 25217c.jpg	137	0.315523	Acari	2	0.00230309	15.79	0.0829	1.7467	0.0110538	2	4	1	6	63.16	378.96	Hilmar
5664	MICRO	7	Mallorca	Spring	A	71101	D.polipodioides	52.14	141	2-SL	47	harp x1.5 in quad 071101c.jpg	150.4	0.464054	Acari	1.5	0.00308547	15.79	0.0829	1.7467	0.0216845	3	8	3	2	126.32	252.64	Hilmar
5665	MICRO	7	Mallorca	Spring	A	71101	D.polipodioides	52.14	141	2-SL	48	harp x1.5 in quad 071101c.jpg	118.5	0.365628	Acari	1.5	0.00308547	15.79	0.0829	1.7467	0.0142993	3	8	3	2	126.32	252.64	Hilmar
5819	MICRO	7	Mallorca	Spring	B	72127	"D.polipodioides + Dyctiota	40.93	215	8-TF	54	harp x2 in quad 072127c.jpg	120.3	0.277061	Acari	2	0.00230309	15.79	0.0829	1.7467	0.00880849	3	8	3	2	126.32	252.64	Hilmar
6049	MICRO	1	Mallorca	Spring	B	12246	¿?	30.51	150	3-FI	57	harp x2 in quad 122246c.jpg	108.8	0.250576	Acari	2	0.00230309	15.79	0.0829	1.7467	0.00739063	2	4	2	3	63.16	189.48	Hilmar
6585	MICRO	15	Menorca	Spring	A	151224	Dyctiota sp	36.42	142	3-FI	3	harp x2 17 ind in quad varios 151224c.jpg	168.962	0.389134	Acari	2	0.00230309	15.79	0.0829	1.7467	0.0159434	3	8	3	2	126.32	252.64	Olga
7145	MICRO	32	Mallorca	Summer	B	162139	Haliption virgatum	29.9	0	8-TF	11	harp y varios x3 in quad 162139c.jpg	209.571	0.3316	Acari	3	0.00158228	15.79	0.0829	1.7467	0.0120562	4	16	3	2	252.64	505.28	Olga
7146	MICRO	32	Mallorca	Summer	B	162139	Haliption virgatum	29.9	0	8-TF	12	harp y varios x3 in quad 162139c.jpg	200.552	0.317329	Acari	3	0.00158228	15.79	0.0829	1.7467	0.0111646	4	16	3	2	252.64	505.28	Olga
7300	MICRO	32	Mallorca	Summer	A	181184	Haliption virgatum	29.9	0	8-TF	2	harp x2 in quad 181184c.jpg	132.966	0.306232	Acari	2	0.00230309	15.79	0.0829	1.7467	0.0104915	4	16	3	2	252.64	505.28	Olga
9095	MICRO	1	Mallorca	Spring	B	12141	Halopteris	84.4	100	6-BT	108	harp x1.5 in quad 0111141.jpg	59.059	0.182225	Acari	1.5	0.00308547	15.79	0.0829	1.7467	0.00423698	3	8	3	2	126.32	252.64	Adam
10795	MICRO	14	Menorca	Spring	B	142148	Halopteris	31.26	134	6-BT	30	harp x1.5 in quad 142148c.jpg	111.647	0.344483	Acari	1.5	0.00308547	15.79	0.0829	1.7467	0.0128862	3	8	3	2	126.32	252.64	Adam
10947	MICRO	14	Menorca	Spring	A	141168	Padina	33.96	79	7-LB	30	harp x2 in quad 141168c.jpg	103.446	0.238245	Acari	2	0.00230309	15.79	0.0829	1.7467	0.00676709	3	8	3	2	126.32	252.64	Adam
11926	MICRO	12	Menorca	Spring	A	111197	0	28.5	0	8-TF	72	harp ind 24 y varios x1.5 in quad 111197.jpg	94.202	0.290657	Acari	1.5	0.00308547	15.79	0.0829	1.7467	0.00957728	3	8	NA	1.5	126.32	189.48	Adam
11943	MICRO	12	Menorca	Spring	A	111195	0	28.5	0	8-TF	9	harp x4 in quad 111195c.jpg	315	0.383165	Acari	4	0.0012164	15.79	0.0829	1.7467	0.0155187	3	8	NA	1.5	126.32	189.48	Adam
11944	MICRO	12	Menorca	Spring	A	111195	0	28.5	0	8-TF	10	harp x4 in quad 111195c.jpg	242.165	0.294569	Acari	4	0.0012164	15.79	0.0829	1.7467	0.00980354	3	8	NA	1.5	126.32	189.48	Adam
12142	MICRO	32	Mallorca	Summer	B	172243	Haliption virgatum	29.9	0	8-TF	7	harp x2 in quad 172243c.jpg	96.519	0.222292	Acari	2	0.00230309	15.79	0.0829	1.7467	0.00599549	4	16	3	2	252.64	505.28	Adam
12202	MICRO	19	Menorca	Summer	B	192203b	Cystoseira	32.79	90	1-ET	10	harp 2x in quad 192203 cysto.jpg	162.361	0.373931	Acari	2	0.00230309	15.79	0.0829	1.7467	0.0148713	3	8	3	2	126.32	252.64	Adam
12265	MICRO	32	Mallorca	Summer	B	192205	Haliption virgatum	29.9	0	8-TF	3	harp x2 in quad 192205c.jpg	81.056	0.186679	Acari	2	0.00230309	15.79	0.0829	1.7467	0.00441954	4	16	3	2	252.64	505.28	Adam
12785	MICRO	32	Mallorca	Summer	B	192237	Haliption virgatum	29.9	0	8-TF	68	harp y varios x2 in quad 192237c.jpg	111	0.255643	Acari	2	0.00230309	15.79	0.0829	1.7467	0.00765363	4	16	3	2	252.64	505.28	Adam
12788	MICRO	32	Mallorca	Summer	B	192237	Haliption virgatum	29.9	0	8-TF	71	harp y varios x2 in quad 192237c.jpg	132.85	0.305965	Acari	2	0.00230309	15.79	0.0829	1.7467	0.0104756	4	16	3	2	252.64	505.28	Adam
12872	MICRO	32	Mallorca	Summer	B	192238	Haliption virgatum	29.9	0	8-TF	58	harp y varios x2 in quad 192238c.jpg	155.219	0.357483	Acari	2	0.00230309	15.79	0.0829	1.7467	0.0137475	4	16	3	2	252.64	505.28	Adam
14842	MICRO	12	Menorca	Spring	A	101220	0	28.5	0	8-TF	37	harp y varios x2 in quad 101220c.jpg	110.018	0.253381	Acari	2	0.00230309	15.79	0.0829	1.7467	0.00753575	3	8	NA	1.5	126.32	189.48	Joan
15033	MICRO	32	Mallorca	Summer	A	221235	Haliption virgatum	29.9	0	6-BT	41	harp x4 2ind per quad 221235c.jpg	244.107	0.296931	Acari	4	0.0012164	15.79	0.0829	1.7467	0.00994127	4	16	3	2	252.64	505.28	Joan
7999	MICRO	32	Mallorca	Summer	B	212166	Haliption virgatum	29.9	0	6-BT	21	harp x2 in quad 212166c.jpg	141.9	0.326808	Acari	2	0.00230309	15.79	0.0829	1.7467	0.0117536	4	16	3	2	252.64	505.28	Hilmar
8540	MICRO	#N/A	#N/A	#N/A	A	6198	#N/A	#N/A	#N/A	#N/A	82	harp x2 in quad 06198c.jpg	118.068	0.271921	Acari	2	0.00230309	15.79	0.0829	1.7467	0.00852501	#N/A	#N/A	#N/A	#N/A	#N/A	#N/A	Adam
12433	MICRO	32	Mallorca	Summer	A	211146	Haliption virgatum	29.9	0	6-BT	54	harp x1.5 in quad 211146c.jpg	117.881	0.363718	Acari	1.5	0.00308547	15.79	0.0829	1.7467	0.0141691	4	16	3	2	252.64	505.28	Adam
13013	MICRO	32	Mallorca	Summer	B	202232	Haliption virgatum	29.9	0	8-TF	40	harp x3 in quad 202232c.jpg	147.58	0.233513	Acari	3	0.00158228	15.79	0.0829	1.7467	0.00653405	4	16	3	2	252.64	505.28	Adam
13176	MICRO	6	Mallorca	Spring	B	52132	¿?	60.94	145	6-BT	127	harp x1.5 in quad 052132c.jpg	122.066	0.376631	Acari	1.5	0.00308547	15.79	0.0829	1.7467	0.0150594	3	8	2	3	126.32	378.96	Joan
14597	MICRO	12	Menorca	Spring	B	92217	0	28.5	0	8-TF	55	harp x2 in quad 092217c.jpg	127.906	0.294579	Acari	2	0.00230309	15.79	0.0829	1.7467	0.00980411	3	8	NA	1.5	126.32	189.48	Joan
4013	MICRO	6	Mallorca	Spring	B	42111	¿?	60.94	145	3-FI	107	harp y varios x1.5 per quad 042111c.jpg	181.6	0.560321	Acari	1.5	0.00308547	15.79	0.0829	1.7467	0.0301404	3	8	2	3	126.32	378.96	Hilmar
4014	MICRO	6	Mallorca	Spring	B	42111	¿?	60.94	145	3-FI	108	harp y varios x1.5 per quad 042111c.jpg	182.4	0.562789	Acari	1.5	0.00308547	15.79	0.0829	1.7467	0.0303727	3	8	2	3	126.32	378.96	Hilmar
4015	MICRO	6	Mallorca	Spring	B	42111	¿?	60.94	145	3-FI	109	harp y varios x1.5 per quad 042111c.jpg	125.2	0.386301	Acari	1.5	0.00308547	15.79	0.0829	1.7467	0.0157412	3	8	2	3	126.32	378.96	Hilmar
8640	MICRO	#N/A	#N/A	#N/A	A	6199	#N/A	#N/A	#N/A	#N/A	47	harp x2 in quad 06199c.jpg	171.814	0.395702	Acari	2	0.00230309	15.79	0.0829	1.7467	0.0164164	#N/A	#N/A	#N/A	#N/A	#N/A	#N/A	Adam
14568	MICRO	12	Menorca	Spring	B	92216	0	28.5	0	8-TF	26	varios x2 in quad 092216c.jpg	135.602	0.312303	Acari	2	0.00230309	15.79	0.0829	1.7467	0.0108575	3	8	NA	1.5	126.32	189.48	Joan
4409	MICRO	32	Mallorca	Summer	A	171121	Haliption virgatum	29.9	0	8-TF	55	varios 17121c.jpg	37.58	0.266336	Acari	0.67	0.00708717	1	0.0829	1.7467	0.00822153	4	16	3	2	16	32	Hilmar
12366	MICRO	32	Mallorca	Summer	A	211145	Haliption virgatum	29.9	0	8-TF	3	harp x3 211145c.jpg	210.021	0.332312	Acari	3	0.00158228	1	0.0829	1.7467	0.0121015	4	16	3	2	16	32	Adam
12015	MICRO	12	Menorca	Spring	B	102154	0	28.5	0	8-TF	45	harp x1 102154.jpg	109.859	0.520659	Acari	1	0.00473934	1	0.0829	1.7467	0.0265129	3	8	NA	1.5	8	12	Adam
5913	MICRO	7	Mallorca	Spring	B	72123	Cystoseira	94.42	80	1-ET	70	amph2 072123c.jpg	39.4	0.279235	Acari	0.67	0.00708717	1	0.0829	1.7467	0.00892954	4	16	3	2	16	32	Hilmar
6675	MICRO	15	Menorca	Spring	B	152177	Cystoseira	71.5	81	1-ET	7	harp x1 152177c.jpg	104.139	0.49355	Acari	1	0.00473934	1	0.0829	1.7467	0.0241488	4	16	3	2	16	32	Olga
6676	MICRO	15	Menorca	Spring	B	152177	Cystoseira	71.5	81	1-ET	8	harp x1 152177c.jpg	87.464	0.414521	Acari	1	0.00473934	1	0.0829	1.7467	0.0178042	4	16	3	2	16	32	Olga
6758	MICRO	15	Menorca	Spring	B	152178	Halopteris	85.14	128	6-BT	11	harp y varios 152178c.jpg	82.377	0.58382	Acari	0.67	0.00708717	1	0.0829	1.7467	0.0323828	4	16	3	2	16	32	Olga
9659	MICRO	2	Mallorca	Spring	A	21191	Cystoseira	99.25	137	1-ET	39	harp 021191c.jpg	84.054	0.595705	Acari	0.67	0.00708717	1	0.0829	1.7467	0.033543	4	16	3	2	16	32	Adam
13935	MICRO	12	Menorca	Spring	B	82225	0	28.5	0	8-TF	74	harp y amph 2 82225c.jpg	50.12	0.355209	Acari	0.67	0.00708717	1	0.0829	1.7467	0.0135952	3	8	NA	1.5	8	12	Joan
14669	MICRO	12	Menorca	Spring	A	101218	0	28.5	0	8-TF	43	amph 101218c.jpg	69.57	0.493055	Acari	0.67	0.00708717	1	0.0829	1.7467	0.0241065	3	8	NA	1.5	8	12	Joan
14670	MICRO	12	Menorca	Spring	A	101218	0	28.5	0	8-TF	44	amph 101218c.jpg	77.201	0.547137	Acari	0.67	0.00708717	1	0.0829	1.7467	0.0289126	3	8	NA	1.5	8	12	Joan
15599	MICRO	3	Mallorca	Spring	B	32210	Cladostephus	9.24	92	4-TU	11	Varios 32210c.jpg	66.48	0.471155	Acari	0.67	0.00708717	1	0.0829	1.7467	0.0222674	2	4	2	3	4	12	Hilmar
15600	MICRO	3	Mallorca	Spring	B	32210	Cladostephus	9.24	92	4-TU	12	Varios 32210c.jpg	90.02	0.637987	Acari	0.67	0.00708717	1	0.0829	1.7467	0.0378111	2	4	2	3	4	12	Hilmar
353	MICRO	#N/A	#N/A	#N/A	B	3126	#N/A	#N/A	#N/A	#N/A	25	Harp y Ostra y Acari x0.8 3126C .jpg	70.385	0.416233	Acari	0.8	0.00591366	1	0.0829	1.7467	0.0179329	#N/A	#N/A	#N/A	#N/A	#N/A	#N/A	Hilmar
354	MICRO	#N/A	#N/A	#N/A	B	3126	#N/A	#N/A	#N/A	#N/A	26	Harp y Ostra y Acari x0.8 3126C .jpg	60.531	0.35796	Acari	0.8	0.00591366	1	0.0829	1.7467	0.0137796	#N/A	#N/A	#N/A	#N/A	#N/A	#N/A	Hilmar
355	MICRO	#N/A	#N/A	#N/A	B	3126	#N/A	#N/A	#N/A	#N/A	27	Harp y Ostra y Acari x0.8 3126C .jpg	72.18	0.426848	Acari	0.8	0.00591366	1	0.0829	1.7467	0.0187393	#N/A	#N/A	#N/A	#N/A	#N/A	#N/A	Hilmar
356	MICRO	#N/A	#N/A	#N/A	B	3126	#N/A	#N/A	#N/A	#N/A	28	Harp y Ostra y Acari x0.8 3126C .jpg	53.451	0.316091	Acari	0.8	0.00591366	1	0.0829	1.7467	0.0110886	#N/A	#N/A	#N/A	#N/A	#N/A	#N/A	Hilmar
1892	MICRO	2	Mallorca	Spring	A	23120	¿?	29.72	0	8-TF	54	harp y varios x0.8 23120c.jpg	51.923	0.307055	Acari	0.8	0.00591366	1	0.0829	1.7467	0.0105408	2	4	1	6	4	24	Hilmar
1893	MICRO	2	Mallorca	Spring	A	23120	¿?	29.72	0	8-TF	55	harp y varios x0.8 23120c.jpg	80.05	0.473389	Acari	0.8	0.00591366	1	0.0829	1.7467	0.0224521	2	4	1	6	4	24	Hilmar
1894	MICRO	2	Mallorca	Spring	A	23120	¿?	29.72	0	8-TF	56	harp y varios x0.8 23120c.jpg	76.007	0.44948	Acari	0.8	0.00591366	1	0.0829	1.7467	0.0205089	2	4	1	6	4	24	Hilmar
1895	MICRO	2	Mallorca	Spring	A	23120	¿?	29.72	0	8-TF	57	harp y varios x0.8 23120c.jpg	71.784	0.424506	Acari	0.8	0.00591366	1	0.0829	1.7467	0.0185601	2	4	1	6	4	24	Hilmar
2205	MICRO	2	Mallorca	Spring	A	27166	¿?	29.72	0	8-TF	36	harp y varios x1.5 27166c.jpg	90.44	0.27905	Acari	1.5	0.00308547	1	0.0829	1.7467	0.00891921	2	4	1	6	4	24	Hilmar
4140	MICRO	6	Mallorca	Spring	B	42113	¿?	60.94	145	3-FI	39	harp y varios x1 042113C.jpg	108.7	0.515166	Acari	1	0.00473934	1	0.0829	1.7467	0.0260263	3	8	2	3	8	24	Hilmar
4733	MICRO	2	Mallorca	Spring	B	22156	Cystoseira	69.95	96	1-ET	80	varios x0.8 022156c.jpg	72.45	0.428445	Acari	0.8	0.00591366	1	0.0829	1.7467	0.0188619	3	8	2	3	8	24	Hilmar
5213	MICRO	6	Mallorca	Spring	A	41108	¿?	60.94	145	8-TF	12	varios x1 041108.jpg	130.8	0.619905	Acari	1	0.00473934	1	0.0829	1.7467	0.0359591	3	8	2	3	8	24	Hilmar
6320	MICRO	14	Menorca	Spring	A	141170	Dyctiota sp	24.51	131	3-FI	13	harp 151170c.jpg	80.777	0.572481	Acari	0.67	0.00708717	1	0.0829	1.7467	0.0312921	3	8	2	3	8	24	Olga
6873	MICRO	16	Menorca	Spring	A	161199	Padina	10.08	56	8-TF	2	amph 161199c.jpg	277.519	1.96682	Acari	0.67	0.00708717	1	0.0829	1.7467	0.270194	3	8	2	3	8	24	Olga
6875	MICRO	16	Menorca	Spring	A	161199	Padina	10.08	56	8-TF	4	amph 161199c.jpg	85.988	0.609412	Acari	0.67	0.00708717	1	0.0829	1.7467	0.0349026	3	8	2	3	8	24	Olga
6889	MICRO	16	Menorca	Spring	A	161199	Padina	10.08	56	8-TF	13	varios x1 161199c.jpg	0.087	0.000412322	Acari	1	0.00473934	1	0.0829	1.7467	1.01482e-07	3	8	2	3	8	24	Olga
10117	MICRO	2	Mallorca	Spring	B	24280	¿?	29.72	0	8-TF	28	harp y varios 24280c.jpg	138.975	0.98494	Acari	0.67	0.00708717	1	0.0829	1.7467	0.0807315	2	4	1	6	4	24	Adam
10118	MICRO	2	Mallorca	Spring	B	24280	¿?	29.72	0	8-TF	29	harp y varios 24280c.jpg	135.831	0.962658	Acari	0.67	0.00708717	1	0.0829	1.7467	0.0775684	2	4	1	6	4	24	Adam
10394	MICRO	2	Mallorca	Spring	B	25218	¿?	29.72	0	8-TF	11	All 25218c.jpg	48.332	0.342537	Acari	0.67	0.00708717	1	0.0829	1.7467	0.0127594	2	4	1	6	4	24	Adam
11632	MICRO	12	Menorca	Spring	A	121161	¿?	38.25	0	8-TF	33	amph y varios 121161c.jpg	93.723	0.664231	Acari	0.67	0.00708717	1	0.0829	1.7467	0.0405695	3	8	2	3	8	24	Adam
14542	MICRO	12	Menorca	Spring	B	92215	0	28.5	0	8-TF	42	varios 092215c.jpg	67.007	0.47489	Acari	0.67	0.00708717	1	0.0829	1.7467	0.0225767	3	8	NA	1.5	8	12	Joan
2084	MICRO	2	Mallorca	Spring	A	27163	¿?	29.72	0	8-TF	14	harp y varios x1.5 27163c.jpg	208.1	0.642086	Acari	1.5	0.00308547	1	0.0829	1.7467	0.0382364	2	4	1	6	4	24	Hilmar
2090	MICRO	2	Mallorca	Spring	A	27163	¿?	29.72	0	8-TF	20	harp y varios x1.5 27163c.jpg	96.02	0.296267	Acari	1.5	0.00308547	1	0.0829	1.7467	0.00990245	2	4	1	6	4	24	Hilmar
7001	MICRO	32	Mallorca	Summer	B	162137	Haliption virgatum	29.9	0	8-TF	13	harp y var 162137c.jpg	72.062	0.510716	Acari	0.67	0.00708717	1	0.0829	1.7467	0.0256349	4	16	3	2	16	32	Olga
7929	MICRO	NA	NA	NA	NA	NA	NA	32.79	90	NA	100	varios 2111246c.jpg	59.08	0.41871	Acari	0.67	0.00708717	1	0.0829	1.7467	0.0181197	3	8	3	2	8	16	Hilmar
7930	MICRO	NA	NA	NA	NA	NA	NA	32.79	90	NA	101	varios 2111246c.jpg	57.98	0.410914	Acari	0.67	0.00708717	1	0.0829	1.7467	0.0175345	3	8	3	2	8	16	Hilmar
7931	MICRO	NA	NA	NA	NA	NA	NA	32.79	90	NA	102	varios 2111246c.jpg	94.83	0.672077	Acari	0.67	0.00708717	1	0.0829	1.7467	0.0414102	3	8	3	2	8	16	Hilmar
7932	MICRO	NA	NA	NA	NA	NA	NA	32.79	90	NA	103	varios 2111246c.jpg	90.82	0.643657	Acari	0.67	0.00708717	1	0.0829	1.7467	0.0384	3	8	3	2	8	16	Hilmar
7933	MICRO	NA	NA	NA	NA	NA	NA	32.79	90	NA	104	varios 2111246c.jpg	50	0.354359	Acari	0.67	0.00708717	1	0.0829	1.7467	0.0135384	3	8	3	2	8	16	Hilmar
10856	MICRO	14	Menorca	Spring	A	141171	Dyctiota sp	8.71	112	2-SL	41	varios 141171c.jpg	68.411	0.484841	Acari	0.67	0.00708717	1	0.0829	1.7467	0.0234094	2	4	1	6	4	24	Adam
13217	MICRO	6	Mallorca	Spring	B	52135	¿?	60.94	145	3-FI	22	varios2 052135c.jpg	63.032	0.446719	Acari	0.67	0.00708717	1	0.0829	1.7467	0.0202894	3	8	2	3	8	24	Joan
13425	MICRO	7	Mallorca	Spring	B	72124	Halopteris	25.59	111	6-BT	29	amph 072124c.jpg	65.299	0.462785	Acari	0.67	0.00708717	1	0.0829	1.7467	0.0215811	2	4	1	6	4	24	Joan
13752	MICRO	7	Mallorca	Spring	B	72125	¿?	23.53	0	8-TF	160	harp y otras x0.8 072125C.jpg	59.059	0.349255	Acari	0.8	0.00591366	1	0.0829	1.7467	0.0131996	2	4	1	6	4	24	Joan
13753	MICRO	7	Mallorca	Spring	B	72125	¿?	23.53	0	8-TF	161	harp y otras x0.8 072125C.jpg	104.48	0.617859	Acari	0.8	0.00591366	1	0.0829	1.7467	0.0357521	2	4	1	6	4	24	Joan
117	MICRO	#N/A	#N/A	#N/A	A	3113	#N/A	#N/A	#N/A	#N/A	27	Bivalves y Caprellids y lice 3113C.jpg	98.18	0.695819	Acari	0.67	0.00708717	1	0.0829	1.7467	0.043999	#N/A	#N/A	#N/A	#N/A	#N/A	#N/A	Hilmar
118	MICRO	#N/A	#N/A	#N/A	A	3113	#N/A	#N/A	#N/A	#N/A	28	Bivalves y Caprellids y lice 3113C.jpg	85.44	0.605528	Acari	0.67	0.00708717	1	0.0829	1.7467	0.034515	#N/A	#N/A	#N/A	#N/A	#N/A	#N/A	Hilmar
433	MICRO	#N/A	#N/A	#N/A	B	3228	#N/A	#N/A	#N/A	#N/A	1	Acari x2 3228c.jpg	180.1	0.414786	Acari	2	0.00230309	1	0.0829	1.7467	0.0178241	#N/A	#N/A	#N/A	#N/A	#N/A	#N/A	Hilmar
434	MICRO	#N/A	#N/A	#N/A	B	3228	#N/A	#N/A	#N/A	#N/A	2	Acari x2 3228c.jpg	138.716	0.319475	Acari	2	0.00230309	1	0.0829	1.7467	0.0112968	#N/A	#N/A	#N/A	#N/A	#N/A	#N/A	Hilmar
435	MICRO	#N/A	#N/A	#N/A	B	3228	#N/A	#N/A	#N/A	#N/A	3	Acari x2 3228c.jpg	139.201	0.320592	Acari	2	0.00230309	1	0.0829	1.7467	0.0113658	#N/A	#N/A	#N/A	#N/A	#N/A	#N/A	Hilmar
436	MICRO	#N/A	#N/A	#N/A	B	3228	#N/A	#N/A	#N/A	#N/A	4	Acari x2 3228c.jpg	265.241	0.610873	Acari	2	0.00230309	1	0.0829	1.7467	0.0350489	#N/A	#N/A	#N/A	#N/A	#N/A	#N/A	Hilmar
783	MICRO	#N/A	#N/A	#N/A	A	8148	#N/A	#N/A	#N/A	#N/A	18	Harp y biv y gast y amphi y arci x1 8148c.jpg	82.976	0.393251	Acari	1	0.00473934	1	0.0829	1.7467	0.0162392	#N/A	#N/A	#N/A	#N/A	#N/A	#N/A	Hilmar
1340	MICRO	1	Mallorca	Spring	A	21129	¿?	30.51	150	3-FI	53	harp y varios x1 21144c.jpg	140.616	0.666427	Acari	1	0.00473934	1	0.0829	1.7467	0.040804	2	4	2	3	4	12	Hilmar	Doubt
1341	MICRO	1	Mallorca	Spring	A	21129	¿?	30.51	150	3-FI	54	harp y varios x1 21144c.jpg	63.781	0.30228	Acari	1	0.00473934	1	0.0829	1.7467	0.0102562	2	4	2	3	4	12	Hilmar	Doubt
1430	MICRO	2	Mallorca	Spring	B	22286	¿?	29.72	0	8-TF	62	harp y poly x1 22286c.jpg	82.976	0.393251	Acari	1	0.00473934	1	0.0829	1.7467	0.0162392	2	4	1	6	4	24	Hilmar
1431	MICRO	2	Mallorca	Spring	B	22286	¿?	29.72	0	8-TF	63	harp y poly x1 22286c.jpg	160.971	0.762896	Acari	1	0.00473934	1	0.0829	1.7467	0.0516721	2	4	1	6	4	24	Hilmar
1962	MICRO	2	Mallorca	Spring	A	23121	¿?	29.72	0	8-TF	37	harp y varios x1 23121c.jpg	55	0.260664	Acari	1	0.00473934	1	0.0829	1.7467	0.00791812	2	4	1	6	4	24	Hilmar
1963	MICRO	2	Mallorca	Spring	A	23121	¿?	29.72	0	8-TF	38	harp y varios x1 23121c.jpg	97	0.459716	Acari	1	0.00473934	1	0.0829	1.7467	0.0213317	2	4	1	6	4	24	Hilmar
1964	MICRO	2	Mallorca	Spring	A	23121	¿?	29.72	0	8-TF	39	harp y varios x1 23121c.jpg	100	0.473934	Acari	1	0.00473934	1	0.0829	1.7467	0.0224973	2	4	1	6	4	24	Hilmar
1965	MICRO	2	Mallorca	Spring	A	23121	¿?	29.72	0	8-TF	40	harp y varios x1 23121c.jpg	69	0.327014	Acari	1	0.00473934	1	0.0829	1.7467	0.0117665	2	4	1	6	4	24	Hilmar
1966	MICRO	2	Mallorca	Spring	A	23121	¿?	29.72	0	8-TF	41	harp y varios x1 23121c.jpg	133	0.630332	Acari	1	0.00473934	1	0.0829	1.7467	0.0370222	2	4	1	6	4	24	Hilmar
1967	MICRO	2	Mallorca	Spring	A	23121	¿?	29.72	0	8-TF	42	harp y varios x1 23121c.jpg	91	0.43128	Acari	1	0.00473934	1	0.0829	1.7467	0.0190804	2	4	1	6	4	24	Hilmar
2416	MICRO	2	Mallorca	Spring	B	27233	¿?	29.72	0	8-TF	61	varios x1 27233c.jpg	46.82	0.221896	Acari	1	0.00473934	1	0.0829	1.7467	0.00597686	2	4	1	6	4	24	Hilmar
2417	MICRO	2	Mallorca	Spring	B	27233	¿?	29.72	0	8-TF	62	varios x1 27233c.jpg	84.02	0.398199	Acari	1	0.00473934	1	0.0829	1.7467	0.0165978	2	4	1	6	4	24	Hilmar
2499	MICRO	2	Mallorca	Spring	A	28135	¿?	29.72	0	8-TF	35	harp x1 28135c.jpg	84.8	0.401896	Acari	1	0.00473934	1	0.0829	1.7467	0.0168678	2	4	1	6	4	24	Hilmar
2656	MICRO	2	Mallorca	Spring	B	28242	¿?	29.72	0	8-TF	45	harp x1.5 28242c.jpg	121.9	0.376118	Acari	1.5	0.00308547	1	0.0829	1.7467	0.0150236	2	4	1	6	4	24	Hilmar
2657	MICRO	2	Mallorca	Spring	B	28242	¿?	29.72	0	8-TF	46	harp x1.5 28242c.jpg	104	0.320889	Acari	1.5	0.00308547	1	0.0829	1.7467	0.0113842	2	4	1	6	4	24	Hilmar
2807	MICRO	2	Mallorca	Spring	A	29174	¿?	29.72	0	8-TF	44	harp y varios 29174c.jpg	95.04	0.673565	Acari	0.67	0.00708717	1	0.0829	1.7467	0.0415705	2	4	1	6	4	24	Hilmar
2808	MICRO	2	Mallorca	Spring	A	29174	¿?	29.72	0	8-TF	45	harp y varios 29174c.jpg	114.6	0.81219	Acari	0.67	0.00708717	1	0.0829	1.7467	0.0576439	2	4	1	6	4	24	Hilmar
2809	MICRO	2	Mallorca	Spring	A	29174	¿?	29.72	0	8-TF	46	harp y varios 29174c.jpg	82.97	0.588023	Acari	0.67	0.00708717	1	0.0829	1.7467	0.032791	2	4	1	6	4	24	Hilmar
2957	MICRO	2	Mallorca	Spring	B	29277	¿?	29.72	0	8-TF	30	harp y varios 29277c.jpg	90.24	0.639546	Acari	0.67	0.00708717	1	0.0829	1.7467	0.0379727	2	4	1	6	4	24	Hilmar
2958	MICRO	2	Mallorca	Spring	B	29277	¿?	29.72	0	8-TF	31	harp y varios 29277c.jpg	89.82	0.63657	Acari	0.67	0.00708717	1	0.0829	1.7467	0.0376645	2	4	1	6	4	24	Hilmar
2959	MICRO	2	Mallorca	Spring	B	29277	¿?	29.72	0	8-TF	32	harp y varios 29277c.jpg	56.59	0.401063	Acari	0.67	0.00708717	1	0.0829	1.7467	0.0168068	2	4	1	6	4	24	Hilmar
3718	MICRO	3	Mallorca	Spring	A	32140	Cladostephus	9.24	92	4-TU	33	Varios 31240c.jpg	84.1	0.596031	Acari	0.67	0.00708717	1	0.0829	1.7467	0.0335751	2	4	2	3	4	12	Hilmar
3719	MICRO	3	Mallorca	Spring	A	32140	Cladostephus	9.24	92	4-TU	34	Varios 31240c.jpg	60	0.42523	Acari	0.67	0.00708717	1	0.0829	1.7467	0.0186154	2	4	2	3	4	12	Hilmar
4174	MICRO	#N/A	#N/A	#N/A	A	5157	#N/A	#N/A	#N/A	#N/A	19	nat 5157c.jpg	88.81	0.629412	Acari	0.67	0.00708717	1	0.0829	1.7467	0.0369279	#N/A	#N/A	#N/A	#N/A	#N/A	#N/A	Hilmar
4347	MICRO	32	Mallorca	Summer	A	211144	Haliption virgatum	29.9	0	8-TF	85	varios 11144c.jpg	78.79	0.558398	Acari	0.67	0.00708717	1	0.0829	1.7467	0.02996	4	16	3	2	16	32	Hilmar	Doubt
4348	MICRO	32	Mallorca	Summer	A	211144	Haliption virgatum	29.9	0	8-TF	86	varios 11144c.jpg	64.26	0.455422	Acari	0.67	0.00708717	1	0.0829	1.7467	0.0209848	4	16	3	2	16	32	Hilmar	Doubt
4349	MICRO	32	Mallorca	Summer	A	211144	Haliption virgatum	29.9	0	8-TF	87	varios 11144c.jpg	77.18	0.546988	Acari	0.67	0.00708717	1	0.0829	1.7467	0.0288988	4	16	3	2	16	32	Hilmar	Doubt
4350	MICRO	32	Mallorca	Summer	A	211144	Haliption virgatum	29.9	0	8-TF	88	varios 11144c.jpg	133.8	0.948264	Acari	0.67	0.00708717	1	0.0829	1.7467	0.0755538	4	16	3	2	16	32	Hilmar	Doubt
4353	MICRO	32	Mallorca	Summer	A	211144	Haliption virgatum	29.9	0	8-TF	91	varios 11144c.jpg	87.85	0.622608	Acari	0.67	0.00708717	1	0.0829	1.7467	0.0362334	4	16	3	2	16	32	Hilmar	Doubt
4539	MICRO	2	Mallorca	Spring	A	21192	¿?	37.04	0	8-TF	54	harp 021192c.jpg	78.59	0.556981	Acari	0.67	0.00708717	1	0.0829	1.7467	0.0298273	3	8	3	2	8	16	Hilmar
4540	MICRO	2	Mallorca	Spring	A	21192	¿?	37.04	0	8-TF	55	harp 021192c.jpg	75.82	0.537349	Acari	0.67	0.00708717	1	0.0829	1.7467	0.0280152	3	8	3	2	8	16	Hilmar
4851	MICRO	2	Mallorca	Spring	B	25217	¿?	29.72	0	8-TF	11	varios 25217c.jpg	75.71	0.53657	Acari	0.67	0.00708717	1	0.0829	1.7467	0.0279443	2	4	1	6	4	24	Hilmar
4860	MICRO	3	Mallorca	Spring	A	31187	Cystoseira	113.26	110	1-ET	7	amph 031187c.jpg	73.76	0.52275	Acari	0.67	0.00708717	1	0.0829	1.7467	0.0266992	3	8	3	2	8	16	Hilmar
5487	MICRO	6	Mallorca	Spring	B	52133	¿?	60.94	145	2-SL	44	varios x1 052133c.jpg	105.4	0.499526	Acari	1	0.00473934	1	0.0829	1.7467	0.0246619	3	8	2	3	8	24	Hilmar
5839	MICRO	7	Mallorca	Spring	B	72127	"D.polipodioides + Dyctiota	40.93	215	8-TF	74	varios 072127c.jpg	124.3	0.880936	Acari	0.67	0.00708717	1	0.0829	1.7467	0.0664337	3	8	3	2	8	16	Hilmar
5840	MICRO	7	Mallorca	Spring	B	72127	"D.polipodioides + Dyctiota	40.93	215	8-TF	75	varios 072127c.jpg	69.46	0.492275	Acari	0.67	0.00708717	1	0.0829	1.7467	0.02404	3	8	3	2	8	16	Hilmar
6035	MICRO	1	Mallorca	Spring	B	12246	¿?	30.51	150	3-FI	43	harp x1 122246c.jpg	121.7	0.576777	Acari	1	0.00473934	1	0.0829	1.7467	0.0317035	2	4	2	3	4	12	Hilmar
6143	MICRO	13	Menorca	Spring	B	131210	¿?	49.06	0	8-TF	10	amph 131210c.jpg	65.97	0.467541	Acari	0.67	0.00708717	1	0.0829	1.7467	0.0219699	3	8	3	2	8	16	Hilmar
7029	MICRO	32	Mallorca	Summer	B	162138	Haliption virgatum	29.9	0	8-TF	9	harp y varios 162138c.jpg	0.06	0.00042523	Acari	0.67	0.00708717	1	0.0829	1.7467	1.07096e-07	4	16	3	2	16	32	Olga
7342	MICRO	32	Mallorca	Summer	A	181184	Haliption virgatum	29.9	0	8-TF	25	harp y varios x0.8 181184c.jpg	130.138	0.769592	Acari	0.8	0.00591366	1	0.0829	1.7467	0.0524669	4	16	3	2	16	32	Olga
7453	MICRO	32	Mallorca	Summer	A	181186	Haliption virgatum	29.9	0	8-TF	12	varios 181186c.jpg	0.135	0.000956768	Acari	0.67	0.00708717	1	0.0829	1.7467	4.41499e-07	4	16	3	2	16	32	Olga
7455	MICRO	32	Mallorca	Summer	A	181186	Haliption virgatum	29.9	0	8-TF	14	varios 181186c.jpg	98.087	0.695159	Acari	0.67	0.00708717	1	0.0829	1.7467	0.0439262	4	16	3	2	16	32	Olga
7494	MICRO	32	Mallorca	Summer	A	191130	Haliption virgatum	29.9	0	8-TF	2	varios 191130c.jpg	54.148	0.383756	Acari	0.67	0.00708717	1	0.0829	1.7467	0.0155605	4	16	3	2	16	32	Olga
7672	MICRO	2	Mallorca	Spring	A	28136	¿?	29.72	0	8-TF	37	harp y varios 28136c.jpg	105.683	0.748994	Acari	0.67	0.00708717	1	0.0829	1.7467	0.0500386	2	4	1	6	4	24	Hilmar
8078	MICRO	32	Mallorca	Summer	A	221234	Haliption virgatum	29.9	0	7-LB	10	harp 221234c.jpg	139.2	0.986534	Acari	0.67	0.00708717	1	0.0829	1.7467	0.08096	4	16	3	2	16	32	Hilmar
8293	MICRO	#N/A	#N/A	#N/A	A	6196	#N/A	#N/A	#N/A	#N/A	16	amphi y harp06196c.jpg	50.12	0.355209	Acari	0.67	0.00708717	1	0.0829	1.7467	0.0135952	#N/A	#N/A	#N/A	#N/A	#N/A	#N/A	Adam
8334	MICRO	#N/A	#N/A	#N/A	A	6196	#N/A	#N/A	#N/A	#N/A	57	amphi y varios 06196c.jpg	117.652	0.83382	Acari	0.67	0.00708717	1	0.0829	1.7467	0.060352	#N/A	#N/A	#N/A	#N/A	#N/A	#N/A	Adam
8370	MICRO	#N/A	#N/A	#N/A	A	6196	#N/A	#N/A	#N/A	#N/A	93	harp y otros x2 06196c.jpg	148.007	0.340873	Acari	2	0.00230309	1	0.0829	1.7467	0.0126513	#N/A	#N/A	#N/A	#N/A	#N/A	#N/A	Adam
8425	MICRO	#N/A	#N/A	#N/A	A	6197	#N/A	#N/A	#N/A	#N/A	51	biv 06197c.jpg	102.616	0.727257	Acari	0.67	0.00708717	1	0.0829	1.7467	0.0475297	#N/A	#N/A	#N/A	#N/A	#N/A	#N/A	Adam
8748	MICRO	#N/A	#N/A	#N/A	B	6250	#N/A	#N/A	#N/A	#N/A	98	harp y varios x1 06250c.jpg	106.733	0.505844	Acari	1	0.00473934	1	0.0829	1.7467	0.0252092	#N/A	#N/A	#N/A	#N/A	#N/A	#N/A	Adam
9021	MICRO	1	Mallorca	Spring	B	12141	Halopteris	84.4	100	6-BT	34	amph1 0111141.jpg	96.187	0.681694	Acari	0.67	0.00708717	1	0.0829	1.7467	0.0424507	3	8	3	2	8	16	Adam
10289	MICRO	2	Mallorca	Spring	A	25114	¿?	29.72	0	8-TF	54	harp y varios 25114c.jpg	55.803	0.395485	Acari	0.67	0.00708717	1	0.0829	1.7467	0.0164007	2	4	1	6	4	24	Adam
10777	MICRO	14	Menorca	Spring	B	142148	Halopteris	31.26	134	6-BT	12	amph 142148c.jpg	108.407	0.768299	Acari	0.67	0.00708717	1	0.0829	1.7467	0.0523131	3	8	3	2	8	16	Adam
10814	MICRO	14	Menorca	Spring	B	142148	Halopteris	31.26	134	6-BT	49	poly 142148c.jpg	103.446	0.73314	Acari	0.67	0.00708717	1	0.0829	1.7467	0.0482032	3	8	3	2	8	16	Adam
11913	MICRO	12	Menorca	Spring	A	111197	0	28.5	0	8-TF	59	harp 111197.jpg	62.801	0.445082	Acari	0.67	0.00708717	1	0.0829	1.7467	0.0201597	3	8	NA	1.5	8	12	Adam
12231	MICRO	19	Menorca	Summer	B	192203b	Cystoseira	32.79	90	1-ET	39	varios2 192203 cysto.jpg	72.111	0.511063	Acari	0.67	0.00708717	1	0.0829	1.7467	0.0256653	3	8	3	2	8	16	Adam
12232	MICRO	19	Menorca	Summer	B	192203b	Cystoseira	32.79	90	1-ET	40	varios2 192203 cysto.jpg	71.694	0.508108	Acari	0.67	0.00708717	1	0.0829	1.7467	0.0254067	3	8	3	2	8	16	Adam
12233	MICRO	19	Menorca	Summer	B	192203b	Cystoseira	32.79	90	1-ET	41	varios2 192203 cysto.jpg	76.158	0.539745	Acari	0.67	0.00708717	1	0.0829	1.7467	0.0282337	3	8	3	2	8	16	Adam
12234	MICRO	19	Menorca	Summer	B	192203b	Cystoseira	32.79	90	1-ET	42	varios2 192203 cysto.jpg	70.711	0.501141	Acari	0.67	0.00708717	1	0.0829	1.7467	0.0248013	3	8	3	2	8	16	Adam
12235	MICRO	19	Menorca	Summer	B	192203b	Cystoseira	32.79	90	1-ET	43	varios2 192203 cysto.jpg	64.622	0.457987	Acari	0.67	0.00708717	1	0.0829	1.7467	0.0211918	3	8	3	2	8	16	Adam
12236	MICRO	19	Menorca	Summer	B	192203b	Cystoseira	32.79	90	1-ET	44	varios2 192203 cysto.jpg	67.052	0.475209	Acari	0.67	0.00708717	1	0.0829	1.7467	0.0226032	3	8	3	2	8	16	Adam
12605	MICRO	32	Mallorca	Summer	B	212167	Haliption virgatum	29.9	0	1-ET	42	varios 212167c.jpg	109.836	0.778427	Acari	0.67	0.00708717	1	0.0829	1.7467	0.0535235	4	16	3	2	16	32	Adam
12606	MICRO	32	Mallorca	Summer	B	212167	Haliption virgatum	29.9	0	1-ET	43	varios 212167c.jpg	90.408	0.640737	Acari	0.67	0.00708717	1	0.0829	1.7467	0.0380962	4	16	3	2	16	32	Adam
12769	MICRO	32	Mallorca	Summer	B	192237	Haliption virgatum	29.9	0	8-TF	52	harp x.8 192237c.jpg	98.407	0.581946	Acari	0.8	0.00591366	1	0.0829	1.7467	0.0322014	4	16	3	2	16	32	Adam
12770	MICRO	32	Mallorca	Summer	B	192237	Haliption virgatum	29.9	0	8-TF	53	harp x.8 192237c.jpg	102	0.603193	Acari	0.8	0.00591366	1	0.0829	1.7467	0.0342829	4	16	3	2	16	32	Adam
12771	MICRO	32	Mallorca	Summer	B	192237	Haliption virgatum	29.9	0	8-TF	54	harp x.8 192237c.jpg	116.846	0.690988	Acari	0.8	0.00591366	1	0.0829	1.7467	0.0434668	4	16	3	2	16	32	Adam
12772	MICRO	32	Mallorca	Summer	B	192237	Haliption virgatum	29.9	0	8-TF	55	harp x.8 192237c.jpg	75.06	0.443879	Acari	0.8	0.00591366	1	0.0829	1.7467	0.0200647	4	16	3	2	16	32	Adam
12773	MICRO	32	Mallorca	Summer	B	192237	Haliption virgatum	29.9	0	8-TF	56	harp x.8 192237c.jpg	67.417	0.398681	Acari	0.8	0.00591366	1	0.0829	1.7467	0.0166329	4	16	3	2	16	32	Adam
12774	MICRO	32	Mallorca	Summer	B	192237	Haliption virgatum	29.9	0	8-TF	57	harp x.8 192237c.jpg	79.881	0.472389	Acari	0.8	0.00591366	1	0.0829	1.7467	0.0223694	4	16	3	2	16	32	Adam
12775	MICRO	32	Mallorca	Summer	B	192237	Haliption virgatum	29.9	0	8-TF	58	harp x.8 192237c.jpg	90.25	0.533708	Acari	0.8	0.00591366	1	0.0829	1.7467	0.0276844	4	16	3	2	16	32	Adam
12776	MICRO	32	Mallorca	Summer	B	192237	Haliption virgatum	29.9	0	8-TF	59	harp x.8 192237c.jpg	69	0.408043	Acari	0.8	0.00591366	1	0.0829	1.7467	0.017321	4	16	3	2	16	32	Adam
12782	MICRO	32	Mallorca	Summer	B	192237	Haliption virgatum	29.9	0	8-TF	65	harp x.8 192237c.jpg	67.847	0.401224	Acari	0.8	0.00591366	1	0.0829	1.7467	0.0168186	4	16	3	2	16	32	Adam
12861	MICRO	32	Mallorca	Summer	B	192238	Haliption virgatum	29.9	0	8-TF	47	harp y varios 192238c.jpg	65.146	0.461701	Acari	0.67	0.00708717	1	0.0829	1.7467	0.0214928	4	16	3	2	16	32	Adam
12862	MICRO	32	Mallorca	Summer	B	192238	Haliption virgatum	29.9	0	8-TF	48	harp y varios 192238c.jpg	88.091	0.624316	Acari	0.67	0.00708717	1	0.0829	1.7467	0.0364072	4	16	3	2	16	32	Adam
12912	MICRO	32	Mallorca	Summer	B	192238	Haliption virgatum	29.9	0	8-TF	98	tan y varios 192238c.jpg	79.699	0.564841	Acari	0.67	0.00708717	1	0.0829	1.7467	0.0305663	4	16	3	2	16	32	Adam
12913	MICRO	32	Mallorca	Summer	B	192238	Haliption virgatum	29.9	0	8-TF	99	tan y varios 192238c.jpg	51.614	0.365797	Acari	0.67	0.00708717	1	0.0829	1.7467	0.0143109	4	16	3	2	16	32	Adam
12951	MICRO	32	Mallorca	Summer	B	202231	Haliption virgatum	29.9	0	1-ET	26	harp y varios x0.8 202331c.jpg	93.231	0.551336	Acari	0.8	0.00591366	1	0.0829	1.7467	0.0293013	4	16	3	2	16	32	Adam
12952	MICRO	32	Mallorca	Summer	B	202231	Haliption virgatum	29.9	0	1-ET	27	harp y varios x0.8 202331c.jpg	79.12	0.467889	Acari	0.8	0.00591366	1	0.0829	1.7467	0.0219985	4	16	3	2	16	32	Adam
13296	MICRO	7	Mallorca	Spring	A	71100	Cystoseira	111.25	159	1-ET	63	harp x0.7 071100.jpg	62.514	0.41869	Acari	0.7	0.00669754	1	0.0829	1.7467	0.0181182	3	8	3	2	8	16	Joan
14430	MICRO	12	Menorca	Spring	A	91211	0	28.5	0	8-TF	22	varios 091212c.jpg	49.729	0.352438	Acari	0.67	0.00708717	1	0.0829	1.7467	0.0134105	3	8	NA	1.5	8	12	Joan
14431	MICRO	12	Menorca	Spring	A	91211	0	28.5	0	8-TF	23	varios 091212c.jpg	50.09	0.354996	Acari	0.67	0.00708717	1	0.0829	1.7467	0.013581	3	8	NA	1.5	8	12	Joan
14845	MICRO	12	Menorca	Spring	A	101220	0	28.5	0	8-TF	40	harp101220c.jpg	253.604	1.79734	Acari	0.67	0.00708717	1	0.0829	1.7467	0.230842	3	8	NA	1.5	8	12	Joan
14846	MICRO	12	Menorca	Spring	A	101220	0	28.5	0	8-TF	41	harp101220c.jpg	183.872	1.30313	Acari	0.67	0.00708717	1	0.0829	1.7467	0.131645	3	8	NA	1.5	8	12	Joan
14847	MICRO	12	Menorca	Spring	A	101220	0	28.5	0	8-TF	42	harp101220c.jpg	103.108	0.730744	Acari	0.67	0.00708717	1	0.0829	1.7467	0.0479285	3	8	NA	1.5	8	12	Joan
14859	MICRO	12	Menorca	Spring	A	101220	0	28.5	0	8-TF	54	harp101220c.jpg	82.219	0.5827	Acari	0.67	0.00708717	1	0.0829	1.7467	0.0322744	3	8	NA	1.5	8	12	Joan
14860	MICRO	12	Menorca	Spring	A	101220	0	28.5	0	8-TF	55	harp101220c.jpg	73.756	0.522721	Acari	0.67	0.00708717	1	0.0829	1.7467	0.0266967	3	8	NA	1.5	8	12	Joan
14861	MICRO	12	Menorca	Spring	A	101220	0	28.5	0	8-TF	56	harp101220c.jpg	44.944	0.318526	Acari	0.67	0.00708717	1	0.0829	1.7467	0.0112382	3	8	NA	1.5	8	12	Joan
14871	MICRO	12	Menorca	Spring	A	101220	0	28.5	0	8-TF	66	harp101220c.jpg	94.868	0.672346	Acari	0.67	0.00708717	1	0.0829	1.7467	0.0414391	3	8	NA	1.5	8	12	Joan
15625	MICRO	12	Menorca	Spring	A	91212	0	28.5	0	8-TF	21	varios 091212c.jpg	47.04	0.333381	Acari	0.67	0.00708717	1	0.0829	1.7467	0.0121695	3	8	NA	1.5	8	12	Hilmar
15626	MICRO	12	Menorca	Spring	A	91212	0	28.5	0	8-TF	22	varios 091212c.jpg	51.09	0.362084	Acari	0.67	0.00708717	1	0.0829	1.7467	0.0140581	3	8	NA	1.5	8	12	Hilmar
15710	MICRO	19	Menorca	Summer	A	192203b	Cystoseira	32.79	90	1-ET	80	varios2 192203 cysto.jpg	60.46	0.42849	Acari	0.67	0.00708717	1	0.0829	1.7467	0.0188654	3	8	3	2	8	16	Hilmar
15711	MICRO	19	Menorca	Summer	A	192203b	Cystoseira	32.79	90	1-ET	81	varios2 192203 cysto.jpg	63.25	0.448264	Acari	0.67	0.00708717	1	0.0829	1.7467	0.0204121	3	8	3	2	8	16	Hilmar
15712	MICRO	19	Menorca	Summer	A	192203b	Cystoseira	32.79	90	1-ET	82	varios2 192203 cysto.jpg	55.57	0.393834	Acari	0.67	0.00708717	1	0.0829	1.7467	0.0162813	3	8	3	2	8	16	Hilmar
15713	MICRO	19	Menorca	Summer	A	192203b	Cystoseira	32.79	90	1-ET	83	varios2 192203 cysto.jpg	68.03	0.48214	Acari	0.67	0.00708717	1	0.0829	1.7467	0.0231821	3	8	3	2	8	16	Hilmar
15714	MICRO	19	Menorca	Summer	A	192203b	Cystoseira	32.79	90	1-ET	84	varios2 192203 cysto.jpg	54.92	0.389227	Acari	0.67	0.00708717	1	0.0829	1.7467	0.0159501	3	8	3	2	8	16	Hilmar
15715	MICRO	19	Menorca	Summer	A	192203b	Cystoseira	32.79	90	1-ET	85	varios2 192203 cysto.jpg	65.12	0.461517	Acari	0.67	0.00708717	1	0.0829	1.7467	0.0214778	3	8	3	2	8	16	Hilmar
15716	MICRO	19	Menorca	Summer	A	192203b	Cystoseira	32.79	90	1-ET	86	varios2 192203 cysto.jpg	88.81	0.629412	Acari	0.67	0.00708717	1	0.0829	1.7467	0.0369279	3	8	3	2	8	16	Hilmar
3140	MICRO	2	Mallorca	Spring	B	30225	¿?	29.72	0	8-TF	29	harp varios x1 30225c.jpg	106.5	0.504739	Acari	1	0.00473934	1	0.0829	1.7467	0.0251132	2	4	1	6	4	24	Hilmar
3171	MICRO	2	Mallorca	Spring	B	30226	¿?	29.72	0	8-TF	24	harp y varios 30226.jpg	84.22	0.596882	Acari	0.67	0.00708717	1	0.0829	1.7467	0.0336588	2	4	1	6	4	24	Hilmar
3172	MICRO	2	Mallorca	Spring	B	30226	¿?	29.72	0	8-TF	25	harp y varios 30226.jpg	83.2	0.589653	Acari	0.67	0.00708717	1	0.0829	1.7467	0.03295	2	4	1	6	4	24	Hilmar
3173	MICRO	2	Mallorca	Spring	B	30226	¿?	29.72	0	8-TF	26	harp y varios 30226.jpg	61.29	0.434373	Acari	0.67	0.00708717	1	0.0829	1.7467	0.0193201	2	4	1	6	4	24	Hilmar
3174	MICRO	2	Mallorca	Spring	B	30226	¿?	29.72	0	8-TF	27	harp y varios 30226.jpg	87.46	0.619844	Acari	0.67	0.00708717	1	0.0829	1.7467	0.0359529	2	4	1	6	4	24	Hilmar
3625	MICRO	3	Mallorca	Spring	B	32119	Cladostephus	9.24	92	4-TU	79	harp 32119c.jpg	53.71	0.380652	Acari	0.67	0.00708717	1	0.0829	1.7467	0.0153413	2	4	2	3	4	12	Hilmar
3626	MICRO	3	Mallorca	Spring	B	32119	Cladostephus	9.24	92	4-TU	80	harp 32119c.jpg	81.47	0.577392	Acari	0.67	0.00708717	1	0.0829	1.7467	0.0317626	2	4	2	3	4	12	Hilmar
3627	MICRO	3	Mallorca	Spring	B	32119	Cladostephus	9.24	92	4-TU	81	harp 32119c.jpg	78.77	0.558257	Acari	0.67	0.00708717	1	0.0829	1.7467	0.0299467	2	4	2	3	4	12	Hilmar
3685	MICRO	3	Mallorca	Spring	A	32139	Cladostephus	9.24	92	4-TU	16	Varios 32139c.jpg	35.38	0.250744	Acari	0.67	0.00708717	1	0.0829	1.7467	0.00739931	2	4	2	3	4	12	Hilmar
3770	MICRO	4	Mallorca	Spring	A	41104	Asparagosis	30.66	272	4-TU	39	harp 041104c.jpg	92.35	0.6545	Acari	0.67	0.00708717	1	0.0829	1.7467	0.0395371	2	4	2	3	4	12	Hilmar
3771	MICRO	4	Mallorca	Spring	A	41104	Asparagosis	30.66	272	4-TU	40	harp 041104c.jpg	77.1	0.546421	Acari	0.67	0.00708717	1	0.0829	1.7467	0.0288465	2	4	2	3	4	12	Hilmar
3772	MICRO	4	Mallorca	Spring	A	41104	Asparagosis	30.66	272	4-TU	41	harp 041104c.jpg	69.12	0.489865	Acari	0.67	0.00708717	1	0.0829	1.7467	0.0238348	2	4	2	3	4	12	Hilmar
3773	MICRO	4	Mallorca	Spring	A	41104	Asparagosis	30.66	272	4-TU	42	harp 041104c.jpg	64.03	0.453792	Acari	0.67	0.00708717	1	0.0829	1.7467	0.0208538	2	4	2	3	4	12	Hilmar
3774	MICRO	4	Mallorca	Spring	A	41104	Asparagosis	30.66	272	4-TU	43	harp 041104c.jpg	83.38	0.590928	Acari	0.67	0.00708717	1	0.0829	1.7467	0.0330746	2	4	2	3	4	12	Hilmar
3775	MICRO	4	Mallorca	Spring	A	41104	Asparagosis	30.66	272	4-TU	44	harp 041104c.jpg	81.84	0.580014	Acari	0.67	0.00708717	1	0.0829	1.7467	0.0320149	2	4	2	3	4	12	Hilmar
3776	MICRO	4	Mallorca	Spring	A	41104	Asparagosis	30.66	272	4-TU	45	harp 041104c.jpg	71.34	0.505599	Acari	0.67	0.00708717	1	0.0829	1.7467	0.0251879	2	4	2	3	4	12	Hilmar
3777	MICRO	4	Mallorca	Spring	A	41104	Asparagosis	30.66	272	4-TU	46	harp 041104c.jpg	65.31	0.462863	Acari	0.67	0.00708717	1	0.0829	1.7467	0.0215874	2	4	2	3	4	12	Hilmar
7994	MICRO	32	Mallorca	Summer	B	212166	Haliption virgatum	29.9	0	6-BT	16	caprell 212166c.jpg	38.42	0.272289	Acari	0.67	0.00708717	1	0.0829	1.7467	0.0085452	4	16	3	2	16	32	Hilmar
8053	MICRO	32	Mallorca	Summer	B	212166	Haliption virgatum	29.9	0	6-BT	75	harp y varios 212166c.jpg	88.19	0.625018	Acari	0.67	0.00708717	1	0.0829	1.7467	0.0364787	4	16	3	2	16	32	Hilmar
8054	MICRO	32	Mallorca	Summer	B	212166	Haliption virgatum	29.9	0	6-BT	76	harp y varios 212166c.jpg	45.8	0.324592	Acari	0.67	0.00708717	1	0.0829	1.7467	0.0116147	4	16	3	2	16	32	Hilmar
8055	MICRO	32	Mallorca	Summer	B	212166	Haliption virgatum	29.9	0	6-BT	77	harp y varios 212166c.jpg	63.81	0.452232	Acari	0.67	0.00708717	1	0.0829	1.7467	0.0207288	4	16	3	2	16	32	Hilmar
8056	MICRO	32	Mallorca	Summer	B	212166	Haliption virgatum	29.9	0	6-BT	78	harp y varios 212166c.jpg	75.66	0.536215	Acari	0.67	0.00708717	1	0.0829	1.7467	0.027912	4	16	3	2	16	32	Hilmar
8549	MICRO	#N/A	#N/A	#N/A	A	6198	#N/A	#N/A	#N/A	#N/A	91	iso y var 06198c.jpg	66.272	0.469681	Acari	0.67	0.00708717	1	0.0829	1.7467	0.0221459	#N/A	#N/A	#N/A	#N/A	#N/A	#N/A	Adam
8550	MICRO	#N/A	#N/A	#N/A	A	6198	#N/A	#N/A	#N/A	#N/A	92	iso y var 06198c.jpg	75.24	0.533239	Acari	0.67	0.00708717	1	0.0829	1.7467	0.027642	#N/A	#N/A	#N/A	#N/A	#N/A	#N/A	Adam
9381	MICRO	1	Mallorca	Spring	A	11241	Halopteris	25.31	82	6-BT	56	harp y varios x1 11241c.jpg	109.417	0.518564	Acari	1	0.00473934	1	0.0829	1.7467	0.0263269	2	4	2	3	4	12	Adam
9382	MICRO	1	Mallorca	Spring	A	11241	Halopteris	25.31	82	6-BT	57	harp y varios x1 11241c.jpg	87.316	0.41382	Acari	1	0.00473934	1	0.0829	1.7467	0.0177517	2	4	2	3	4	12	Adam
9460	MICRO	1	Mallorca	Spring	A	11242	Cladostephus spongiosus	15.84	106	4-TU	52	harp y varios x1 11242c.jpg	120.15	0.569431	Acari	1	0.00473934	1	0.0829	1.7467	0.0310016	2	4	2	3	4	12	Adam
10370	MICRO	2	Mallorca	Spring	B	25216	¿?	29.72	0	8-TF	30	harp y isop x1 25216c.jpg	75.472	0.357687	Acari	1	0.00473934	1	0.0829	1.7467	0.0137613	2	4	1	6	4	24	Adam
10373	MICRO	2	Mallorca	Spring	B	25216	¿?	29.72	0	8-TF	33	harp y isop x1 25216c.jpg	59.464	0.28182	Acari	1	0.00473934	1	0.0829	1.7467	0.00907444	2	4	1	6	4	24	Adam
10480	MICRO	2	Mallorca	Spring	A	26159	¿?	29.72	0	8-TF	19	hap x2 26159C.jpg	197.408	0.454648	Acari	2	0.00230309	1	0.0829	1.7467	0.0209226	2	4	1	6	4	24	Adam
11571	MICRO	12	Menorca	Spring	A	121162	Dyctiota sp	47.37	103	3-FI	64	harp 121162c.jpg	85.088	0.603033	Acari	0.67	0.00708717	1	0.0829	1.7467	0.034267	2	4	2	3	4	12	Adam
13057	MICRO	6	Mallorca	Spring	B	52132	¿?	60.94	145	6-BT	17	arach 052132c.jpg	185.841	1.31709	Acari	0.67	0.00708717	1	0.0829	1.7467	0.134117	3	8	2	3	8	24	Joan
13058	MICRO	6	Mallorca	Spring	B	52132	¿?	60.94	145	6-BT	18	arach 052132c.jpg	81.099	0.574763	Acari	0.67	0.00708717	1	0.0829	1.7467	0.0315103	3	8	2	3	8	24	Joan
13059	MICRO	6	Mallorca	Spring	B	52132	¿?	60.94	145	6-BT	19	arach 052132c.jpg	84.054	0.595705	Acari	0.67	0.00708717	1	0.0829	1.7467	0.033543	3	8	2	3	8	24	Joan
13060	MICRO	6	Mallorca	Spring	B	52132	¿?	60.94	145	6-BT	20	arach 052132c.jpg	105.546	0.748023	Acari	0.67	0.00708717	1	0.0829	1.7467	0.0499254	3	8	2	3	8	24	Joan
13117	MICRO	6	Mallorca	Spring	B	52132	¿?	60.94	145	6-BT	68	harp 052132c.jpg	87.658	0.621247	Acari	0.67	0.00708717	1	0.0829	1.7467	0.0360952	3	8	2	3	8	24	Joan
13118	MICRO	6	Mallorca	Spring	B	52132	¿?	60.94	145	6-BT	69	harp 052132c.jpg	87.658	0.621247	Acari	0.67	0.00708717	1	0.0829	1.7467	0.0360952	3	8	2	3	8	24	Joan
14626	MICRO	12	Menorca	Spring	B	92217	0	28.5	0	8-TF	84	varios x0.8 092217c.jpg	95.854	0.566848	Acari	0.8	0.00591366	1	0.0829	1.7467	0.0307563	3	8	NA	1.5	8	12	Joan
1496	MICRO	2	Mallorca	Spring	B	22287	¿?	29.72	0	8-TF	30	amphi 22287c.jpg	51.788	0.36703	Acari	0.67	0.00708717	1	0.0829	1.7467	0.0143953	2	4	1	6	4	24	Hilmar
1623	MICRO	2	Mallorca	Spring	B	22287	¿?	29.72	0	8-TF	157	harp y varios 1picture 22287c.jpg	103.16	0.731113	Acari	0.67	0.00708717	1	0.0829	1.7467	0.0479707	2	4	1	6	4	24	Hilmar
1624	MICRO	2	Mallorca	Spring	B	22287	¿?	29.72	0	8-TF	158	harp y varios 1picture 22287c.jpg	133.375	0.945252	Acari	0.67	0.00708717	1	0.0829	1.7467	0.0751352	2	4	1	6	4	24	Hilmar
1625	MICRO	2	Mallorca	Spring	B	22287	¿?	29.72	0	8-TF	159	harp y varios 1picture 22287c.jpg	72.732	0.515464	Acari	0.67	0.00708717	1	0.0829	1.7467	0.0260526	2	4	1	6	4	24	Hilmar
1626	MICRO	2	Mallorca	Spring	B	22287	¿?	29.72	0	8-TF	160	harp y varios 1picture 22287c.jpg	112.272	0.795691	Acari	0.67	0.00708717	1	0.0829	1.7467	0.0556141	2	4	1	6	4	24	Hilmar
1673	MICRO	2	Mallorca	Spring	B	22287	¿?	29.72	0	8-TF	207	harp y varios 2picture 22287c.jpg	46.861	0.332112	Acari	0.67	0.00708717	1	0.0829	1.7467	0.0120888	2	4	1	6	4	24	Hilmar
2112	MICRO	2	Mallorca	Spring	A	27165	¿?	29.72	0	8-TF	9	amphi y varios 27165c.jpg	112.4	0.796598	Acari	0.67	0.00708717	1	0.0829	1.7467	0.0557249	2	4	1	6	4	24	Hilmar
2113	MICRO	2	Mallorca	Spring	A	27165	¿?	29.72	0	8-TF	10	amphi y varios 27165c.jpg	107.5	0.761871	Acari	0.67	0.00708717	1	0.0829	1.7467	0.051551	2	4	1	6	4	24	Hilmar
2114	MICRO	2	Mallorca	Spring	A	27165	¿?	29.72	0	8-TF	11	amphi y varios 27165c.jpg	96.66	0.685046	Acari	0.67	0.00708717	1	0.0829	1.7467	0.042816	2	4	1	6	4	24	Hilmar
2287	MICRO	2	Mallorca	Spring	B	27231	¿?	29.72	0	8-TF	34	varios x1 27231.jpg	48.7	0.230806	Acari	1	0.00473934	1	0.0829	1.7467	0.00640232	2	4	1	6	4	24	Hilmar
2337	MICRO	2	Mallorca	Spring	B	27232	¿?	29.72	0	8-TF	43	harp y ostrac x1.5 27232c.jpg	78.41	0.241932	Acari	1.5	0.00308547	1	0.0829	1.7467	0.00695104	2	4	1	6	4	24	Hilmar
2338	MICRO	2	Mallorca	Spring	B	27232	¿?	29.72	0	8-TF	44	harp y ostrac x1.5 27232c.jpg	99.16	0.305955	Acari	1.5	0.00308547	1	0.0829	1.7467	0.010475	2	4	1	6	4	24	Hilmar
2860	MICRO	2	Mallorca	Spring	A	29175	¿?	29.72	0	8-TF	15	harp x0.8 29175C.jpg	94.87	0.561029	Acari	0.8	0.00591366	1	0.0829	1.7467	0.030207	2	4	1	6	4	24	Hilmar
3458	MICRO	3	Mallorca	Spring	B	32116	¿?	18.18	0	8-TF	80	harp y ostra y tan 32116c.jpg	67.23	0.476471	Acari	0.67	0.00708717	1	0.0829	1.7467	0.0227081	1	2	1	6	2	12	Hilmar
3879	MICRO	4	Mallorca	Spring	A	41107	Cladostephus	15.99	78	4-TU	53	harp x0.8 041107c.jpg	110.5	0.653459	Acari	0.8	0.00591366	1	0.0829	1.7467	0.0394273	1	2	1	6	2	12	Hilmar
3880	MICRO	4	Mallorca	Spring	A	41107	Cladostephus	15.99	78	4-TU	54	harp x0.8 041107c.jpg	97.31	0.575458	Acari	0.8	0.00591366	1	0.0829	1.7467	0.031577	1	2	1	6	2	12	Hilmar
3929	MICRO	6	Mallorca	Spring	B	42111	¿?	60.94	145	3-FI	23	amphipoda 042111c.jpg	49.48	0.350673	Acari	0.67	0.00708717	1	0.0829	1.7467	0.0132934	3	8	2	3	8	24	Hilmar
5314	MICRO	6	Mallorca	Spring	B	42109	¿?	60.94	145	4-TU	83	varios 042109.jpg	173.2	1.2275	Acari	0.67	0.00708717	1	0.0829	1.7467	0.11859	3	8	2	3	8	24	Hilmar
5315	MICRO	6	Mallorca	Spring	B	42109	¿?	60.94	145	4-TU	84	varios 042109.jpg	220.5	1.56272	Acari	0.67	0.00708717	1	0.0829	1.7467	0.180804	3	8	2	3	8	24	Hilmar
5316	MICRO	6	Mallorca	Spring	B	42109	¿?	60.94	145	4-TU	85	varios 042109.jpg	67.47	0.478172	Acari	0.67	0.00708717	1	0.0829	1.7467	0.0228499	3	8	2	3	8	24	Hilmar
7785	MICRO	32	Mallorca	Summer	B	202233	Haliption virgatum	29.9	0	6-BT	72	harp y varios 202233c.jpg	86.01	0.609568	Acari	0.67	0.00708717	1	0.0829	1.7467	0.0349182	4	16	3	2	16	32	Hilmar
7786	MICRO	32	Mallorca	Summer	B	202233	Haliption virgatum	29.9	0	6-BT	73	harp y varios 202233c.jpg	60.21	0.426719	Acari	0.67	0.00708717	1	0.0829	1.7467	0.0187294	4	16	3	2	16	32	Hilmar
7787	MICRO	32	Mallorca	Summer	B	202233	Haliption virgatum	29.9	0	6-BT	74	harp y varios 202233c.jpg	43.83	0.310631	Acari	0.67	0.00708717	1	0.0829	1.7467	0.0107562	4	16	3	2	16	32	Hilmar
9710	MICRO	2	Mallorca	Spring	B	22157	Dyctiota sp	9.95	150	2-SL	7	amph 022157.jpg	87.464	0.619872	Acari	0.67	0.00708717	1	0.0829	1.7467	0.0359558	1	2	1	6	2	12	Adam
9737	MICRO	2	Mallorca	Spring	B	22157	Dyctiota sp	9.95	150	2-SL	34	harp 0.8 022157.jpg	69.971	0.413785	Acari	0.8	0.00591366	1	0.0829	1.7467	0.017749	1	2	1	6	2	12	Adam
10194	MICRO	2	Mallorca	Spring	B	24282	¿?	29.72	0	8-TF	46	harp y varios 24282c.jpg	81.884	0.580326	Acari	0.67	0.00708717	1	0.0829	1.7467	0.032045	2	4	1	6	4	24	Adam
10195	MICRO	2	Mallorca	Spring	B	24282	¿?	29.72	0	8-TF	47	harp y varios 24282c.jpg	86.585	0.613643	Acari	0.67	0.00708717	1	0.0829	1.7467	0.035327	2	4	1	6	4	24	Adam
10196	MICRO	2	Mallorca	Spring	B	24282	¿?	29.72	0	8-TF	48	harp y varios 24282c.jpg	112.61	0.798086	Acari	0.67	0.00708717	1	0.0829	1.7467	0.0559069	2	4	1	6	4	24	Adam
10197	MICRO	2	Mallorca	Spring	B	24282	¿?	29.72	0	8-TF	49	harp y varios 24282c.jpg	94.868	0.672346	Acari	0.67	0.00708717	1	0.0829	1.7467	0.0414391	2	4	1	6	4	24	Adam
12560	MICRO	32	Mallorca	Summer	B	212165	Haliption virgatum	29.9	0	3-FI	40	varios x1 212165c.jpg	90.686	0.429791	Acari	1	0.00473934	1	0.0829	1.7467	0.0189656	4	16	3	2	16	32	Adam
150	MICRO	#N/A	#N/A	#N/A	B	3124	#N/A	#N/A	#N/A	#N/A	1	Acari x2 3124C.jpg	198.116	0.456278	Acari	2	0.00230309	2.8	0.0829	1.7467	0.0210538	#N/A	#N/A	#N/A	#N/A	#N/A	#N/A	Hilmar
179	MICRO	#N/A	#N/A	#N/A	B	3124	#N/A	#N/A	#N/A	#N/A	30	Harp x1.5 3124C.jpg	82.807	0.255498	Acari	1.5	0.00308547	2.8	0.0829	1.7467	0.00764609	#N/A	#N/A	#N/A	#N/A	#N/A	#N/A	Hilmar
297	MICRO	#N/A	#N/A	#N/A	B	3125	#N/A	#N/A	#N/A	#N/A	89	Isopoda y Acari 3125.jpg	142.239	1.00807	Acari	0.67	0.00708717	1	0.0829	1.7467	0.0840724	#N/A	#N/A	#N/A	#N/A	#N/A	#N/A	Hilmar
298	MICRO	#N/A	#N/A	#N/A	B	3125	#N/A	#N/A	#N/A	#N/A	90	Isopoda y Acari 3125.jpg	134.063	0.950128	Acari	0.67	0.00708717	1	0.0829	1.7467	0.0758134	#N/A	#N/A	#N/A	#N/A	#N/A	#N/A	Hilmar
299	MICRO	#N/A	#N/A	#N/A	B	3125	#N/A	#N/A	#N/A	#N/A	91	Isopoda y Acari 3125.jpg	61.774	0.437803	Acari	0.67	0.00708717	1	0.0829	1.7467	0.0195874	#N/A	#N/A	#N/A	#N/A	#N/A	#N/A	Hilmar
300	MICRO	#N/A	#N/A	#N/A	B	3125	#N/A	#N/A	#N/A	#N/A	92	Isopoda y Acari 3125.jpg	53.16	0.376754	Acari	0.67	0.00708717	1	0.0829	1.7467	0.015068	#N/A	#N/A	#N/A	#N/A	#N/A	#N/A	Hilmar
301	MICRO	#N/A	#N/A	#N/A	B	3125	#N/A	#N/A	#N/A	#N/A	93	Isopoda y Acari 3125.jpg	51.352	0.36394	Acari	0.67	0.00708717	1	0.0829	1.7467	0.0141842	#N/A	#N/A	#N/A	#N/A	#N/A	#N/A	Hilmar
302	MICRO	#N/A	#N/A	#N/A	B	3125	#N/A	#N/A	#N/A	#N/A	94	Isopoda y Acari 3125.jpg	36.878	0.261361	Acari	0.67	0.00708717	1	0.0829	1.7467	0.00795515	#N/A	#N/A	#N/A	#N/A	#N/A	#N/A	Hilmar
423	MICRO	#N/A	#N/A	#N/A	B	3227	#N/A	#N/A	#N/A	#N/A	21	Varios x0.8 3227c.jpg	61.741	0.365115	Acari	0.8	0.00591366	1	0.0829	1.7467	0.0142643	#N/A	#N/A	#N/A	#N/A	#N/A	#N/A	Hilmar
424	MICRO	#N/A	#N/A	#N/A	B	3227	#N/A	#N/A	#N/A	#N/A	22	Varios x0.8 3227c.jpg	40	0.236546	Acari	0.8	0.00591366	1	0.0829	1.7467	0.00668304	#N/A	#N/A	#N/A	#N/A	#N/A	#N/A	Hilmar
1833	MICRO	2	Mallorca	Spring	A	23119	¿?	29.72	0	8-TF	31	harp y varios x1 23119.jpg	85.094	0.403289	Acari	1	0.00473934	1	0.0829	1.7467	0.0169701	2	4	1	6	4	24	Hilmar
1834	MICRO	2	Mallorca	Spring	A	23119	¿?	29.72	0	8-TF	32	harp y varios x1 23119.jpg	75.027	0.355578	Acari	1	0.00473934	1	0.0829	1.7467	0.0136199	2	4	1	6	4	24	Hilmar
1835	MICRO	2	Mallorca	Spring	A	23119	¿?	29.72	0	8-TF	33	harp y varios x1 23119.jpg	38.328	0.181649	Acari	1	0.00473934	1	0.0829	1.7467	0.00421365	2	4	1	6	4	24	Hilmar
2008	MICRO	2	Mallorca	Spring	A	27161	¿?	29.72	0	8-TF	23	harp y vaios x1 27161c.jpg	93.74	0.444265	Acari	1	0.00473934	1	0.0829	1.7467	0.0200952	2	4	1	6	4	24	Hilmar
2009	MICRO	2	Mallorca	Spring	A	27161	¿?	29.72	0	8-TF	24	harp y vaios x1 27161c.jpg	64.62	0.306256	Acari	1	0.00473934	1	0.0829	1.7467	0.010493	2	4	1	6	4	24	Hilmar
2010	MICRO	2	Mallorca	Spring	A	27161	¿?	29.72	0	8-TF	25	harp y vaios x1 27161c.jpg	95.08	0.450616	Acari	1	0.00473934	1	0.0829	1.7467	0.0205996	2	4	1	6	4	24	Hilmar
2236	MICRO	2	Mallorca	Spring	B	27230	¿?	29.72	0	8-TF	12	biv y harp x1 27230C.jpg	77.67	0.368104	Acari	1	0.00473934	1	0.0829	1.7467	0.0144689	2	4	1	6	4	24	Hilmar
2237	MICRO	2	Mallorca	Spring	B	27230	¿?	29.72	0	8-TF	13	biv y harp x1 27230C.jpg	59.46	0.281801	Acari	1	0.00473934	1	0.0829	1.7467	0.00907338	2	4	1	6	4	24	Hilmar
2700	MICRO	2	Mallorca	Spring	A	29172	¿?	29.72	0	8-TF	29	harp y varios x1 29172c.jpg	73.35	0.34763	Acari	1	0.00473934	1	0.0829	1.7467	0.0130926	2	4	1	6	4	24	Hilmar
2701	MICRO	2	Mallorca	Spring	A	29172	¿?	29.72	0	8-TF	30	harp y varios x1 29172c.jpg	104.9	0.497156	Acari	1	0.00473934	1	0.0829	1.7467	0.0244579	2	4	1	6	4	24	Hilmar
2740	MICRO	2	Mallorca	Spring	A	29173	¿?	29.72	0	8-TF	23	harp y varios 29173c.jpg	76.42	0.541602	Acari	0.67	0.00708717	1	0.0829	1.7467	0.0284036	2	4	1	6	4	24	Hilmar
2741	MICRO	2	Mallorca	Spring	A	29173	¿?	29.72	0	8-TF	24	harp y varios 29173c.jpg	119.6	0.847626	Acari	0.67	0.00708717	1	0.0829	1.7467	0.0621082	2	4	1	6	4	24	Hilmar
2742	MICRO	2	Mallorca	Spring	A	29173	¿?	29.72	0	8-TF	25	harp y varios 29173c.jpg	99.2	0.703047	Acari	0.67	0.00708717	1	0.0829	1.7467	0.0448005	2	4	1	6	4	24	Hilmar
2743	MICRO	2	Mallorca	Spring	A	29173	¿?	29.72	0	8-TF	26	harp y varios 29173c.jpg	69	0.489015	Acari	0.67	0.00708717	1	0.0829	1.7467	0.0237626	2	4	1	6	4	24	Hilmar
2744	MICRO	2	Mallorca	Spring	A	29173	¿?	29.72	0	8-TF	27	harp y varios 29173c.jpg	45.12	0.319773	Acari	0.67	0.00708717	1	0.0829	1.7467	0.0113152	2	4	1	6	4	24	Hilmar
11504	MICRO	12	Menorca	Spring	A	121163	Cystoseira	37.14	141	1-ET	102	varios 121163c.jpg	43.681	0.309575	Acari	0.67	0.00708717	1	0.0829	1.7467	0.0106924	2	4	3	2	4	8	Adam
11505	MICRO	12	Menorca	Spring	A	121163	Cystoseira	37.14	141	1-ET	103	varios 121163c.jpg	108.167	0.766598	Acari	0.67	0.00708717	1	0.0829	1.7467	0.052111	2	4	3	2	4	8	Adam
11506	MICRO	12	Menorca	Spring	A	121163	Cystoseira	37.14	141	1-ET	104	varios 121163c.jpg	74.095	0.525124	Acari	0.67	0.00708717	1	0.0829	1.7467	0.0269114	2	4	3	2	4	8	Adam
11764	MICRO	12	Menorca	Spring	A	121160	Halopteris	66.13	148	6-BT	99	harp y varios 121160c.jpg	82.292	0.583218	Acari	0.67	0.00708717	1	0.0829	1.7467	0.0323244	2	4	3	2	4	8	Adam
11765	MICRO	12	Menorca	Spring	A	121160	Halopteris	66.13	148	6-BT	100	harp y varios 121160c.jpg	96.747	0.685663	Acari	0.67	0.00708717	1	0.0829	1.7467	0.0428834	2	4	3	2	4	8	Adam
11766	MICRO	12	Menorca	Spring	A	121160	Halopteris	66.13	148	6-BT	101	harp y varios 121160c.jpg	84.38	0.598016	Acari	0.67	0.00708717	1	0.0829	1.7467	0.0337706	2	4	3	2	4	8	Adam
503	MICRO	#N/A	#N/A	#N/A	B	3229	#N/A	#N/A	#N/A	#N/A	19	Iso y harp y ostra y biv y acari x1 3229c.jpg	78.746	0.373204	Acari	1	0.00473934	1	0.0829	1.7467	0.0148208	#N/A	#N/A	#N/A	#N/A	#N/A	#N/A	Hilmar
504	MICRO	#N/A	#N/A	#N/A	B	3229	#N/A	#N/A	#N/A	#N/A	20	Iso y harp y ostra y biv y acari x1 3229c.jpg	86.533	0.410109	Acari	1	0.00473934	1	0.0829	1.7467	0.0174745	#N/A	#N/A	#N/A	#N/A	#N/A	#N/A	Hilmar
505	MICRO	#N/A	#N/A	#N/A	B	3229	#N/A	#N/A	#N/A	#N/A	21	Iso y harp y ostra y biv y acari x1 3229c.jpg	137.379	0.651085	Acari	1	0.00473934	1	0.0829	1.7467	0.0391774	#N/A	#N/A	#N/A	#N/A	#N/A	#N/A	Hilmar
506	MICRO	#N/A	#N/A	#N/A	B	3229	#N/A	#N/A	#N/A	#N/A	22	Iso y harp y ostra y biv y acari x1 3229c.jpg	74.095	0.351161	Acari	1	0.00473934	1	0.0829	1.7467	0.0133257	#N/A	#N/A	#N/A	#N/A	#N/A	#N/A	Hilmar
7571	MICRO	32	Mallorca	Summer	A	191131	Haliption virgatum	29.9	0	8-TF	20	harp y varios x1 191131c.jpg	74.673	0.3539	Acari	1	0.00473934	1	0.0829	1.7467	0.0135078	0	1	3	2	1	2	Olga
4195	MICRO	1	Mallorca	Spring	A	12140	¿?	66.47	146	2-SL	12	amph y varios 11140c.jpg	58	0.411056	Acari	0.67	0.00708717	1	0.0829	1.7467	0.0175451	1	2	3	2	2	4	Hilmar
9941	MICRO	2	Mallorca	Spring	A	24189	¿?	29.72	0	8-TF	5	harp y varios 24189c.jpg	86.533	0.613274	Acari	0.67	0.00708717	1	0.0829	1.7467	0.03529	2	4	1	6	4	24	Adam
1349	MICRO	1	Mallorca	Spring	A	21129	¿?	30.51	150	3-FI	62	nat y tan 21144c.jpg	543.323	3.85062	Alpheidae	0.67	0.00708717	1	0.0319	2.1756	0.599338	2	4	2	3	4	12	Hilmar	Doubt
15936	MACRO	27	Mallorca	Summer	1	27163	¿?	29.72	0	8-TF	9	PICT0027.JPG		7.13272	Alpheidae			1	0.0319	2.1756	2.29157	0	1	1	6	1	6	Olga
16329	MACRO	28	Mallorca	Summer	1	28137	¿?	29.72	0	8-TF	2	PICT0069.JPG		8.27195	Alpheidae			1	0.0319	2.1756	3.16329	0	1	1	6	1	6	Olga
16063	MACRO	5	Mallorca	Spring	1	5155	#N/A	#N/A	#N/A	#N/A	13	PICT0039.JPG		12.8511	Alpheidae			1	0.0319	2.1756	8.24898	0	1	#N/A	#N/A	1	#N/A	Olga
16239	MACRO	28	Mallorca	Summer	2	28243	¿?	29.72	0	8-TF	9	PICT0056.JPG		10.2359	Alpheidae			1	0.0319	2.1756	5.02826	0	1	1	6	1	6	Olga
16482	MACRO	25	Mallorca	Summer	2	25216	¿?	29.72	0	8-TF	4	PICT0093.JPG		6.06466	Alpheidae			1	0.0319	2.1756	1.61014	0	1	1	6	1	6	Olga
17388	MACRO	12	Menorca	Spring	1	121161	¿?	38.25	0	8-TF	1	PICT0254.JPG		17.7744	Alpheidae			1	0.0319	2.1756	16.7049	0	1	2	3	1	3	Joan
15815	MACRO	29	Mallorca	Summer	2	29277	¿?	29.72	0	8-TF	6	PICT0010.JPG		13.7029	Alpheidae			1	0.0319	2.1756	9.48511	0	1	1	6	1	6	Olga
15857	MACRO	26	Mallorca	Summer	2	26270	¿?	29.72	0	8-TF	10	PICT0017.JPG		6.73293	Alpheidae			1	0.0319	2.1756	2.0213	0	1	1	6	1	6	Olga
15902	MACRO	29	Mallorca	Summer	1	29174	¿?	29.72	0	8-TF	10	PICT0022.JPG		6.05631	Alpheidae			1	0.0319	2.1756	1.60532	0	1	1	6	1	6	Olga
16224	MACRO	6	Mallorca	Spring	2	6251	#N/A	#N/A	#N/A	#N/A	9	PICT0054.JPG		8.99212	Alpheidae			1	0.0319	2.1756	3.79326	0	1	#N/A	#N/A	1	#N/A	Olga
16246	MACRO	28	Mallorca	Summer	2	28242	¿?	29.72	0	8-TF	6	PICT0057.JPG		7.0312	Alpheidae			1	0.0319	2.1756	2.2212	0	1	1	6	1	6	Olga
16247	MACRO	28	Mallorca	Summer	2	28242	¿?	29.72	0	8-TF	7	PICT0057.JPG		9.77543	Alpheidae			1	0.0319	2.1756	4.54915	0	1	1	6	1	6	Olga
16284	MACRO	32	Mallorca	Summer	1	32140	Cladostephus	9.24	92	4-TU	3	PICT0063.JPG		5.49415	Alpheidae			1	0.0319	2.1756	1.29873	0	1	2	3	1	3	Olga
16400	MACRO	30	Mallorca	Summer	2	30224	¿?	29.72	0	8-TF	8	PICT0079.JPG		6.33402	Alpheidae			1	0.0319	2.1756	1.7698	0	1	1	6	1	6	Olga
16401	MACRO	30	Mallorca	Summer	2	30224	¿?	29.72	0	8-TF	9	PICT0079.JPG		5.46877	Alpheidae			1	0.0319	2.1756	1.28571	0	1	1	6	1	6	Olga
16435	MACRO	21	Menorca	Summer	1	21128	¿?	30.51	150	3-FI	1	PICT0086.JPG		10.1088	Alpheidae			1	0.0319	2.1756	4.89341	0	1	2	3	1	3	Olga	OK
16441	MACRO	21	Menorca	Summer	1	21128	¿?	30.51	150	3-FI	7	PICT0086.JPG		11.9574	Alpheidae			1	0.0319	2.1756	7.05178	0	1	2	3	1	3	Olga
16442	MACRO	21	Menorca	Summer	1	21128	¿?	30.51	150	3-FI	1	PICT0087.JPG		5.74149	Alpheidae			1	0.0319	2.1756	1.4293	0	1	2	3	1	3	Olga
16443	MACRO	21	Menorca	Summer	1	21128	¿?	30.51	150	3-FI	2	PICT0087.JPG		10.7502	Alpheidae			1	0.0319	2.1756	5.59418	0	1	2	3	1	3	Olga
16635	MACRO	31	Mallorca	Summer	2	3125	#N/A	#N/A	#N/A	#N/A	11	PICT0115.JPG		10.3144	Alpheidae			1	0.0319	2.1756	5.11256	0	1	#N/A	#N/A	1	#N/A	Olga
16636	MACRO	31	Mallorca	Summer	2	3125	#N/A	#N/A	#N/A	#N/A	12	PICT0115.JPG		9.96244	Alpheidae			1	0.0319	2.1756	4.74062	0	1	#N/A	#N/A	1	#N/A	Olga
16673	MACRO	32	Mallorca	Summer	2	3227	#N/A	#N/A	#N/A	#N/A	9	PICT0120.JPG		11.1278	Alpheidae			1	0.0319	2.1756	6.0306	0	1	#N/A	#N/A	1	#N/A	Olga
17299	MACRO	15	Menorca	Spring	2	152177	Cystoseira	71.5	81	1-ET	1	PICT0236.JPG		20.1022	Alpheidae			1	0.0319	2.1756	21.8338	0	1	3	2	1	2	Adam
4368	MICRO	32	Mallorca	Summer	A	171121	Haliption virgatum	29.9	0	8-TF	14	harp x1.5 in quad 17121c.jpg	184.9	0.570503	Amphipoda	1.5	0.00308547	15.79	0.0056	2.453	0.00141348	4	16	3	2	252.64	505.28	Hilmar
4369	MICRO	32	Mallorca	Summer	A	171121	Haliption virgatum	29.9	0	8-TF	15	harp x1.5 in quad 17121c.jpg	185.6	0.572663	Amphipoda	1.5	0.00308547	15.79	0.0056	2.453	0.00142664	4	16	3	2	252.64	505.28	Hilmar
1154	MICRO	1	Mallorca	Spring	B	11240	Cystoseira	31.97	80	1-ET	52	harp y varios x2 in quad 011240c.jpg	316.539	0.729017	Amphipoda	2	0.00230309	15.79	0.0056	2.453	0.00257919	4	16	3	2	252.64	505.28	Hilmar
4818	MICRO	2	Mallorca	Spring	A	25113	¿?	29.72	0	8-TF	7	harp x3 in quad 25113c.jpg	356.7	0.564399	Amphipoda	3	0.00158228	15.79	0.0056	2.453	0.00137667	2	4	1	6	63.16	378.96	Hilmar
4819	MICRO	2	Mallorca	Spring	A	25113	¿?	29.72	0	8-TF	8	harp x3 in quad 25113c.jpg	345.3	0.546361	Amphipoda	3	0.00158228	15.79	0.0056	2.453	0.00127123	2	4	1	6	63.16	378.96	Hilmar
5932	MICRO	7	Mallorca	Spring	B	72123	Cystoseira	94.42	80	1-ET	89	harp 2x 072123c.jpg	538.5	1.24021	Amphipoda	2	0.00230309	15.79	0.0056	2.453	0.00949584	4	16	3	2	252.64	505.28	Hilmar
14030	MICRO	12	Menorca	Spring	B	82227	0	28.5	0	8-TF	41	harp x2 in quad 82227c.jpg	375.615	0.865074	Amphipoda	2	0.00230309	15.79	0.0056	2.453	0.00392445	3	8	NA	1.5	126.32	189.48	Joan
14708	MICRO	12	Menorca	Spring	A	101218	0	28.5	0	8-TF	82	harp x2 in quad 101218c.jpg	305.588	0.703795	Amphipoda	2	0.00230309	15.79	0.0056	2.453	0.00236578	3	8	NA	1.5	126.32	189.48	Joan
14709	MICRO	12	Menorca	Spring	A	101218	0	28.5	0	8-TF	83	harp x2 in quad 101218c.jpg	236.457	0.544581	Amphipoda	2	0.00230309	15.79	0.0056	2.453	0.0012611	3	8	NA	1.5	126.32	189.48	Joan
5210	MICRO	6	Mallorca	Spring	A	41108	¿?	60.94	145	8-TF	9	harp x2 in quad 041108.jpg	202.9	0.467296	Amphipoda	2	0.00230309	15.79	0.0056	2.453	0.000866359	3	8	2	3	126.32	378.96	Hilmar
6251	MICRO	14	Menorca	Spring	B	142150	Turf + Filamentosas + haolopteris	23.66	0	8-TF	5	harp x2 in quad 142150c.jpg	250.074	0.575942	Amphipoda	2	0.00230309	15.79	0.0056	2.453	0.00144676	3	8	2	3	126.32	378.96	Olga
14322	MICRO	12	Menorca	Spring	B	82229	0	28.5	0	8-TF	36	harp x2 in quad 082229.jpg	339.899	0.782817	Amphipoda	2	0.00230309	15.79	0.0056	2.453	0.0030714	3	8	NA	1.5	126.32	189.48	Joan
15266	MICRO	12	Menorca	Spring	B	102153	0	28.5	0	8-TF	117	harp x2 in quad 102153c.jpg	182.011	0.419187	Amphipoda	2	0.00230309	15.79	0.0056	2.453	0.000663673	3	8	NA	1.5	126.32	189.48	Joan
15267	MICRO	12	Menorca	Spring	B	102153	0	28.5	0	8-TF	118	harp x2 in quad 102153c.jpg	166.397	0.383227	Amphipoda	2	0.00230309	15.79	0.0056	2.453	0.000532604	3	8	NA	1.5	126.32	189.48	Joan
4804	MICRO	2	Mallorca	Spring	B	22159	¿?	29.72	0	8-TF	52	harp x2 in quad 022159c.jpg	215.4	0.496085	Amphipoda	2	0.00230309	15.79	0.0056	2.453	0.0010032	2	4	1	6	63.16	378.96	Hilmar
4967	MICRO	19	Menorca	Summer	B	32118b	Cystoseira	32.79	90	1-ET	33	harp in quad x2 032118c.jpg	462	1.06403	Amphipoda	2	0.00230309	15.79	0.0056	2.453	0.00652081	3	8	3	2	126.32	252.64	Hilmar
4970	MICRO	19	Menorca	Summer	B	32118b	Cystoseira	32.79	90	1-ET	36	harp in quad x2 032118c.jpg	246.5	0.567711	Amphipoda	2	0.00230309	15.79	0.0056	2.453	0.00139657	3	8	3	2	126.32	252.64	Hilmar
13456	MICRO	7	Mallorca	Spring	B	72124	Halopteris	25.59	111	6-BT	60	caprel y biv x1 in quad 072124c.jpg	140.157	0.664251	Amphipoda	1	0.00473934	15.79	0.0056	2.453	0.00205291	2	4	1	6	63.16	378.96	Joan
13457	MICRO	7	Mallorca	Spring	B	72124	Halopteris	25.59	111	6-BT	61	caprel y biv x1 in quad 072124c.jpg	122.092	0.578635	Amphipoda	1	0.00473934	15.79	0.0056	2.453	0.00146341	2	4	1	6	63.16	378.96	Joan
13535	MICRO	7	Mallorca	Spring	B	72124	Halopteris	25.59	111	6-BT	139	harp x1 in quad 072124c.jpg	217.559	1.03109	Amphipoda	1	0.00473934	15.79	0.0056	2.453	0.0060367	2	4	1	6	63.16	378.96	Joan
13536	MICRO	7	Mallorca	Spring	B	72124	Halopteris	25.59	111	6-BT	140	harp x1 in quad 072124c.jpg	108.258	0.513071	Amphipoda	1	0.00473934	15.79	0.0056	2.453	0.00108957	2	4	1	6	63.16	378.96	Joan
13537	MICRO	7	Mallorca	Spring	B	72124	Halopteris	25.59	111	6-BT	141	harp x1 in quad 072124c.jpg	130.614	0.619024	Amphipoda	1	0.00473934	15.79	0.0056	2.453	0.00172682	2	4	1	6	63.16	378.96	Joan
13539	MICRO	7	Mallorca	Spring	B	72124	Halopteris	25.59	111	6-BT	143	harp x1 in quad 072124c.jpg	148.363	0.703142	Amphipoda	1	0.00473934	15.79	0.0056	2.453	0.0023604	2	4	1	6	63.16	378.96	Joan
14277	MICRO	12	Menorca	Spring	B	82228	0	28.5	0	8-TF	202	harp y biv y gast x1.5 in quad 82228c.jpg	209.708	0.647047	Amphipoda	1.5	0.00308547	15.79	0.0056	2.453	0.00192493	3	8	NA	1.5	126.32	189.48	Joan
14278	MICRO	12	Menorca	Spring	B	82228	0	28.5	0	8-TF	203	harp y biv y gast x1.5 in quad 82228c.jpg	144.554	0.446017	Amphipoda	1.5	0.00308547	15.79	0.0056	2.453	0.000772763	3	8	NA	1.5	126.32	189.48	Joan
4887	MICRO	3	Mallorca	Spring	A	31187	Cystoseira	113.26	110	1-ET	34	harp x1.5 in quad 031187c.jpg	152.9	0.471768	Amphipoda	1.5	0.00308547	15.79	0.0056	2.453	0.000886837	3	8	3	2	126.32	252.64	Hilmar
4888	MICRO	3	Mallorca	Spring	A	31187	Cystoseira	113.26	110	1-ET	35	harp x1.5 in quad 031187c.jpg	132.6	0.409133	Amphipoda	1.5	0.00308547	15.79	0.0056	2.453	0.000625305	3	8	3	2	126.32	252.64	Hilmar
5425	MICRO	6	Mallorca	Spring	B	42110	¿?	60.94	145	1-ET	73	harp x2 in quad 042110c.jpg	315	0.725472	Amphipoda	2	0.00230309	15.79	0.0056	2.453	0.00254854	3	8	2	3	126.32	378.96	Hilmar
5426	MICRO	6	Mallorca	Spring	B	42110	¿?	60.94	145	1-ET	74	harp x2 in quad 042110c.jpg	93.91	0.216283	Amphipoda	2	0.00230309	15.79	0.0056	2.453	0.000130917	3	8	2	3	126.32	378.96	Hilmar
5462	MICRO	6	Mallorca	Spring	B	52133	¿?	60.94	145	2-SL	19	harp x1.5 in quad 052133c.jpg	241.5	0.74514	Amphipoda	1.5	0.00308547	15.79	0.0056	2.453	0.00272137	3	8	2	3	126.32	378.96	Hilmar
5690	MICRO	7	Mallorca	Spring	A	71101	D.polipodioides	52.14	141	2-SL	73	harp x1.5 in quad 071101c.jpg	317.7	0.980253	Amphipoda	1.5	0.00308547	15.79	0.0056	2.453	0.00533262	3	8	3	2	126.32	252.64	Hilmar
7142	MICRO	32	Mallorca	Summer	B	162139	Haliption virgatum	29.9	0	8-TF	8	harp y varios x3 in quad 162139c.jpg	389.373	0.616097	Amphipoda	3	0.00158228	15.79	0.0056	2.453	0.00170685	4	16	3	2	252.64	505.28	Olga
7147	MICRO	32	Mallorca	Summer	B	162139	Haliption virgatum	29.9	0	8-TF	13	harp y varios x3 in quad 162139c.jpg	546.207	0.864252	Amphipoda	3	0.00158228	15.79	0.0056	2.453	0.00391531	4	16	3	2	252.64	505.28	Olga
7302	MICRO	32	Mallorca	Summer	A	181184	Haliption virgatum	29.9	0	8-TF	4	harp x2 in quad 181184c.jpg	307.277	0.707685	Amphipoda	2	0.00230309	15.79	0.0056	2.453	0.00239798	4	16	3	2	252.64	505.28	Olga
10793	MICRO	14	Menorca	Spring	B	142148	Halopteris	31.26	134	6-BT	28	harp x1.5 in quad 142148c.jpg	224.348	0.692218	Amphipoda	1.5	0.00308547	15.79	0.0056	2.453	0.00227146	3	8	3	2	126.32	252.64	Adam
10794	MICRO	14	Menorca	Spring	B	142148	Halopteris	31.26	134	6-BT	29	harp x1.5 in quad 142148c.jpg	144.915	0.447131	Amphipoda	1.5	0.00308547	15.79	0.0056	2.453	0.000777505	3	8	3	2	126.32	252.64	Adam
10887	MICRO	14	Menorca	Spring	A	141169	Halopteris	45.3	113	6-BT	30	harp x2 in quad 141169c.jpg	518.63	1.19445	Amphipoda	2	0.00230309	15.79	0.0056	2.453	0.00865926	3	8	3	2	126.32	252.64	Adam
10888	MICRO	14	Menorca	Spring	A	141169	Halopteris	45.3	113	6-BT	31	harp x2 in quad 141169c.jpg	319.351	0.735493	Amphipoda	2	0.00230309	15.79	0.0056	2.453	0.00263575	3	8	3	2	126.32	252.64	Adam
10889	MICRO	14	Menorca	Spring	A	141169	Halopteris	45.3	113	6-BT	32	harp x2 in quad 141169c.jpg	287.971	0.663222	Amphipoda	2	0.00230309	15.79	0.0056	2.453	0.00204511	3	8	3	2	126.32	252.64	Adam
11036	MICRO	13	Menorca	Spring	B	132182	¿?	50.4	124	3-FI	22	harp x2 in quad 132182c.jpg	491.092	1.13103	Amphipoda	2	0.00230309	15.79	0.0056	2.453	0.00757456	3	8	3	2	126.32	252.64	Adam
12873	MICRO	32	Mallorca	Summer	B	192238	Haliption virgatum	29.9	0	8-TF	59	harp y varios x2 in quad 192238c.jpg	363.878	0.838042	Amphipoda	2	0.00230309	15.79	0.0056	2.453	0.00363044	4	16	3	2	252.64	505.28	Adam
13326	MICRO	7	Mallorca	Spring	A	71100	Cystoseira	111.25	159	1-ET	93	harp x1.5 in quad 071100.jpg	269.885	0.832721	Amphipoda	1.5	0.00308547	15.79	0.0056	2.453	0.00357416	3	8	3	2	126.32	252.64	Joan
13327	MICRO	7	Mallorca	Spring	A	71100	Cystoseira	111.25	159	1-ET	94	harp x1.5 in quad 071100.jpg	240.208	0.741154	Amphipoda	1.5	0.00308547	15.79	0.0056	2.453	0.0026858	3	8	3	2	126.32	252.64	Joan
14496	MICRO	12	Menorca	Spring	A	91214	0	28.5	0	8-TF	25	harp x2 in quad 091214c.jpg	282.028	0.649535	Amphipoda	2	0.00230309	15.79	0.0056	2.453	0.00194313	3	8	NA	1.5	126.32	189.48	Joan
14792	MICRO	12	Menorca	Spring	A	101219	0	28.5	0	8-TF	49	harp x2 in quad 101219c.jpg	211.405	0.486884	Amphipoda	2	0.00230309	15.79	0.0056	2.453	0.00095817	3	8	NA	1.5	126.32	189.48	Joan
14793	MICRO	12	Menorca	Spring	A	101219	0	28.5	0	8-TF	50	harp x2 in quad 101219c.jpg	0.234	0.000538922	Amphipoda	2	0.00230309	15.79	0.0056	2.453	5.37801e-11	3	8	NA	1.5	126.32	189.48	Joan
15379	MICRO	1	Mallorca	Spring	B	12142b	¿?	146.78	0	8-TF	70	harp x1 i quad 011142c.jpg	74.24	0.351848	Amphipoda	1	0.00473934	15.79	0.0056	2.453	0.000431915	3	8	3	2	126.32	252.64	Hilmar
8000	MICRO	32	Mallorca	Summer	B	212166	Haliption virgatum	29.9	0	6-BT	22	harp x2 in quad 212166c.jpg	365.8	0.842469	Amphipoda	2	0.00230309	15.79	0.0056	2.453	0.00367766	4	16	3	2	252.64	505.28	Hilmar
8541	MICRO	#N/A	#N/A	#N/A	A	6198	#N/A	#N/A	#N/A	#N/A	83	harp x2 in quad 06198c.jpg	239.832	0.552354	Amphipoda	2	0.00230309	15.79	0.0056	2.453	0.00130571	#N/A	#N/A	#N/A	#N/A	#N/A	#N/A	Adam
8542	MICRO	#N/A	#N/A	#N/A	A	6198	#N/A	#N/A	#N/A	#N/A	84	harp x2 in quad 06198c.jpg	245.731	0.56594	Amphipoda	2	0.00230309	15.79	0.0056	2.453	0.0013859	#N/A	#N/A	#N/A	#N/A	#N/A	#N/A	Adam
9400	MICRO	1	Mallorca	Spring	A	11241	Halopteris	25.31	82	6-BT	75	harp y varios x2 in quad 11241c.jpg	366.26	0.843528	Amphipoda	2	0.00230309	15.79	0.0056	2.453	0.00368902	2	4	2	3	63.16	189.48	Adam
9401	MICRO	1	Mallorca	Spring	A	11241	Halopteris	25.31	82	6-BT	76	harp y varios x2 in quad 11241c.jpg	187.485	0.431794	Amphipoda	2	0.00230309	15.79	0.0056	2.453	0.00071371	2	4	2	3	63.16	189.48	Adam
9435	MICRO	1	Mallorca	Spring	A	11242	Cladostephus spongiosus	15.84	106	4-TU	27	harp x2 40 ind per quad y varios 11242c.jpg	370.076	0.852317	Amphipoda	2	0.00230309	15.79	0.0056	2.453	0.00378401	2	4	2	3	63.16	189.48	Adam
9436	MICRO	1	Mallorca	Spring	A	11242	Cladostephus spongiosus	15.84	106	4-TU	28	harp x2 40 ind per quad y varios 11242c.jpg	447.532	1.0307	Amphipoda	2	0.00230309	15.79	0.0056	2.453	0.00603124	2	4	2	3	63.16	189.48	Adam
9437	MICRO	1	Mallorca	Spring	A	11242	Cladostephus spongiosus	15.84	106	4-TU	29	harp x2 40 ind per quad y varios 11242c.jpg	238.843	0.550076	Amphipoda	2	0.00230309	15.79	0.0056	2.453	0.00129254	2	4	2	3	63.16	189.48	Adam
11583	MICRO	12	Menorca	Spring	A	121162	Dyctiota sp	47.37	103	3-FI	76	harp x1.5 in quad 121162c.jpg	258.289	0.796942	Amphipoda	1.5	0.00308547	15.79	0.0056	2.453	0.00320914	2	4	2	3	63.16	189.48	Adam
11584	MICRO	12	Menorca	Spring	A	121162	Dyctiota sp	47.37	103	3-FI	77	harp x1.5 in quad 121162c.jpg	207.112	0.639037	Amphipoda	1.5	0.00308547	15.79	0.0056	2.453	0.001867	2	4	2	3	63.16	189.48	Adam
12434	MICRO	32	Mallorca	Summer	A	211146	Haliption virgatum	29.9	0	6-BT	55	harp x1.5 in quad 211146c.jpg	250.279	0.772228	Amphipoda	1.5	0.00308547	15.79	0.0056	2.453	0.00297049	4	16	3	2	252.64	505.28	Adam
12435	MICRO	32	Mallorca	Summer	A	211146	Haliption virgatum	29.9	0	6-BT	56	harp x1.5 in quad 211146c.jpg	197.921	0.610679	Amphipoda	1.5	0.00308547	15.79	0.0056	2.453	0.00167027	4	16	3	2	252.64	505.28	Adam
13012	MICRO	32	Mallorca	Summer	B	202232	Haliption virgatum	29.9	0	8-TF	39	harp x3 in quad 202232c.jpg	438.737	0.694204	Amphipoda	3	0.00158228	15.79	0.0056	2.453	0.00228747	4	16	3	2	252.64	505.28	Adam
13173	MICRO	6	Mallorca	Spring	B	52132	¿?	60.94	145	6-BT	124	harp x1.5 in quad 052132c.jpg	104.652	0.3229	Amphipoda	1.5	0.00308547	15.79	0.0056	2.453	0.000349891	3	8	2	3	126.32	378.96	Joan
13174	MICRO	6	Mallorca	Spring	B	52132	¿?	60.94	145	6-BT	125	harp x1.5 in quad 052132c.jpg	228.698	0.70564	Amphipoda	1.5	0.00308547	15.79	0.0056	2.453	0.00238102	3	8	2	3	126.32	378.96	Joan
13175	MICRO	6	Mallorca	Spring	B	52132	¿?	60.94	145	6-BT	126	harp x1.5 in quad 052132c.jpg	147.635	0.455523	Amphipoda	1.5	0.00308547	15.79	0.0056	2.453	0.000813793	3	8	2	3	126.32	378.96	Joan
5280	MICRO	6	Mallorca	Spring	B	42109	¿?	60.94	145	4-TU	49	hrp x2 in quad 53 ind 042109.jpg	384	0.884385	Amphipoda	2	0.00230309	15.79	0.0056	2.453	0.00414285	3	8	2	3	126.32	378.96	Hilmar
11782	MICRO	12	Menorca	Spring	A	121160	Halopteris	66.13	148	6-BT	117	harp y varios x2 in quad 121160c.jpg	363.494	0.837158	Amphipoda	2	0.00230309	15.79	0.0056	2.453	0.00362105	2	4	3	2	63.16	126.32	Adam
11783	MICRO	12	Menorca	Spring	A	121160	Halopteris	66.13	148	6-BT	118	harp y varios x2 in quad 121160c.jpg	238.96	0.550345	Amphipoda	2	0.00230309	15.79	0.0056	2.453	0.0012941	2	4	3	2	63.16	126.32	Adam
6231	MICRO	32	Mallorca	Summer	A	161202	Haliption virgatum	29.9	0	8-TF	7	varios 161202c.jpg	252.6	1.79022	Amphipoda	0.67	0.00708717	1	0.0056	2.453	0.0233651	4	16	3	2	16	32	Hilmar
6236	MICRO	32	Mallorca	Summer	A	161202	Haliption virgatum	29.9	0	8-TF	12	varios 161202c.jpg	158.4	1.12261	Amphipoda	0.67	0.00708717	1	0.0056	2.453	0.007437	4	16	3	2	16	32	Hilmar
4355	MICRO	32	Mallorca	Summer	A	171121	Haliption virgatum	29.9	0	8-TF	1	amph 17121c.jpg	758.9	5.37845	Amphipoda	0.67	0.00708717	1	0.0056	2.453	0.347129	4	16	3	2	16	32	Hilmar
4380	MICRO	32	Mallorca	Summer	A	171121	Haliption virgatum	29.9	0	8-TF	26	varios 17121c.jpg	149.1	1.0567	Amphipoda	0.67	0.00708717	1	0.0056	2.453	0.00641119	4	16	3	2	16	32	Hilmar
4381	MICRO	32	Mallorca	Summer	A	171121	Haliption virgatum	29.9	0	8-TF	27	varios 17121c.jpg	126.2	0.894401	Amphipoda	0.67	0.00708717	1	0.0056	2.453	0.00425889	4	16	3	2	16	32	Hilmar
4382	MICRO	32	Mallorca	Summer	A	171121	Haliption virgatum	29.9	0	8-TF	28	varios 17121c.jpg	150.5	1.06662	Amphipoda	0.67	0.00708717	1	0.0056	2.453	0.00655987	4	16	3	2	16	32	Hilmar
4383	MICRO	32	Mallorca	Summer	A	171121	Haliption virgatum	29.9	0	8-TF	29	varios 17121c.jpg	142.6	1.01063	Amphipoda	0.67	0.00708717	1	0.0056	2.453	0.00574716	4	16	3	2	16	32	Hilmar
4384	MICRO	32	Mallorca	Summer	A	171121	Haliption virgatum	29.9	0	8-TF	30	varios 17121c.jpg	138.5	0.981573	Amphipoda	0.67	0.00708717	1	0.0056	2.453	0.00535026	4	16	3	2	16	32	Hilmar
4385	MICRO	32	Mallorca	Summer	A	171121	Haliption virgatum	29.9	0	8-TF	31	varios 17121c.jpg	108.1	0.766123	Amphipoda	0.67	0.00708717	1	0.0056	2.453	0.00291322	4	16	3	2	16	32	Hilmar
4408	MICRO	32	Mallorca	Summer	A	171121	Haliption virgatum	29.9	0	8-TF	54	varios 17121c.jpg	97.67	0.692204	Amphipoda	0.67	0.00708717	1	0.0056	2.453	0.00227134	4	16	3	2	16	32	Hilmar
12368	MICRO	32	Mallorca	Summer	A	211145	Haliption virgatum	29.9	0	8-TF	5	varios 211145c.jpg	477.23	3.38221	Amphipoda	0.67	0.00708717	1	0.0056	2.453	0.111254	4	16	3	2	16	32	Adam
12369	MICRO	32	Mallorca	Summer	A	211145	Haliption virgatum	29.9	0	8-TF	6	varios 211145c.jpg	317.094	2.2473	Amphipoda	0.67	0.00708717	1	0.0056	2.453	0.0408143	4	16	3	2	16	32	Adam
12370	MICRO	32	Mallorca	Summer	A	211145	Haliption virgatum	29.9	0	8-TF	7	varios 211145c.jpg	220.311	1.56138	Amphipoda	0.67	0.00708717	1	0.0056	2.453	0.0167058	4	16	3	2	16	32	Adam
12371	MICRO	32	Mallorca	Summer	A	211145	Haliption virgatum	29.9	0	8-TF	8	varios 211145c.jpg	161.199	1.14245	Amphipoda	0.67	0.00708717	1	0.0056	2.453	0.00776351	4	16	3	2	16	32	Adam
12372	MICRO	32	Mallorca	Summer	A	211145	Haliption virgatum	29.9	0	8-TF	9	varios 211145c.jpg	117.052	0.829568	Amphipoda	0.67	0.00708717	1	0.0056	2.453	0.00354105	4	16	3	2	16	32	Adam
6173	MICRO	14	Menorca	Spring	B	142147	"Padina + Halopteris + turf	28.33	45	7-LB	1	amph 142147c.jpg	278.3	1.97236	Amphipoda	0.67	0.00708717	1	0.0056	2.453	0.0296339	4	16	2	3	16	48	Hilmar
6174	MICRO	14	Menorca	Spring	B	142147	"Padina + Halopteris + turf	28.33	45	7-LB	2	amph 142147c.jpg	622.5	4.41176	Amphipoda	0.67	0.00708717	1	0.0056	2.453	0.213512	4	16	2	3	16	48	Hilmar
6175	MICRO	14	Menorca	Spring	B	142147	"Padina + Halopteris + turf	28.33	45	7-LB	3	amph 142147c.jpg	483.6	3.42736	Amphipoda	0.67	0.00708717	1	0.0056	2.453	0.114933	4	16	2	3	16	48	Hilmar
6176	MICRO	14	Menorca	Spring	B	142147	"Padina + Halopteris + turf	28.33	45	7-LB	4	amph 142147c.jpg	188.7	1.33735	Amphipoda	0.67	0.00708717	1	0.0056	2.453	0.0114253	4	16	2	3	16	48	Hilmar
6177	MICRO	14	Menorca	Spring	B	142147	"Padina + Halopteris + turf	28.33	45	7-LB	5	amph 142147c.jpg	123.9	0.878101	Amphipoda	0.67	0.00708717	1	0.0056	2.453	0.00407101	4	16	2	3	16	48	Hilmar
6178	MICRO	14	Menorca	Spring	B	142147	"Padina + Halopteris + turf	28.33	45	7-LB	6	amph 142147c.jpg	98.89	0.70085	Amphipoda	0.67	0.00708717	1	0.0056	2.453	0.00234157	4	16	2	3	16	48	Hilmar
6179	MICRO	14	Menorca	Spring	B	142147	"Padina + Halopteris + turf	28.33	45	7-LB	7	amph 142147c.jpg	120	0.850461	Amphipoda	0.67	0.00708717	1	0.0056	2.453	0.00376383	4	16	2	3	16	48	Hilmar
6184	MICRO	14	Menorca	Spring	B	142147	"Padina + Halopteris + turf	28.33	45	7-LB	12	amph 142147c.jpg	127.6	0.904323	Amphipoda	0.67	0.00708717	1	0.0056	2.453	0.00437572	4	16	2	3	16	48	Hilmar
6221	MICRO	14	Menorca	Spring	B	142147	"Padina + Halopteris + turf	28.33	45	7-LB	49	poly 142147c.jpg	64.28	0.455563	Amphipoda	0.67	0.00708717	1	0.0056	2.453	0.00081397	4	16	2	3	16	48	Hilmar
6222	MICRO	14	Menorca	Spring	B	142147	"Padina + Halopteris + turf	28.33	45	7-LB	50	poly 142147c.jpg	102.7	0.727853	Amphipoda	0.67	0.00708717	1	0.0056	2.453	0.0025691	4	16	2	3	16	48	Hilmar
6904	MICRO	32	Mallorca	Summer	A	161201	Haliption virgatum	29.9	0	8-TF	4	amph 161201c.jpg	217.52	1.5416	Amphipoda	0.67	0.00708717	1	0.0056	2.453	0.0161914	4	16	3	2	16	32	Olga
6905	MICRO	32	Mallorca	Summer	A	161201	Haliption virgatum	29.9	0	8-TF	5	amph 161201c.jpg	240.261	1.70277	Amphipoda	0.67	0.00708717	1	0.0056	2.453	0.020664	4	16	3	2	16	32	Olga
6906	MICRO	32	Mallorca	Summer	A	161201	Haliption virgatum	29.9	0	8-TF	6	amph 161201c.jpg	241.092	1.70866	Amphipoda	0.67	0.00708717	1	0.0056	2.453	0.0208398	4	16	3	2	16	32	Olga
6907	MICRO	32	Mallorca	Summer	A	161201	Haliption virgatum	29.9	0	8-TF	7	amph 161201c.jpg	213.781	1.5151	Amphipoda	0.67	0.00708717	1	0.0056	2.453	0.0155172	4	16	3	2	16	32	Olga
6908	MICRO	32	Mallorca	Summer	A	161201	Haliption virgatum	29.9	0	8-TF	8	amph 161201c.jpg	130.521	0.925025	Amphipoda	0.67	0.00708717	1	0.0056	2.453	0.00462554	4	16	3	2	16	32	Olga
6909	MICRO	32	Mallorca	Summer	A	161201	Haliption virgatum	29.9	0	8-TF	9	amph 161201c.jpg	293.962	2.08336	Amphipoda	0.67	0.00708717	1	0.0056	2.453	0.0338935	4	16	3	2	16	32	Olga
6910	MICRO	32	Mallorca	Summer	A	161201	Haliption virgatum	29.9	0	8-TF	10	amph 161201c.jpg	204.198	1.44719	Amphipoda	0.67	0.00708717	1	0.0056	2.453	0.0138661	4	16	3	2	16	32	Olga
6912	MICRO	32	Mallorca	Summer	A	161201	Haliption virgatum	29.9	0	8-TF	12	amph 161201c.jpg	173.954	1.23284	Amphipoda	0.67	0.00708717	1	0.0056	2.453	0.00935802	4	16	3	2	16	32	Olga
6913	MICRO	32	Mallorca	Summer	A	161201	Haliption virgatum	29.9	0	8-TF	13	amph 161201c.jpg	328.964	2.33142	Amphipoda	0.67	0.00708717	1	0.0056	2.453	0.0446646	4	16	3	2	16	32	Olga
6946	MICRO	32	Mallorca	Summer	A	161201	Haliption virgatum	29.9	0	8-TF	8	varios x1 161201c.jpg	264.276	1.25249	Amphipoda	1	0.00473934	1	0.0056	2.453	0.00972816	4	16	3	2	16	32	Olga
6947	MICRO	32	Mallorca	Summer	A	161201	Haliption virgatum	29.9	0	8-TF	9	varios x1 161201c.jpg	136.702	0.647877	Amphipoda	1	0.00473934	1	0.0056	2.453	0.00193099	4	16	3	2	16	32	Olga
11971	MICRO	12	Menorca	Spring	B	102154	0	28.5	0	8-TF	1	amp 102154.jpg	231.334	1.6395	Amphipoda	0.67	0.00708717	1	0.0056	2.453	0.0188312	3	8	NA	1.5	8	12	Adam
11972	MICRO	12	Menorca	Spring	B	102154	0	28.5	0	8-TF	2	amp 102154.jpg	310.923	2.20356	Amphipoda	0.67	0.00708717	1	0.0056	2.453	0.0388934	3	8	NA	1.5	8	12	Adam
11973	MICRO	12	Menorca	Spring	B	102154	0	28.5	0	8-TF	3	amp 102154.jpg	359.575	2.54837	Amphipoda	0.67	0.00708717	1	0.0056	2.453	0.0555584	3	8	NA	1.5	8	12	Adam
11974	MICRO	12	Menorca	Spring	B	102154	0	28.5	0	8-TF	4	amp 102154.jpg	320.103	2.26863	Amphipoda	0.67	0.00708717	1	0.0056	2.453	0.0417709	3	8	NA	1.5	8	12	Adam
11975	MICRO	12	Menorca	Spring	B	102154	0	28.5	0	8-TF	5	amp 102154.jpg	281.47	1.99483	Amphipoda	0.67	0.00708717	1	0.0056	2.453	0.0304688	3	8	NA	1.5	8	12	Adam
11976	MICRO	12	Menorca	Spring	B	102154	0	28.5	0	8-TF	6	amp 102154.jpg	242.023	1.71526	Amphipoda	0.67	0.00708717	1	0.0056	2.453	0.0210377	3	8	NA	1.5	8	12	Adam
11977	MICRO	12	Menorca	Spring	B	102154	0	28.5	0	8-TF	7	amp 102154.jpg	198.805	1.40897	Amphipoda	0.67	0.00708717	1	0.0056	2.453	0.012985	3	8	NA	1.5	8	12	Adam
11978	MICRO	12	Menorca	Spring	B	102154	0	28.5	0	8-TF	8	amp 102154.jpg	156.186	1.10692	Amphipoda	0.67	0.00708717	1	0.0056	2.453	0.0071846	3	8	NA	1.5	8	12	Adam
11979	MICRO	12	Menorca	Spring	B	102154	0	28.5	0	8-TF	9	amp 102154.jpg	112.034	0.794004	Amphipoda	0.67	0.00708717	1	0.0056	2.453	0.00318019	3	8	NA	1.5	8	12	Adam
11980	MICRO	12	Menorca	Spring	B	102154	0	28.5	0	8-TF	10	amp 102154.jpg	193.49	1.3713	Amphipoda	0.67	0.00708717	1	0.0056	2.453	0.0121499	3	8	NA	1.5	8	12	Adam
11981	MICRO	12	Menorca	Spring	B	102154	0	28.5	0	8-TF	11	amp 102154.jpg	195.122	1.38286	Amphipoda	0.67	0.00708717	1	0.0056	2.453	0.0124028	3	8	NA	1.5	8	12	Adam
11982	MICRO	12	Menorca	Spring	B	102154	0	28.5	0	8-TF	12	amp 102154.jpg	361.12	2.55932	Amphipoda	0.67	0.00708717	1	0.0056	2.453	0.0561458	3	8	NA	1.5	8	12	Adam
11983	MICRO	12	Menorca	Spring	B	102154	0	28.5	0	8-TF	13	amp 102154.jpg	209.942	1.4879	Amphipoda	0.67	0.00708717	1	0.0056	2.453	0.0148425	3	8	NA	1.5	8	12	Adam
11984	MICRO	12	Menorca	Spring	B	102154	0	28.5	0	8-TF	14	amp 102154.jpg	138.991	0.985053	Amphipoda	0.67	0.00708717	1	0.0056	2.453	0.0053969	3	8	NA	1.5	8	12	Adam
11985	MICRO	12	Menorca	Spring	B	102154	0	28.5	0	8-TF	15	amp 102154.jpg	187.624	1.32972	Amphipoda	0.67	0.00708717	1	0.0056	2.453	0.0112661	3	8	NA	1.5	8	12	Adam
11986	MICRO	12	Menorca	Spring	B	102154	0	28.5	0	8-TF	16	amp 102154.jpg	157.539	1.11651	Amphipoda	0.67	0.00708717	1	0.0056	2.453	0.00733823	3	8	NA	1.5	8	12	Adam
11987	MICRO	12	Menorca	Spring	B	102154	0	28.5	0	8-TF	17	amp 102154.jpg	154.616	1.09579	Amphipoda	0.67	0.00708717	1	0.0056	2.453	0.00700873	3	8	NA	1.5	8	12	Adam
1103	MICRO	1	Mallorca	Spring	B	11240	Cystoseira	31.97	80	1-ET	1	amph11240c.jpg	145.169	1.02884	Amphipoda	0.67	0.00708717	1	0.0056	2.453	0.00600447	4	16	3	2	16	32	Hilmar
1104	MICRO	1	Mallorca	Spring	B	11240	Cystoseira	31.97	80	1-ET	2	amph11240c.jpg	153.876	1.09055	Amphipoda	0.67	0.00708717	1	0.0056	2.453	0.00692673	4	16	3	2	16	32	Hilmar
1105	MICRO	1	Mallorca	Spring	B	11240	Cystoseira	31.97	80	1-ET	3	amph11240c.jpg	185.846	1.31712	Amphipoda	0.67	0.00708717	1	0.0056	2.453	0.011006	4	16	3	2	16	32	Hilmar
1106	MICRO	1	Mallorca	Spring	B	11240	Cystoseira	31.97	80	1-ET	4	amph11240c.jpg	139.216	0.986648	Amphipoda	0.67	0.00708717	1	0.0056	2.453	0.00541836	4	16	3	2	16	32	Hilmar
1107	MICRO	1	Mallorca	Spring	B	11240	Cystoseira	31.97	80	1-ET	5	amph11240c.jpg	152.345	1.0797	Amphipoda	0.67	0.00708717	1	0.0056	2.453	0.0067589	4	16	3	2	16	32	Hilmar
1108	MICRO	1	Mallorca	Spring	B	11240	Cystoseira	31.97	80	1-ET	6	amph11240c.jpg	156.588	1.10977	Amphipoda	0.67	0.00708717	1	0.0056	2.453	0.00723004	4	16	3	2	16	32	Hilmar
1109	MICRO	1	Mallorca	Spring	B	11240	Cystoseira	31.97	80	1-ET	7	amph11240c.jpg	143.21	1.01495	Amphipoda	0.67	0.00708717	1	0.0056	2.453	0.00580766	4	16	3	2	16	32	Hilmar
1110	MICRO	1	Mallorca	Spring	B	11240	Cystoseira	31.97	80	1-ET	8	amph11240c.jpg	139.672	0.98988	Amphipoda	0.67	0.00708717	1	0.0056	2.453	0.005462	4	16	3	2	16	32	Hilmar
1111	MICRO	1	Mallorca	Spring	B	11240	Cystoseira	31.97	80	1-ET	9	amph11240c.jpg	108.853	0.77146	Amphipoda	0.67	0.00708717	1	0.0056	2.453	0.00296325	4	16	3	2	16	32	Hilmar
1112	MICRO	1	Mallorca	Spring	B	11240	Cystoseira	31.97	80	1-ET	10	amph11240c.jpg	103.576	0.734061	Amphipoda	0.67	0.00708717	1	0.0056	2.453	0.00262319	4	16	3	2	16	32	Hilmar
1113	MICRO	1	Mallorca	Spring	B	11240	Cystoseira	31.97	80	1-ET	11	amph11240c.jpg	108.24	0.767116	Amphipoda	0.67	0.00708717	1	0.0056	2.453	0.00292248	4	16	3	2	16	32	Hilmar
1114	MICRO	1	Mallorca	Spring	B	11240	Cystoseira	31.97	80	1-ET	12	amph11240c.jpg	121.598	0.861786	Amphipoda	0.67	0.00708717	1	0.0056	2.453	0.00388797	4	16	3	2	16	32	Hilmar
1115	MICRO	1	Mallorca	Spring	B	11240	Cystoseira	31.97	80	1-ET	13	amph11240c.jpg	146.998	1.0418	Amphipoda	0.67	0.00708717	1	0.0056	2.453	0.00619175	4	16	3	2	16	32	Hilmar
1116	MICRO	1	Mallorca	Spring	B	11240	Cystoseira	31.97	80	1-ET	14	amph11240c.jpg	96.317	0.682615	Amphipoda	0.67	0.00708717	1	0.0056	2.453	0.00219493	4	16	3	2	16	32	Hilmar
1117	MICRO	1	Mallorca	Spring	B	11240	Cystoseira	31.97	80	1-ET	15	amph11240c.jpg	153.056	1.08473	Amphipoda	0.67	0.00708717	1	0.0056	2.453	0.00683654	4	16	3	2	16	32	Hilmar
1119	MICRO	1	Mallorca	Spring	B	11240	Cystoseira	31.97	80	1-ET	17	amph11240c.jpg	221.815	1.57204	Amphipoda	0.67	0.00708717	1	0.0056	2.453	0.0169869	4	16	3	2	16	32	Hilmar
4420	MICRO	32	Mallorca	Summer	A	191128	Haliption virgatum	29.9	0	8-TF	10	varios 19128c.jpg	201	1.42452	Amphipoda	0.67	0.00708717	1	0.0056	2.453	0.0133395	4	16	3	2	16	32	Hilmar
4421	MICRO	32	Mallorca	Summer	A	191128	Haliption virgatum	29.9	0	8-TF	11	varios 19128c.jpg	167.2	1.18498	Amphipoda	0.67	0.00708717	1	0.0056	2.453	0.00849174	4	16	3	2	16	32	Hilmar
4422	MICRO	32	Mallorca	Summer	A	191128	Haliption virgatum	29.9	0	8-TF	12	varios 19128c.jpg	169.9	1.20411	Amphipoda	0.67	0.00708717	1	0.0056	2.453	0.00883207	4	16	3	2	16	32	Hilmar
4423	MICRO	32	Mallorca	Summer	A	191128	Haliption virgatum	29.9	0	8-TF	13	varios 19128c.jpg	297.7	2.10985	Amphipoda	0.67	0.00708717	1	0.0056	2.453	0.0349605	4	16	3	2	16	32	Hilmar
4424	MICRO	32	Mallorca	Summer	A	191128	Haliption virgatum	29.9	0	8-TF	14	varios 19128c.jpg	128.9	0.913536	Amphipoda	0.67	0.00708717	1	0.0056	2.453	0.00448589	4	16	3	2	16	32	Hilmar
4425	MICRO	32	Mallorca	Summer	A	191128	Haliption virgatum	29.9	0	8-TF	15	varios 19128c.jpg	200.9	1.42381	Amphipoda	0.67	0.00708717	1	0.0056	2.453	0.0133232	4	16	3	2	16	32	Hilmar
4426	MICRO	32	Mallorca	Summer	A	191128	Haliption virgatum	29.9	0	8-TF	16	varios 19128c.jpg	341.9	2.4231	Amphipoda	0.67	0.00708717	1	0.0056	2.453	0.0490968	4	16	3	2	16	32	Hilmar
4427	MICRO	32	Mallorca	Summer	A	191128	Haliption virgatum	29.9	0	8-TF	17	varios 19128c.jpg	140.7	0.997165	Amphipoda	0.67	0.00708717	1	0.0056	2.453	0.00556114	4	16	3	2	16	32	Hilmar
4428	MICRO	32	Mallorca	Summer	A	191128	Haliption virgatum	29.9	0	8-TF	18	varios 19128c.jpg	121.2	0.858965	Amphipoda	0.67	0.00708717	1	0.0056	2.453	0.00385683	4	16	3	2	16	32	Hilmar
4432	MICRO	32	Mallorca	Summer	A	191128	Haliption virgatum	29.9	0	8-TF	22	varios 19128c.jpg	105.5	0.747697	Amphipoda	0.67	0.00708717	1	0.0056	2.453	0.00274433	4	16	3	2	16	32	Hilmar
4822	MICRO	2	Mallorca	Spring	A	25113	¿?	29.72	0	8-TF	11	varios 25113c.jpg	514.3	3.64493	Amphipoda	0.67	0.00708717	1	0.0056	2.453	0.133663	2	4	1	6	4	24	Hilmar
4823	MICRO	2	Mallorca	Spring	A	25113	¿?	29.72	0	8-TF	12	varios 25113c.jpg	177.3	1.25656	Amphipoda	0.67	0.00708717	1	0.0056	2.453	0.00980575	2	4	1	6	4	24	Hilmar
4824	MICRO	2	Mallorca	Spring	A	25113	¿?	29.72	0	8-TF	13	varios 25113c.jpg	108.3	0.767541	Amphipoda	0.67	0.00708717	1	0.0056	2.453	0.00292646	2	4	1	6	4	24	Hilmar
5139	MICRO	4	Mallorca	Spring	A	41105	"d.polipodioides+Dyctiota	48.73	131	2-SL	27	varios 041105c.jpg	138.7	0.982991	Amphipoda	0.67	0.00708717	1	0.0056	2.453	0.00536923	4	16	3	2	16	32	Hilmar
5140	MICRO	4	Mallorca	Spring	A	41105	"d.polipodioides+Dyctiota	48.73	131	2-SL	28	varios 041105c.jpg	224.3	1.58965	Amphipoda	0.67	0.00708717	1	0.0056	2.453	0.0174575	4	16	3	2	16	32	Hilmar
5141	MICRO	4	Mallorca	Spring	A	41105	"d.polipodioides+Dyctiota	48.73	131	2-SL	29	varios 041105c.jpg	241.8	1.71368	Amphipoda	0.67	0.00708717	1	0.0056	2.453	0.0209902	4	16	3	2	16	32	Hilmar
5142	MICRO	4	Mallorca	Spring	A	41105	"d.polipodioides+Dyctiota	48.73	131	2-SL	30	varios 041105c.jpg	248.1	1.75833	Amphipoda	0.67	0.00708717	1	0.0056	2.453	0.0223572	4	16	3	2	16	32	Hilmar
5143	MICRO	4	Mallorca	Spring	A	41105	"d.polipodioides+Dyctiota	48.73	131	2-SL	31	varios 041105c.jpg	65.6	0.464918	Amphipoda	0.67	0.00708717	1	0.0056	2.453	0.000855585	4	16	3	2	16	32	Hilmar
5144	MICRO	4	Mallorca	Spring	A	41105	"d.polipodioides+Dyctiota	48.73	131	2-SL	32	varios 041105c.jpg	131.2	0.929837	Amphipoda	0.67	0.00708717	1	0.0056	2.453	0.00468479	4	16	3	2	16	32	Hilmar
5145	MICRO	4	Mallorca	Spring	A	41105	"d.polipodioides+Dyctiota	48.73	131	2-SL	33	varios 041105c.jpg	89.63	0.635223	Amphipoda	0.67	0.00708717	1	0.0056	2.453	0.00183978	4	16	3	2	16	32	Hilmar
5844	MICRO	7	Mallorca	Spring	B	72123	Cystoseira	94.42	80	1-ET	1	amph 072123c.jpg	355.5	2.51949	Amphipoda	0.67	0.00708717	1	0.0056	2.453	0.0540266	4	16	3	2	16	32	Hilmar
5845	MICRO	7	Mallorca	Spring	B	72123	Cystoseira	94.42	80	1-ET	2	amph 072123c.jpg	345.1	2.44578	Amphipoda	0.67	0.00708717	1	0.0056	2.453	0.0502316	4	16	3	2	16	32	Hilmar
5846	MICRO	7	Mallorca	Spring	B	72123	Cystoseira	94.42	80	1-ET	3	amph 072123c.jpg	314.4	2.22821	Amphipoda	0.67	0.00708717	1	0.0056	2.453	0.039969	4	16	3	2	16	32	Hilmar
5847	MICRO	7	Mallorca	Spring	B	72123	Cystoseira	94.42	80	1-ET	4	amph 072123c.jpg	220.2	1.5606	Amphipoda	0.67	0.00708717	1	0.0056	2.453	0.0166851	4	16	3	2	16	32	Hilmar
5848	MICRO	7	Mallorca	Spring	B	72123	Cystoseira	94.42	80	1-ET	5	amph 072123c.jpg	318.4	2.25656	Amphipoda	0.67	0.00708717	1	0.0056	2.453	0.0412279	4	16	3	2	16	32	Hilmar
5849	MICRO	7	Mallorca	Spring	B	72123	Cystoseira	94.42	80	1-ET	6	amph 072123c.jpg	491.2	3.48122	Amphipoda	0.67	0.00708717	1	0.0056	2.453	0.119414	4	16	3	2	16	32	Hilmar
5850	MICRO	7	Mallorca	Spring	B	72123	Cystoseira	94.42	80	1-ET	7	amph 072123c.jpg	181.9	1.28916	Amphipoda	0.67	0.00708717	1	0.0056	2.453	0.0104416	4	16	3	2	16	32	Hilmar
5851	MICRO	7	Mallorca	Spring	B	72123	Cystoseira	94.42	80	1-ET	8	amph 072123c.jpg	444.1	3.14741	Amphipoda	0.67	0.00708717	1	0.0056	2.453	0.0932542	4	16	3	2	16	32	Hilmar
5852	MICRO	7	Mallorca	Spring	B	72123	Cystoseira	94.42	80	1-ET	9	amph 072123c.jpg	273.6	1.93905	Amphipoda	0.67	0.00708717	1	0.0056	2.453	0.0284213	4	16	3	2	16	32	Hilmar
5853	MICRO	7	Mallorca	Spring	B	72123	Cystoseira	94.42	80	1-ET	10	amph 072123c.jpg	361.2	2.55989	Amphipoda	0.67	0.00708717	1	0.0056	2.453	0.0561763	4	16	3	2	16	32	Hilmar
5854	MICRO	7	Mallorca	Spring	B	72123	Cystoseira	94.42	80	1-ET	11	amph2 072123c.jpg	296.8	2.10347	Amphipoda	0.67	0.00708717	1	0.0056	2.453	0.0347018	4	16	3	2	16	32	Hilmar
5855	MICRO	7	Mallorca	Spring	B	72123	Cystoseira	94.42	80	1-ET	12	amph2 072123c.jpg	97.02	0.687597	Amphipoda	0.67	0.00708717	1	0.0056	2.453	0.00223444	4	16	3	2	16	32	Hilmar
5856	MICRO	7	Mallorca	Spring	B	72123	Cystoseira	94.42	80	1-ET	13	amph2 072123c.jpg	135.2	0.958186	Amphipoda	0.67	0.00708717	1	0.0056	2.453	0.00504294	4	16	3	2	16	32	Hilmar
5857	MICRO	7	Mallorca	Spring	B	72123	Cystoseira	94.42	80	1-ET	14	amph2 072123c.jpg	262	1.85684	Amphipoda	0.67	0.00708717	1	0.0056	2.453	0.0255559	4	16	3	2	16	32	Hilmar
5858	MICRO	7	Mallorca	Spring	B	72123	Cystoseira	94.42	80	1-ET	15	amph2 072123c.jpg	329.3	2.33381	Amphipoda	0.67	0.00708717	1	0.0056	2.453	0.0447766	4	16	3	2	16	32	Hilmar
5859	MICRO	7	Mallorca	Spring	B	72123	Cystoseira	94.42	80	1-ET	16	amph2 072123c.jpg	196.2	1.3905	Amphipoda	0.67	0.00708717	1	0.0056	2.453	0.0125716	4	16	3	2	16	32	Hilmar
5860	MICRO	7	Mallorca	Spring	B	72123	Cystoseira	94.42	80	1-ET	17	amph2 072123c.jpg	312.5	2.21474	Amphipoda	0.67	0.00708717	1	0.0056	2.453	0.0393791	4	16	3	2	16	32	Hilmar
5861	MICRO	7	Mallorca	Spring	B	72123	Cystoseira	94.42	80	1-ET	18	amph2 072123c.jpg	229.6	1.62721	Amphipoda	0.67	0.00708717	1	0.0056	2.453	0.0184868	4	16	3	2	16	32	Hilmar
5862	MICRO	7	Mallorca	Spring	B	72123	Cystoseira	94.42	80	1-ET	19	amph2 072123c.jpg	103.3	0.732105	Amphipoda	0.67	0.00708717	1	0.0056	2.453	0.00260607	4	16	3	2	16	32	Hilmar
5863	MICRO	7	Mallorca	Spring	B	72123	Cystoseira	94.42	80	1-ET	20	amph2 072123c.jpg	86.35	0.611977	Amphipoda	0.67	0.00708717	1	0.0056	2.453	0.001679	4	16	3	2	16	32	Hilmar
5864	MICRO	7	Mallorca	Spring	B	72123	Cystoseira	94.42	80	1-ET	21	amph2 072123c.jpg	153	1.08434	Amphipoda	0.67	0.00708717	1	0.0056	2.453	0.0068304	4	16	3	2	16	32	Hilmar
5865	MICRO	7	Mallorca	Spring	B	72123	Cystoseira	94.42	80	1-ET	22	amph2 072123c.jpg	131.1	0.929128	Amphipoda	0.67	0.00708717	1	0.0056	2.453	0.00467603	4	16	3	2	16	32	Hilmar
5866	MICRO	7	Mallorca	Spring	B	72123	Cystoseira	94.42	80	1-ET	23	amph2 072123c.jpg	223.5	1.58398	Amphipoda	0.67	0.00708717	1	0.0056	2.453	0.0173052	4	16	3	2	16	32	Hilmar
5867	MICRO	7	Mallorca	Spring	B	72123	Cystoseira	94.42	80	1-ET	24	amph2 072123c.jpg	172.2	1.22041	Amphipoda	0.67	0.00708717	1	0.0056	2.453	0.00912825	4	16	3	2	16	32	Hilmar
5868	MICRO	7	Mallorca	Spring	B	72123	Cystoseira	94.42	80	1-ET	25	amph2 072123c.jpg	167.2	1.18498	Amphipoda	0.67	0.00708717	1	0.0056	2.453	0.00849174	4	16	3	2	16	32	Hilmar
5869	MICRO	7	Mallorca	Spring	B	72123	Cystoseira	94.42	80	1-ET	26	amph2 072123c.jpg	113.2	0.802268	Amphipoda	0.67	0.00708717	1	0.0056	2.453	0.003262	4	16	3	2	16	32	Hilmar
5870	MICRO	7	Mallorca	Spring	B	72123	Cystoseira	94.42	80	1-ET	27	amph2 072123c.jpg	226.8	1.60737	Amphipoda	0.67	0.00708717	1	0.0056	2.453	0.0179387	4	16	3	2	16	32	Hilmar
5871	MICRO	7	Mallorca	Spring	B	72123	Cystoseira	94.42	80	1-ET	28	amph2 072123c.jpg	158.5	1.12332	Amphipoda	0.67	0.00708717	1	0.0056	2.453	0.00744852	4	16	3	2	16	32	Hilmar
5872	MICRO	7	Mallorca	Spring	B	72123	Cystoseira	94.42	80	1-ET	29	amph2 072123c.jpg	81.62	0.578455	Amphipoda	0.67	0.00708717	1	0.0056	2.453	0.0014623	4	16	3	2	16	32	Hilmar
5873	MICRO	7	Mallorca	Spring	B	72123	Cystoseira	94.42	80	1-ET	30	amph2 072123c.jpg	211.8	1.50106	Amphipoda	0.67	0.00708717	1	0.0056	2.453	0.0151668	4	16	3	2	16	32	Hilmar
5874	MICRO	7	Mallorca	Spring	B	72123	Cystoseira	94.42	80	1-ET	31	amph2 072123c.jpg	219.8	1.55776	Amphipoda	0.67	0.00708717	1	0.0056	2.453	0.0166109	4	16	3	2	16	32	Hilmar
5875	MICRO	7	Mallorca	Spring	B	72123	Cystoseira	94.42	80	1-ET	32	amph2 072123c.jpg	116.9	0.82849	Amphipoda	0.67	0.00708717	1	0.0056	2.453	0.00352978	4	16	3	2	16	32	Hilmar
5876	MICRO	7	Mallorca	Spring	B	72123	Cystoseira	94.42	80	1-ET	33	amph2 072123c.jpg	67.68	0.47966	Amphipoda	0.67	0.00708717	1	0.0056	2.453	0.000923671	4	16	3	2	16	32	Hilmar
5877	MICRO	7	Mallorca	Spring	B	72123	Cystoseira	94.42	80	1-ET	34	amph2 072123c.jpg	85.28	0.604394	Amphipoda	0.67	0.00708717	1	0.0056	2.453	0.00162842	4	16	3	2	16	32	Hilmar
5878	MICRO	7	Mallorca	Spring	B	72123	Cystoseira	94.42	80	1-ET	35	amph2 072123c.jpg	143.6	1.01772	Amphipoda	0.67	0.00708717	1	0.0056	2.453	0.00584653	4	16	3	2	16	32	Hilmar
5879	MICRO	7	Mallorca	Spring	B	72123	Cystoseira	94.42	80	1-ET	36	amph2 072123c.jpg	130.3	0.923459	Amphipoda	0.67	0.00708717	1	0.0056	2.453	0.00460635	4	16	3	2	16	32	Hilmar
5880	MICRO	7	Mallorca	Spring	B	72123	Cystoseira	94.42	80	1-ET	37	amph2 072123c.jpg	76.52	0.54231	Amphipoda	0.67	0.00708717	1	0.0056	2.453	0.00124824	4	16	3	2	16	32	Hilmar
5881	MICRO	7	Mallorca	Spring	B	72123	Cystoseira	94.42	80	1-ET	38	amph2 072123c.jpg	92.03	0.652232	Amphipoda	0.67	0.00708717	1	0.0056	2.453	0.00196299	4	16	3	2	16	32	Hilmar
5882	MICRO	7	Mallorca	Spring	B	72123	Cystoseira	94.42	80	1-ET	39	amph2 072123c.jpg	164.3	1.16442	Amphipoda	0.67	0.00708717	1	0.0056	2.453	0.00813499	4	16	3	2	16	32	Hilmar
5883	MICRO	7	Mallorca	Spring	B	72123	Cystoseira	94.42	80	1-ET	40	amph2 072123c.jpg	53.15	0.376683	Amphipoda	0.67	0.00708717	1	0.0056	2.453	0.000510573	4	16	3	2	16	32	Hilmar
5884	MICRO	7	Mallorca	Spring	B	72123	Cystoseira	94.42	80	1-ET	41	amph2 072123c.jpg	80.32	0.569242	Amphipoda	0.67	0.00708717	1	0.0056	2.453	0.00140582	4	16	3	2	16	32	Hilmar
5885	MICRO	7	Mallorca	Spring	B	72123	Cystoseira	94.42	80	1-ET	42	amph2 072123c.jpg	124.4	0.881644	Amphipoda	0.67	0.00708717	1	0.0056	2.453	0.00411143	4	16	3	2	16	32	Hilmar
5886	MICRO	7	Mallorca	Spring	B	72123	Cystoseira	94.42	80	1-ET	43	amph2 072123c.jpg	112.6	0.798016	Amphipoda	0.67	0.00708717	1	0.0056	2.453	0.00321975	4	16	3	2	16	32	Hilmar
5887	MICRO	7	Mallorca	Spring	B	72123	Cystoseira	94.42	80	1-ET	44	amph2 072123c.jpg	117.7	0.83416	Amphipoda	0.67	0.00708717	1	0.0056	2.453	0.00358933	4	16	3	2	16	32	Hilmar
5888	MICRO	7	Mallorca	Spring	B	72123	Cystoseira	94.42	80	1-ET	45	amph2 072123c.jpg	54.59	0.386889	Amphipoda	0.67	0.00708717	1	0.0056	2.453	0.000545176	4	16	3	2	16	32	Hilmar
5889	MICRO	7	Mallorca	Spring	B	72123	Cystoseira	94.42	80	1-ET	46	amph2 072123c.jpg	98.49	0.698016	Amphipoda	0.67	0.00708717	1	0.0056	2.453	0.0023184	4	16	3	2	16	32	Hilmar
5890	MICRO	7	Mallorca	Spring	B	72123	Cystoseira	94.42	80	1-ET	47	amph2 072123c.jpg	112.4	0.796598	Amphipoda	0.67	0.00708717	1	0.0056	2.453	0.00320574	4	16	3	2	16	32	Hilmar
5896	MICRO	7	Mallorca	Spring	B	72123	Cystoseira	94.42	80	1-ET	53	amph2 072123c.jpg	184.4	1.30687	Amphipoda	0.67	0.00708717	1	0.0056	2.453	0.0107972	4	16	3	2	16	32	Hilmar
5897	MICRO	7	Mallorca	Spring	B	72123	Cystoseira	94.42	80	1-ET	54	amph2 072123c.jpg	146.1	1.03544	Amphipoda	0.67	0.00708717	1	0.0056	2.453	0.00609937	4	16	3	2	16	32	Hilmar
5931	MICRO	7	Mallorca	Spring	B	72123	Cystoseira	94.42	80	1-ET	88	caprell 072123c.jpg	82.02	0.58129	Amphipoda	0.67	0.00708717	1	0.0056	2.453	0.00147994	4	16	3	2	16	32	Hilmar
6619	MICRO	15	Menorca	Spring	B	152176	Padina	26.1	65	7-LB	1	varios 152176c.jpg	111.647	0.791262	Amphipoda	0.67	0.00708717	1	0.0056	2.453	0.00315331	4	16	3	2	16	32	Olga
6632	MICRO	15	Menorca	Spring	B	152176	Padina	26.1	65	7-LB	14	varios 152176c.jpg	278.269	1.97214	Amphipoda	0.67	0.00708717	1	0.0056	2.453	0.0296258	4	16	3	2	16	32	Olga
6633	MICRO	15	Menorca	Spring	B	152177	Cystoseira	71.5	81	1-ET	1	Amphipod 152177c.jpg	676.54	4.79476	Amphipoda	0.67	0.00708717	1	0.0056	2.453	0.261884	4	16	3	2	16	32	Olga
6634	MICRO	15	Menorca	Spring	B	152177	Cystoseira	71.5	81	1-ET	2	Amphipod 152177c.jpg	173.376	1.22875	Amphipoda	0.67	0.00708717	1	0.0056	2.453	0.00928193	4	16	3	2	16	32	Olga
6635	MICRO	15	Menorca	Spring	B	152177	Cystoseira	71.5	81	1-ET	3	Amphipod 152177c.jpg	122.369	0.86725	Amphipoda	0.67	0.00708717	1	0.0056	2.453	0.00394872	4	16	3	2	16	32	Olga
6636	MICRO	15	Menorca	Spring	B	152177	Cystoseira	71.5	81	1-ET	4	Amphipod 152177c.jpg	160.506	1.13753	Amphipoda	0.67	0.00708717	1	0.0056	2.453	0.00768189	4	16	3	2	16	32	Olga
6637	MICRO	15	Menorca	Spring	B	152177	Cystoseira	71.5	81	1-ET	5	Amphipod 152177c.jpg	138.197	0.979426	Amphipoda	0.67	0.00708717	1	0.0056	2.453	0.00532159	4	16	3	2	16	32	Olga
6638	MICRO	15	Menorca	Spring	B	152177	Cystoseira	71.5	81	1-ET	6	Amphipod 152177c.jpg	81.772	0.579532	Amphipoda	0.67	0.00708717	1	0.0056	2.453	0.00146899	4	16	3	2	16	32	Olga
6639	MICRO	15	Menorca	Spring	B	152177	Cystoseira	71.5	81	1-ET	7	Amphipod 152177c.jpg	145.393	1.03043	Amphipoda	0.67	0.00708717	1	0.0056	2.453	0.00602723	4	16	3	2	16	32	Olga
6640	MICRO	15	Menorca	Spring	B	152177	Cystoseira	71.5	81	1-ET	8	Amphipod 152177c.jpg	145.393	1.03043	Amphipoda	0.67	0.00708717	1	0.0056	2.453	0.00602723	4	16	3	2	16	32	Olga
6641	MICRO	15	Menorca	Spring	B	152177	Cystoseira	71.5	81	1-ET	9	Amphipod 152177c.jpg	192.718	1.36583	Amphipoda	0.67	0.00708717	1	0.0056	2.453	0.0120313	4	16	3	2	16	32	Olga
6642	MICRO	15	Menorca	Spring	B	152177	Cystoseira	71.5	81	1-ET	10	Amphipod 152177c.jpg	227.528	1.61253	Amphipoda	0.67	0.00708717	1	0.0056	2.453	0.0180803	4	16	3	2	16	32	Olga
6643	MICRO	15	Menorca	Spring	B	152177	Cystoseira	71.5	81	1-ET	11	Amphipod 152177c.jpg	128.837	0.91309	Amphipoda	0.67	0.00708717	1	0.0056	2.453	0.00448051	4	16	3	2	16	32	Olga
6644	MICRO	15	Menorca	Spring	B	152177	Cystoseira	71.5	81	1-ET	12	Amphipod 152177c.jpg	173.964	1.23291	Amphipoda	0.67	0.00708717	1	0.0056	2.453	0.00935934	4	16	3	2	16	32	Olga
6645	MICRO	15	Menorca	Spring	B	152177	Cystoseira	71.5	81	1-ET	13	Amphipod 152177c.jpg	142.715	1.01145	Amphipoda	0.67	0.00708717	1	0.0056	2.453	0.00575854	4	16	3	2	16	32	Olga
6646	MICRO	15	Menorca	Spring	B	152177	Cystoseira	71.5	81	1-ET	14	Amphipod 152177c.jpg	142.715	1.01145	Amphipoda	0.67	0.00708717	1	0.0056	2.453	0.00575854	4	16	3	2	16	32	Olga
6647	MICRO	15	Menorca	Spring	B	152177	Cystoseira	71.5	81	1-ET	15	Amphipod 152177c.jpg	160.767	1.13938	Amphipoda	0.67	0.00708717	1	0.0056	2.453	0.00771257	4	16	3	2	16	32	Olga
6648	MICRO	15	Menorca	Spring	B	152177	Cystoseira	71.5	81	1-ET	16	Amphipod 152177c.jpg	182.23	1.2915	Amphipoda	0.67	0.00708717	1	0.0056	2.453	0.0104881	4	16	3	2	16	32	Olga
6659	MICRO	15	Menorca	Spring	B	152177	Cystoseira	71.5	81	1-ET	11	caprellids 152177c.jpg	144.649	1.02515	Amphipoda	0.67	0.00708717	1	0.0056	2.453	0.00595185	4	16	3	2	16	32	Olga
6684	MICRO	15	Menorca	Spring	B	152177	Cystoseira	71.5	81	1-ET	16	harp x1 152177c.jpg	135.153	0.640536	Amphipoda	1	0.00473934	1	0.0056	2.453	0.00187775	4	16	3	2	16	32	Olga
6688	MICRO	15	Menorca	Spring	B	152177	Cystoseira	71.5	81	1-ET	4	harp y varios x3 152177c.jpg	338.336	0.535342	Amphipoda	3	0.00158228	1	0.0056	2.453	0.00120926	4	16	3	2	16	32	Olga
6700	MICRO	15	Menorca	Spring	B	152177	Cystoseira	71.5	81	1-ET	2	varios152177c.jpg	243.353	1.72468	Amphipoda	0.67	0.00708717	1	0.0056	2.453	0.0213224	4	16	3	2	16	32	Olga
6701	MICRO	15	Menorca	Spring	B	152177	Cystoseira	71.5	81	1-ET	3	varios152177c.jpg	211.597	1.49962	Amphipoda	0.67	0.00708717	1	0.0056	2.453	0.0151312	4	16	3	2	16	32	Olga
6760	MICRO	15	Menorca	Spring	B	152178	Halopteris	85.14	128	6-BT	13	harp y varios 152178c.jpg	116.156	0.823218	Amphipoda	0.67	0.00708717	1	0.0056	2.453	0.00347492	4	16	3	2	16	32	Olga
6763	MICRO	15	Menorca	Spring	B	152178	Halopteris	85.14	128	6-BT	16	harp y varios 152178c.jpg	145.327	1.02996	Amphipoda	0.67	0.00708717	1	0.0056	2.453	0.00602052	4	16	3	2	16	32	Olga
6769	MICRO	15	Menorca	Spring	B	152178	Halopteris	85.14	128	6-BT	22	harp y varios 152178c.jpg	174.187	1.23449	Amphipoda	0.67	0.00708717	1	0.0056	2.453	0.0093888	4	16	3	2	16	32	Olga
6771	MICRO	15	Menorca	Spring	B	152178	Halopteris	85.14	128	6-BT	24	harp y varios 152178c.jpg	134.48	0.953083	Amphipoda	0.67	0.00708717	1	0.0056	2.453	0.00497732	4	16	3	2	16	32	Olga
6797	MICRO	15	Menorca	Spring	B	152178	Halopteris	85.14	128	6-BT	18	poly y amph 152178c.jpg	185.728	1.31629	Amphipoda	0.67	0.00708717	1	0.0056	2.453	0.0109889	4	16	3	2	16	32	Olga
6798	MICRO	15	Menorca	Spring	B	152178	Halopteris	85.14	128	6-BT	19	poly y amph 152178c.jpg	676.603	4.7952	Amphipoda	0.67	0.00708717	1	0.0056	2.453	0.261943	4	16	3	2	16	32	Olga
6799	MICRO	15	Menorca	Spring	B	152178	Halopteris	85.14	128	6-BT	20	poly y amph 152178c.jpg	321.744	2.28026	Amphipoda	0.67	0.00708717	1	0.0056	2.453	0.0422982	4	16	3	2	16	32	Olga
7409	MICRO	32	Mallorca	Summer	A	181185	Haliption virgatum	29.9	0	8-TF	9	poly 181185c.jpg	317.298	0.730765	Amphipoda	2	0.00230309	1	0.0056	2.453	0.00259438	4	16	3	2	16	32	Olga
7410	MICRO	32	Mallorca	Summer	A	181185	Haliption virgatum	29.9	0	8-TF	10	poly 181185c.jpg	278.162	0.640631	Amphipoda	2	0.00230309	1	0.0056	2.453	0.00187844	4	16	3	2	16	32	Olga
7411	MICRO	32	Mallorca	Summer	A	181185	Haliption virgatum	29.9	0	8-TF	11	poly 181185c.jpg	170.151	0.391872	Amphipoda	2	0.00230309	1	0.0056	2.453	0.000562564	4	16	3	2	16	32	Olga
7412	MICRO	32	Mallorca	Summer	A	181185	Haliption virgatum	29.9	0	8-TF	12	poly 181185c.jpg	95.225	0.219311	Amphipoda	2	0.00230309	1	0.0056	2.453	0.00013546	4	16	3	2	16	32	Olga
7413	MICRO	32	Mallorca	Summer	A	181185	Haliption virgatum	29.9	0	8-TF	13	poly 181185c.jpg	187.729	0.432356	Amphipoda	2	0.00230309	1	0.0056	2.453	0.000715991	4	16	3	2	16	32	Olga
7417	MICRO	32	Mallorca	Summer	A	181185	Haliption virgatum	29.9	0	8-TF	17	poly 181185c.jpg	231.622	0.533445	Amphipoda	2	0.00230309	1	0.0056	2.453	0.00119878	4	16	3	2	16	32	Olga
8781	MICRO	#N/A	#N/A	#N/A	B	6251	#N/A	#N/A	#N/A	#N/A	1	amhi 06251.jpg	478.044	3.38798	Amphipoda	0.67	0.00708717	1	0.0056	2.453	0.111721	#N/A	#N/A	#N/A	#N/A	#N/A	#N/A	Adam
8782	MICRO	#N/A	#N/A	#N/A	B	6251	#N/A	#N/A	#N/A	#N/A	2	amhi 06251.jpg	271.827	1.92648	Amphipoda	0.67	0.00708717	1	0.0056	2.453	0.0279716	#N/A	#N/A	#N/A	#N/A	#N/A	#N/A	Adam
8783	MICRO	#N/A	#N/A	#N/A	B	6251	#N/A	#N/A	#N/A	#N/A	3	amhi 06251.jpg	658.806	4.66907	Amphipoda	0.67	0.00708717	1	0.0056	2.453	0.245364	#N/A	#N/A	#N/A	#N/A	#N/A	#N/A	Adam
8784	MICRO	#N/A	#N/A	#N/A	B	6251	#N/A	#N/A	#N/A	#N/A	4	amhi 06251.jpg	243.756	1.72754	Amphipoda	0.67	0.00708717	1	0.0056	2.453	0.0214092	#N/A	#N/A	#N/A	#N/A	#N/A	#N/A	Adam
8785	MICRO	#N/A	#N/A	#N/A	B	6251	#N/A	#N/A	#N/A	#N/A	5	amhi 06251.jpg	278.255	1.97204	Amphipoda	0.67	0.00708717	1	0.0056	2.453	0.0296222	#N/A	#N/A	#N/A	#N/A	#N/A	#N/A	Adam
8786	MICRO	#N/A	#N/A	#N/A	B	6251	#N/A	#N/A	#N/A	#N/A	6	amhi 06251.jpg	240.418	1.70388	Amphipoda	0.67	0.00708717	1	0.0056	2.453	0.0206971	#N/A	#N/A	#N/A	#N/A	#N/A	#N/A	Adam
8787	MICRO	#N/A	#N/A	#N/A	B	6251	#N/A	#N/A	#N/A	#N/A	7	amhi 06251.jpg	137.83	0.976825	Amphipoda	0.67	0.00708717	1	0.0056	2.453	0.00528699	#N/A	#N/A	#N/A	#N/A	#N/A	#N/A	Adam
8788	MICRO	#N/A	#N/A	#N/A	B	6251	#N/A	#N/A	#N/A	#N/A	8	amhi 06251.jpg	240.845	1.70691	Amphipoda	0.67	0.00708717	1	0.0056	2.453	0.0207874	#N/A	#N/A	#N/A	#N/A	#N/A	#N/A	Adam
8789	MICRO	#N/A	#N/A	#N/A	B	6251	#N/A	#N/A	#N/A	#N/A	9	amhi 06251.jpg	367.672	2.60575	Amphipoda	0.67	0.00708717	1	0.0056	2.453	0.0586777	#N/A	#N/A	#N/A	#N/A	#N/A	#N/A	Adam
8790	MICRO	#N/A	#N/A	#N/A	B	6251	#N/A	#N/A	#N/A	#N/A	10	amhi 06251.jpg	296.949	2.10453	Amphipoda	0.67	0.00708717	1	0.0056	2.453	0.0347446	#N/A	#N/A	#N/A	#N/A	#N/A	#N/A	Adam
8791	MICRO	#N/A	#N/A	#N/A	B	6251	#N/A	#N/A	#N/A	#N/A	11	amhi 06251.jpg	221.531	1.57003	Amphipoda	0.67	0.00708717	1	0.0056	2.453	0.0169336	#N/A	#N/A	#N/A	#N/A	#N/A	#N/A	Adam
8792	MICRO	#N/A	#N/A	#N/A	B	6251	#N/A	#N/A	#N/A	#N/A	12	amhi 06251.jpg	150.086	1.06369	Amphipoda	0.67	0.00708717	1	0.0056	2.453	0.00651569	#N/A	#N/A	#N/A	#N/A	#N/A	#N/A	Adam
8793	MICRO	#N/A	#N/A	#N/A	B	6251	#N/A	#N/A	#N/A	#N/A	13	amhi 06251.jpg	254.071	1.80064	Amphipoda	0.67	0.00708717	1	0.0056	2.453	0.0237003	#N/A	#N/A	#N/A	#N/A	#N/A	#N/A	Adam
8794	MICRO	#N/A	#N/A	#N/A	B	6251	#N/A	#N/A	#N/A	#N/A	14	amhi 06251.jpg	141.031	0.999511	Amphipoda	0.67	0.00708717	1	0.0056	2.453	0.00559328	#N/A	#N/A	#N/A	#N/A	#N/A	#N/A	Adam
8795	MICRO	#N/A	#N/A	#N/A	B	6251	#N/A	#N/A	#N/A	#N/A	15	amhi 06251.jpg	159.028	1.12706	Amphipoda	0.67	0.00708717	1	0.0056	2.453	0.00750953	#N/A	#N/A	#N/A	#N/A	#N/A	#N/A	Adam
8796	MICRO	#N/A	#N/A	#N/A	B	6251	#N/A	#N/A	#N/A	#N/A	16	amhi 06251.jpg	131.601	0.932679	Amphipoda	0.67	0.00708717	1	0.0056	2.453	0.00471999	#N/A	#N/A	#N/A	#N/A	#N/A	#N/A	Adam
8797	MICRO	#N/A	#N/A	#N/A	B	6251	#N/A	#N/A	#N/A	#N/A	17	amhi 06251.jpg	181.72	1.28788	Amphipoda	0.67	0.00708717	1	0.0056	2.453	0.0104163	#N/A	#N/A	#N/A	#N/A	#N/A	#N/A	Adam
8798	MICRO	#N/A	#N/A	#N/A	B	6251	#N/A	#N/A	#N/A	#N/A	18	amhi 06251.jpg	294.77	2.08909	Amphipoda	0.67	0.00708717	1	0.0056	2.453	0.0341225	#N/A	#N/A	#N/A	#N/A	#N/A	#N/A	Adam
8799	MICRO	#N/A	#N/A	#N/A	B	6251	#N/A	#N/A	#N/A	#N/A	19	amhi 06251.jpg	458.528	3.24967	Amphipoda	0.67	0.00708717	1	0.0056	2.453	0.100862	#N/A	#N/A	#N/A	#N/A	#N/A	#N/A	Adam
8800	MICRO	#N/A	#N/A	#N/A	B	6251	#N/A	#N/A	#N/A	#N/A	20	amhi 06251.jpg	152.116	1.07807	Amphipoda	0.67	0.00708717	1	0.0056	2.453	0.006734	#N/A	#N/A	#N/A	#N/A	#N/A	#N/A	Adam
8801	MICRO	#N/A	#N/A	#N/A	B	6251	#N/A	#N/A	#N/A	#N/A	21	amhi 06251.jpg	174.568	1.23719	Amphipoda	0.67	0.00708717	1	0.0056	2.453	0.00943925	#N/A	#N/A	#N/A	#N/A	#N/A	#N/A	Adam
8802	MICRO	#N/A	#N/A	#N/A	B	6251	#N/A	#N/A	#N/A	#N/A	22	amhi 06251.jpg	169.549	1.20162	Amphipoda	0.67	0.00708717	1	0.0056	2.453	0.00878738	#N/A	#N/A	#N/A	#N/A	#N/A	#N/A	Adam
8803	MICRO	#N/A	#N/A	#N/A	B	6251	#N/A	#N/A	#N/A	#N/A	23	amhi 06251.jpg	120.037	0.850723	Amphipoda	0.67	0.00708717	1	0.0056	2.453	0.00376668	#N/A	#N/A	#N/A	#N/A	#N/A	#N/A	Adam
8804	MICRO	#N/A	#N/A	#N/A	B	6251	#N/A	#N/A	#N/A	#N/A	24	amhi 06251.jpg	205.285	1.45489	Amphipoda	0.67	0.00708717	1	0.0056	2.453	0.0140479	#N/A	#N/A	#N/A	#N/A	#N/A	#N/A	Adam
8805	MICRO	#N/A	#N/A	#N/A	B	6251	#N/A	#N/A	#N/A	#N/A	25	amhi 06251.jpg	263.925	1.87048	Amphipoda	0.67	0.00708717	1	0.0056	2.453	0.026019	#N/A	#N/A	#N/A	#N/A	#N/A	#N/A	Adam
8806	MICRO	#N/A	#N/A	#N/A	B	6251	#N/A	#N/A	#N/A	#N/A	26	amhi 06251.jpg	219.03	1.5523	Amphipoda	0.67	0.00708717	1	0.0056	2.453	0.0164685	#N/A	#N/A	#N/A	#N/A	#N/A	#N/A	Adam
8807	MICRO	#N/A	#N/A	#N/A	B	6251	#N/A	#N/A	#N/A	#N/A	27	amhi 06251.jpg	182.483	1.29329	Amphipoda	0.67	0.00708717	1	0.0056	2.453	0.0105239	#N/A	#N/A	#N/A	#N/A	#N/A	#N/A	Adam
8808	MICRO	#N/A	#N/A	#N/A	B	6251	#N/A	#N/A	#N/A	#N/A	28	amhi 06251.jpg	109.314	0.774727	Amphipoda	0.67	0.00708717	1	0.0056	2.453	0.00299413	#N/A	#N/A	#N/A	#N/A	#N/A	#N/A	Adam
8809	MICRO	#N/A	#N/A	#N/A	B	6251	#N/A	#N/A	#N/A	#N/A	29	amhi 06251.jpg	130.388	0.924082	Amphipoda	0.67	0.00708717	1	0.0056	2.453	0.00461398	#N/A	#N/A	#N/A	#N/A	#N/A	#N/A	Adam
8810	MICRO	#N/A	#N/A	#N/A	B	6251	#N/A	#N/A	#N/A	#N/A	30	amhi 06251.jpg	175.022	1.24041	Amphipoda	0.67	0.00708717	1	0.0056	2.453	0.00949958	#N/A	#N/A	#N/A	#N/A	#N/A	#N/A	Adam
8840	MICRO	#N/A	#N/A	#N/A	B	6251	#N/A	#N/A	#N/A	#N/A	60	harp x0.8 06251.jpg	105.666	0.624873	Amphipoda	0.8	0.00591366	1	0.0056	2.453	0.00176712	#N/A	#N/A	#N/A	#N/A	#N/A	#N/A	Adam
8841	MICRO	#N/A	#N/A	#N/A	B	6251	#N/A	#N/A	#N/A	#N/A	61	harp x0.8 06251.jpg	98.368	0.581715	Amphipoda	0.8	0.00591366	1	0.0056	2.453	0.00148259	#N/A	#N/A	#N/A	#N/A	#N/A	#N/A	Adam
8842	MICRO	#N/A	#N/A	#N/A	B	6251	#N/A	#N/A	#N/A	#N/A	62	harp x0.8 06251.jpg	156.723	0.926807	Amphipoda	0.8	0.00591366	1	0.0056	2.453	0.00464742	#N/A	#N/A	#N/A	#N/A	#N/A	#N/A	Adam
8843	MICRO	#N/A	#N/A	#N/A	B	6251	#N/A	#N/A	#N/A	#N/A	63	harp x0.8 06251.jpg	137.924	0.815636	Amphipoda	0.8	0.00591366	1	0.0056	2.453	0.00339694	#N/A	#N/A	#N/A	#N/A	#N/A	#N/A	Adam
8844	MICRO	#N/A	#N/A	#N/A	B	6251	#N/A	#N/A	#N/A	#N/A	64	harp x0.8 06251.jpg	126.27	0.746718	Amphipoda	0.8	0.00591366	1	0.0056	2.453	0.00273553	#N/A	#N/A	#N/A	#N/A	#N/A	#N/A	Adam
8845	MICRO	#N/A	#N/A	#N/A	B	6251	#N/A	#N/A	#N/A	#N/A	65	harp x0.8 06251.jpg	127.592	0.754536	Amphipoda	0.8	0.00591366	1	0.0056	2.453	0.00280632	#N/A	#N/A	#N/A	#N/A	#N/A	#N/A	Adam
8846	MICRO	#N/A	#N/A	#N/A	B	6251	#N/A	#N/A	#N/A	#N/A	66	harp x0.8 06251.jpg	155.589	0.920101	Amphipoda	0.8	0.00591366	1	0.0056	2.453	0.00456537	#N/A	#N/A	#N/A	#N/A	#N/A	#N/A	Adam
8847	MICRO	#N/A	#N/A	#N/A	B	6251	#N/A	#N/A	#N/A	#N/A	67	harp x0.8 06251.jpg	186.118	1.10064	Amphipoda	0.8	0.00591366	1	0.0056	2.453	0.00708505	#N/A	#N/A	#N/A	#N/A	#N/A	#N/A	Adam
8848	MICRO	#N/A	#N/A	#N/A	B	6251	#N/A	#N/A	#N/A	#N/A	68	harp x0.8 06251.jpg	157.858	0.933519	Amphipoda	0.8	0.00591366	1	0.0056	2.453	0.00473042	#N/A	#N/A	#N/A	#N/A	#N/A	#N/A	Adam
8849	MICRO	#N/A	#N/A	#N/A	B	6251	#N/A	#N/A	#N/A	#N/A	69	harp x0.8 06251.jpg	205.95	1.21792	Amphipoda	0.8	0.00591366	1	0.0056	2.453	0.00908258	#N/A	#N/A	#N/A	#N/A	#N/A	#N/A	Adam
8850	MICRO	#N/A	#N/A	#N/A	B	6251	#N/A	#N/A	#N/A	#N/A	70	harp x0.8 06251.jpg	107.815	0.637581	Amphipoda	0.8	0.00591366	1	0.0056	2.453	0.00185658	#N/A	#N/A	#N/A	#N/A	#N/A	#N/A	Adam
8851	MICRO	#N/A	#N/A	#N/A	B	6251	#N/A	#N/A	#N/A	#N/A	71	harp x0.8 06251.jpg	164.079	0.970308	Amphipoda	0.8	0.00591366	1	0.0056	2.453	0.00520088	#N/A	#N/A	#N/A	#N/A	#N/A	#N/A	Adam
8852	MICRO	#N/A	#N/A	#N/A	B	6251	#N/A	#N/A	#N/A	#N/A	72	harp x0.8 06251.jpg	207.904	1.22947	Amphipoda	0.8	0.00591366	1	0.0056	2.453	0.00929543	#N/A	#N/A	#N/A	#N/A	#N/A	#N/A	Adam
8853	MICRO	#N/A	#N/A	#N/A	B	6251	#N/A	#N/A	#N/A	#N/A	73	harp x0.8 06251.jpg	199.94	1.18238	Amphipoda	0.8	0.00591366	1	0.0056	2.453	0.00844615	#N/A	#N/A	#N/A	#N/A	#N/A	#N/A	Adam
8854	MICRO	#N/A	#N/A	#N/A	B	6251	#N/A	#N/A	#N/A	#N/A	74	harp x0.8 06251.jpg	164.831	0.974755	Amphipoda	0.8	0.00591366	1	0.0056	2.453	0.00525954	#N/A	#N/A	#N/A	#N/A	#N/A	#N/A	Adam
8855	MICRO	#N/A	#N/A	#N/A	B	6251	#N/A	#N/A	#N/A	#N/A	75	harp x0.8 06251.jpg	159.204	0.941478	Amphipoda	0.8	0.00591366	1	0.0056	2.453	0.00482997	#N/A	#N/A	#N/A	#N/A	#N/A	#N/A	Adam
8856	MICRO	#N/A	#N/A	#N/A	B	6251	#N/A	#N/A	#N/A	#N/A	76	harp x0.8 06251.jpg	151.599	0.896505	Amphipoda	0.8	0.00591366	1	0.0056	2.453	0.00428351	#N/A	#N/A	#N/A	#N/A	#N/A	#N/A	Adam
8857	MICRO	#N/A	#N/A	#N/A	B	6251	#N/A	#N/A	#N/A	#N/A	77	harp x0.8 06251.jpg	167.915	0.992992	Amphipoda	0.8	0.00591366	1	0.0056	2.453	0.00550423	#N/A	#N/A	#N/A	#N/A	#N/A	#N/A	Adam
8858	MICRO	#N/A	#N/A	#N/A	B	6251	#N/A	#N/A	#N/A	#N/A	78	harp x0.8 06251.jpg	112.95	0.667948	Amphipoda	0.8	0.00591366	1	0.0056	2.453	0.00208105	#N/A	#N/A	#N/A	#N/A	#N/A	#N/A	Adam
8859	MICRO	#N/A	#N/A	#N/A	B	6251	#N/A	#N/A	#N/A	#N/A	79	harp x0.8 06251.jpg	152.573	0.902265	Amphipoda	0.8	0.00591366	1	0.0056	2.453	0.00435134	#N/A	#N/A	#N/A	#N/A	#N/A	#N/A	Adam
8860	MICRO	#N/A	#N/A	#N/A	B	6251	#N/A	#N/A	#N/A	#N/A	80	harp x0.8 06251.jpg	71.021	0.419994	Amphipoda	0.8	0.00591366	1	0.0056	2.453	0.000666812	#N/A	#N/A	#N/A	#N/A	#N/A	#N/A	Adam
9621	MICRO	2	Mallorca	Spring	A	21191	Cystoseira	99.25	137	1-ET	1	amph 021191c.jpg	430.032	3.04771	Amphipoda	0.67	0.00708717	1	0.0056	2.453	0.0861739	4	16	3	2	16	32	Adam
9622	MICRO	2	Mallorca	Spring	A	21191	Cystoseira	99.25	137	1-ET	2	amph 021191c.jpg	443.139	3.1406	Amphipoda	0.67	0.00708717	1	0.0056	2.453	0.09276	4	16	3	2	16	32	Adam
9623	MICRO	2	Mallorca	Spring	A	21191	Cystoseira	99.25	137	1-ET	3	amph 021191c.jpg	242.904	1.7215	Amphipoda	0.67	0.00708717	1	0.0056	2.453	0.0212261	4	16	3	2	16	32	Adam
9624	MICRO	2	Mallorca	Spring	A	21191	Cystoseira	99.25	137	1-ET	4	amph 021191c.jpg	135.133	0.957711	Amphipoda	0.67	0.00708717	1	0.0056	2.453	0.00503682	4	16	3	2	16	32	Adam
9625	MICRO	2	Mallorca	Spring	A	21191	Cystoseira	99.25	137	1-ET	5	amph 021191c.jpg	278.833	1.97614	Amphipoda	0.67	0.00708717	1	0.0056	2.453	0.0297733	4	16	3	2	16	32	Adam
9626	MICRO	2	Mallorca	Spring	A	21191	Cystoseira	99.25	137	1-ET	6	amph 021191c.jpg	150.629	1.06753	Amphipoda	0.67	0.00708717	1	0.0056	2.453	0.00657367	4	16	3	2	16	32	Adam
9627	MICRO	2	Mallorca	Spring	A	21191	Cystoseira	99.25	137	1-ET	7	amph 021191c.jpg	354.145	2.50989	Amphipoda	0.67	0.00708717	1	0.0056	2.453	0.0535229	4	16	3	2	16	32	Adam
9628	MICRO	2	Mallorca	Spring	A	21191	Cystoseira	99.25	137	1-ET	8	amph 021191c.jpg	224.363	1.5901	Amphipoda	0.67	0.00708717	1	0.0056	2.453	0.0174695	4	16	3	2	16	32	Adam
9629	MICRO	2	Mallorca	Spring	A	21191	Cystoseira	99.25	137	1-ET	9	amph 021191c.jpg	448.139	3.17604	Amphipoda	0.67	0.00708717	1	0.0056	2.453	0.0953485	4	16	3	2	16	32	Adam
9650	MICRO	2	Mallorca	Spring	A	21191	Cystoseira	99.25	137	1-ET	30	harp 021191c.jpg	174.197	1.23456	Amphipoda	0.67	0.00708717	1	0.0056	2.453	0.00939012	4	16	3	2	16	32	Adam
9651	MICRO	2	Mallorca	Spring	A	21191	Cystoseira	99.25	137	1-ET	31	harp 021191c.jpg	148.408	1.05179	Amphipoda	0.67	0.00708717	1	0.0056	2.453	0.00633845	4	16	3	2	16	32	Adam
9652	MICRO	2	Mallorca	Spring	A	21191	Cystoseira	99.25	137	1-ET	32	harp 021191c.jpg	128.038	0.907427	Amphipoda	0.67	0.00708717	1	0.0056	2.453	0.00441266	4	16	3	2	16	32	Adam
9653	MICRO	2	Mallorca	Spring	A	21191	Cystoseira	99.25	137	1-ET	33	harp 021191c.jpg	124.858	0.88489	Amphipoda	0.67	0.00708717	1	0.0056	2.453	0.00414866	4	16	3	2	16	32	Adam
9654	MICRO	2	Mallorca	Spring	A	21191	Cystoseira	99.25	137	1-ET	34	harp 021191c.jpg	98.042	0.694841	Amphipoda	0.67	0.00708717	1	0.0056	2.453	0.00229262	4	16	3	2	16	32	Adam
9655	MICRO	2	Mallorca	Spring	A	21191	Cystoseira	99.25	137	1-ET	35	harp 021191c.jpg	211.208	1.49687	Amphipoda	0.67	0.00708717	1	0.0056	2.453	0.015063	4	16	3	2	16	32	Adam
9656	MICRO	2	Mallorca	Spring	A	21191	Cystoseira	99.25	137	1-ET	36	harp 021191c.jpg	109.763	0.777909	Amphipoda	0.67	0.00708717	1	0.0056	2.453	0.00302438	4	16	3	2	16	32	Adam
9657	MICRO	2	Mallorca	Spring	A	21191	Cystoseira	99.25	137	1-ET	37	harp 021191c.jpg	95.603	0.677555	Amphipoda	0.67	0.00708717	1	0.0056	2.453	0.00215524	4	16	3	2	16	32	Adam
9660	MICRO	2	Mallorca	Spring	A	21191	Cystoseira	99.25	137	1-ET	40	harp 021191c.jpg	146.887	1.04101	Amphipoda	0.67	0.00708717	1	0.0056	2.453	0.00618028	4	16	3	2	16	32	Adam
9661	MICRO	2	Mallorca	Spring	A	21191	Cystoseira	99.25	137	1-ET	41	harp 021191c.jpg	130.937	0.927973	Amphipoda	0.67	0.00708717	1	0.0056	2.453	0.00466179	4	16	3	2	16	32	Adam
11051	MICRO	13	Menorca	Spring	B	132181	0	130.06	0	8-TF	1	amph 132181c.jpg	611.944	4.33695	Amphipoda	0.67	0.00708717	1	0.0056	2.453	0.20474	4	16	3	2	16	32	Adam
11052	MICRO	13	Menorca	Spring	B	132181	0	130.06	0	8-TF	2	amph 132181c.jpg	457.096	3.23952	Amphipoda	0.67	0.00708717	1	0.0056	2.453	0.100091	4	16	3	2	16	32	Adam
11053	MICRO	13	Menorca	Spring	B	132181	0	130.06	0	8-TF	3	amph 132181c.jpg	410.817	2.91153	Amphipoda	0.67	0.00708717	1	0.0056	2.453	0.0770332	4	16	3	2	16	32	Adam
11054	MICRO	13	Menorca	Spring	B	132181	0	130.06	0	8-TF	4	amph 132181c.jpg	323.871	2.29533	Amphipoda	0.67	0.00708717	1	0.0056	2.453	0.0429874	4	16	3	2	16	32	Adam
11064	MICRO	13	Menorca	Spring	B	132181	0	130.06	0	8-TF	14	harp 132181c.jpg	164.371	1.16493	Amphipoda	0.67	0.00708717	1	0.0056	2.453	0.00814362	4	16	3	2	16	32	Adam
11065	MICRO	13	Menorca	Spring	B	132181	0	130.06	0	8-TF	15	harp 132181c.jpg	195.139	1.38298	Amphipoda	0.67	0.00708717	1	0.0056	2.453	0.0124054	4	16	3	2	16	32	Adam
11066	MICRO	13	Menorca	Spring	B	132181	0	130.06	0	8-TF	16	harp 132181c.jpg	155.01	1.09858	Amphipoda	0.67	0.00708717	1	0.0056	2.453	0.00705262	4	16	3	2	16	32	Adam
11067	MICRO	13	Menorca	Spring	B	132181	0	130.06	0	8-TF	17	harp 132181c.jpg	143.612	1.0178	Amphipoda	0.67	0.00708717	1	0.0056	2.453	0.00584773	4	16	3	2	16	32	Adam
11086	MICRO	13	Menorca	Spring	B	132180	Cystoseira	51.59	85	1-ET	1	amph varios 132180c.jpg	184.836	1.30996	Amphipoda	0.67	0.00708717	1	0.0056	2.453	0.0108599	4	16	3	2	16	32	Adam
11087	MICRO	13	Menorca	Spring	B	132180	Cystoseira	51.59	85	1-ET	2	amph varios 132180c.jpg	113.167	0.802034	Amphipoda	0.67	0.00708717	1	0.0056	2.453	0.00325966	4	16	3	2	16	32	Adam
11088	MICRO	13	Menorca	Spring	B	132180	Cystoseira	51.59	85	1-ET	3	amph varios 132180c.jpg	135.402	0.959617	Amphipoda	0.67	0.00708717	1	0.0056	2.453	0.00506145	4	16	3	2	16	32	Adam
11089	MICRO	13	Menorca	Spring	B	132180	Cystoseira	51.59	85	1-ET	4	amph varios 132180c.jpg	163.575	1.15928	Amphipoda	0.67	0.00708717	1	0.0056	2.453	0.00804722	4	16	3	2	16	32	Adam
11090	MICRO	13	Menorca	Spring	B	132180	Cystoseira	51.59	85	1-ET	5	amph varios 132180c.jpg	112.285	0.795783	Amphipoda	0.67	0.00708717	1	0.0056	2.453	0.0031977	4	16	3	2	16	32	Adam
11102	MICRO	13	Menorca	Spring	B	132180	Cystoseira	51.59	85	1-ET	17	amph y varios 132180c.jpg	259.645	1.84015	Amphipoda	0.67	0.00708717	1	0.0056	2.453	0.0249961	4	16	3	2	16	32	Adam
11103	MICRO	13	Menorca	Spring	B	132180	Cystoseira	51.59	85	1-ET	18	amph y varios 132180c.jpg	352.609	2.499	Amphipoda	0.67	0.00708717	1	0.0056	2.453	0.0529552	4	16	3	2	16	32	Adam
11104	MICRO	13	Menorca	Spring	B	132180	Cystoseira	51.59	85	1-ET	19	amph y varios 132180c.jpg	313.128	2.21919	Amphipoda	0.67	0.00708717	1	0.0056	2.453	0.0395735	4	16	3	2	16	32	Adam
11105	MICRO	13	Menorca	Spring	B	132180	Cystoseira	51.59	85	1-ET	20	amph y varios 132180c.jpg	225.938	1.60126	Amphipoda	0.67	0.00708717	1	0.0056	2.453	0.0177719	4	16	3	2	16	32	Adam
11106	MICRO	13	Menorca	Spring	B	132180	Cystoseira	51.59	85	1-ET	21	amph y varios 132180c.jpg	349.482	2.47684	Amphipoda	0.67	0.00708717	1	0.0056	2.453	0.0518107	4	16	3	2	16	32	Adam
11107	MICRO	13	Menorca	Spring	B	132180	Cystoseira	51.59	85	1-ET	22	amph y varios 132180c.jpg	155.028	1.09871	Amphipoda	0.67	0.00708717	1	0.0056	2.453	0.00705463	4	16	3	2	16	32	Adam
11108	MICRO	13	Menorca	Spring	B	132180	Cystoseira	51.59	85	1-ET	23	amph y varios 132180c.jpg	144.903	1.02695	Amphipoda	0.67	0.00708717	1	0.0056	2.453	0.00597752	4	16	3	2	16	32	Adam
11838	MICRO	12	Menorca	Spring	A	111198	0	28.5	0	8-TF	6	varios 111198c.jpg	607.092	4.30257	Amphipoda	0.67	0.00708717	1	0.0056	2.453	0.200781	3	8	NA	1.5	8	12	Adam
11839	MICRO	12	Menorca	Spring	A	111198	0	28.5	0	8-TF	7	varios 111198c.jpg	382.36	2.70985	Amphipoda	0.67	0.00708717	1	0.0056	2.453	0.0645956	3	8	NA	1.5	8	12	Adam
11840	MICRO	12	Menorca	Spring	A	111198	0	28.5	0	8-TF	8	varios 111198c.jpg	334.066	2.36758	Amphipoda	0.67	0.00708717	1	0.0056	2.453	0.046383	3	8	NA	1.5	8	12	Adam
13885	MICRO	12	Menorca	Spring	B	82225	0	28.5	0	8-TF	24	harp y amph 82225c.jpg	112.74	0.799008	Amphipoda	0.67	0.00708717	1	0.0056	2.453	0.00322958	3	8	NA	1.5	8	12	Joan
13886	MICRO	12	Menorca	Spring	B	82225	0	28.5	0	8-TF	25	harp y amph 82225c.jpg	172.872	1.22517	Amphipoda	0.67	0.00708717	1	0.0056	2.453	0.00921588	3	8	NA	1.5	8	12	Joan
13887	MICRO	12	Menorca	Spring	B	82225	0	28.5	0	8-TF	26	harp y amph 82225c.jpg	155.563	1.1025	Amphipoda	0.67	0.00708717	1	0.0056	2.453	0.0071145	3	8	NA	1.5	8	12	Joan
13888	MICRO	12	Menorca	Spring	B	82225	0	28.5	0	8-TF	27	harp y amph 82225c.jpg	138.924	0.984578	Amphipoda	0.67	0.00708717	1	0.0056	2.453	0.00539052	3	8	NA	1.5	8	12	Joan
13889	MICRO	12	Menorca	Spring	B	82225	0	28.5	0	8-TF	28	harp y amph 82225c.jpg	267.37	1.8949	Amphipoda	0.67	0.00708717	1	0.0056	2.453	0.02686	3	8	NA	1.5	8	12	Joan
13899	MICRO	12	Menorca	Spring	B	82225	0	28.5	0	8-TF	38	harp y amph 2 82225c.jpg	154.077	1.09197	Amphipoda	0.67	0.00708717	1	0.0056	2.453	0.00694895	3	8	NA	1.5	8	12	Joan
13900	MICRO	12	Menorca	Spring	B	82225	0	28.5	0	8-TF	39	harp y amph 2 82225c.jpg	189.974	1.34638	Amphipoda	0.67	0.00708717	1	0.0056	2.453	0.0116154	3	8	NA	1.5	8	12	Joan
13901	MICRO	12	Menorca	Spring	B	82225	0	28.5	0	8-TF	40	harp y amph 2 82225c.jpg	150.248	1.06483	Amphipoda	0.67	0.00708717	1	0.0056	2.453	0.00653296	3	8	NA	1.5	8	12	Joan
13902	MICRO	12	Menorca	Spring	B	82225	0	28.5	0	8-TF	41	harp y amph 2 82225c.jpg	182.353	1.29237	Amphipoda	0.67	0.00708717	1	0.0056	2.453	0.0105055	3	8	NA	1.5	8	12	Joan
13903	MICRO	12	Menorca	Spring	B	82225	0	28.5	0	8-TF	42	harp y amph 2 82225c.jpg	153.942	1.09101	Amphipoda	0.67	0.00708717	1	0.0056	2.453	0.00693402	3	8	NA	1.5	8	12	Joan
13904	MICRO	12	Menorca	Spring	B	82225	0	28.5	0	8-TF	43	harp y amph 2 82225c.jpg	141.287	1.00133	Amphipoda	0.67	0.00708717	1	0.0056	2.453	0.00561822	3	8	NA	1.5	8	12	Joan
13905	MICRO	12	Menorca	Spring	B	82225	0	28.5	0	8-TF	44	harp y amph 2 82225c.jpg	140.013	0.992296	Amphipoda	0.67	0.00708717	1	0.0056	2.453	0.00549477	3	8	NA	1.5	8	12	Joan
13906	MICRO	12	Menorca	Spring	B	82225	0	28.5	0	8-TF	45	harp y amph 2 82225c.jpg	135.431	0.959823	Amphipoda	0.67	0.00708717	1	0.0056	2.453	0.00506411	3	8	NA	1.5	8	12	Joan
13907	MICRO	12	Menorca	Spring	B	82225	0	28.5	0	8-TF	46	harp y amph 2 82225c.jpg	202.925	1.43816	Amphipoda	0.67	0.00708717	1	0.0056	2.453	0.013655	3	8	NA	1.5	8	12	Joan
13908	MICRO	12	Menorca	Spring	B	82225	0	28.5	0	8-TF	47	harp y amph 2 82225c.jpg	208.625	1.47856	Amphipoda	0.67	0.00708717	1	0.0056	2.453	0.0146152	3	8	NA	1.5	8	12	Joan
13909	MICRO	12	Menorca	Spring	B	82225	0	28.5	0	8-TF	48	harp y amph 2 82225c.jpg	192.046	1.36106	Amphipoda	0.67	0.00708717	1	0.0056	2.453	0.0119287	3	8	NA	1.5	8	12	Joan
13910	MICRO	12	Menorca	Spring	B	82225	0	28.5	0	8-TF	49	harp y amph 2 82225c.jpg	112.447	0.796931	Amphipoda	0.67	0.00708717	1	0.0056	2.453	0.00320903	3	8	NA	1.5	8	12	Joan
13911	MICRO	12	Menorca	Spring	B	82225	0	28.5	0	8-TF	50	harp y amph 2 82225c.jpg	162.597	1.15235	Amphipoda	0.67	0.00708717	1	0.0056	2.453	0.00792971	3	8	NA	1.5	8	12	Joan
13912	MICRO	12	Menorca	Spring	B	82225	0	28.5	0	8-TF	51	harp y amph 2 82225c.jpg	112.061	0.794196	Amphipoda	0.67	0.00708717	1	0.0056	2.453	0.00318207	3	8	NA	1.5	8	12	Joan
13913	MICRO	12	Menorca	Spring	B	82225	0	28.5	0	8-TF	52	harp y amph 2 82225c.jpg	109.902	0.778894	Amphipoda	0.67	0.00708717	1	0.0056	2.453	0.00303379	3	8	NA	1.5	8	12	Joan
13914	MICRO	12	Menorca	Spring	B	82225	0	28.5	0	8-TF	53	harp y amph 2 82225c.jpg	121.495	0.861056	Amphipoda	0.67	0.00708717	1	0.0056	2.453	0.0038799	3	8	NA	1.5	8	12	Joan
13915	MICRO	12	Menorca	Spring	B	82225	0	28.5	0	8-TF	54	harp y amph 2 82225c.jpg	98.86	0.700638	Amphipoda	0.67	0.00708717	1	0.0056	2.453	0.00233983	3	8	NA	1.5	8	12	Joan
13916	MICRO	12	Menorca	Spring	B	82225	0	28.5	0	8-TF	55	harp y amph 2 82225c.jpg	212.538	1.50629	Amphipoda	0.67	0.00708717	1	0.0056	2.453	0.0152968	3	8	NA	1.5	8	12	Joan
13917	MICRO	12	Menorca	Spring	B	82225	0	28.5	0	8-TF	56	harp y amph 2 82225c.jpg	181.402	1.28563	Amphipoda	0.67	0.00708717	1	0.0056	2.453	0.0103716	3	8	NA	1.5	8	12	Joan
13990	MICRO	12	Menorca	Spring	B	82227	0	28.5	0	8-TF	1	amph 82227c.jpg	152.971	1.08413	Amphipoda	0.67	0.00708717	1	0.0056	2.453	0.00682723	3	8	NA	1.5	8	12	Joan
13991	MICRO	12	Menorca	Spring	B	82227	0	28.5	0	8-TF	2	amph 82227c.jpg	420.879	2.98284	Amphipoda	0.67	0.00708717	1	0.0056	2.453	0.081744	3	8	NA	1.5	8	12	Joan
13992	MICRO	12	Menorca	Spring	B	82227	0	28.5	0	8-TF	3	amph 82227c.jpg	142.791	1.01198	Amphipoda	0.67	0.00708717	1	0.0056	2.453	0.00576606	3	8	NA	1.5	8	12	Joan
13993	MICRO	12	Menorca	Spring	B	82227	0	28.5	0	8-TF	4	amph 82227c.jpg	360.955	2.55815	Amphipoda	0.67	0.00708717	1	0.0056	2.453	0.0560829	3	8	NA	1.5	8	12	Joan
13994	MICRO	12	Menorca	Spring	B	82227	0	28.5	0	8-TF	5	amph 82227c.jpg	566.117	4.01217	Amphipoda	0.67	0.00708717	1	0.0056	2.453	0.169152	3	8	NA	1.5	8	12	Joan
13995	MICRO	12	Menorca	Spring	B	82227	0	28.5	0	8-TF	6	amph 82227c.jpg	671.054	4.75588	Amphipoda	0.67	0.00708717	1	0.0056	2.453	0.256705	3	8	NA	1.5	8	12	Joan
13996	MICRO	12	Menorca	Spring	B	82227	0	28.5	0	8-TF	7	amph 82227c.jpg	416.162	2.94941	Amphipoda	0.67	0.00708717	1	0.0056	2.453	0.079515	3	8	NA	1.5	8	12	Joan
13997	MICRO	12	Menorca	Spring	B	82227	0	28.5	0	8-TF	8	amph 82227c.jpg	627.38	4.44635	Amphipoda	0.67	0.00708717	1	0.0056	2.453	0.217641	3	8	NA	1.5	8	12	Joan
13998	MICRO	12	Menorca	Spring	B	82227	0	28.5	0	8-TF	9	amph 82227c.jpg	713.437	5.05625	Amphipoda	0.67	0.00708717	1	0.0056	2.453	0.298318	3	8	NA	1.5	8	12	Joan
13999	MICRO	12	Menorca	Spring	B	82227	0	28.5	0	8-TF	10	amph 82227c.jpg	670.419	4.75137	Amphipoda	0.67	0.00708717	1	0.0056	2.453	0.25611	3	8	NA	1.5	8	12	Joan
14000	MICRO	12	Menorca	Spring	B	82227	0	28.5	0	8-TF	11	amph 82227c.jpg	218.864	1.55113	Amphipoda	0.67	0.00708717	1	0.0056	2.453	0.0164379	3	8	NA	1.5	8	12	Joan
14001	MICRO	12	Menorca	Spring	B	82227	0	28.5	0	8-TF	12	amph 82227c.jpg	507.27	3.59511	Amphipoda	0.67	0.00708717	1	0.0056	2.453	0.129226	3	8	NA	1.5	8	12	Joan
14002	MICRO	12	Menorca	Spring	B	82227	0	28.5	0	8-TF	13	amph 82227c.jpg	222.324	1.57565	Amphipoda	0.67	0.00708717	1	0.0056	2.453	0.0170827	3	8	NA	1.5	8	12	Joan
14003	MICRO	12	Menorca	Spring	B	82227	0	28.5	0	8-TF	14	amph 82227c.jpg	150.306	1.06524	Amphipoda	0.67	0.00708717	1	0.0056	2.453	0.00653915	3	8	NA	1.5	8	12	Joan
14004	MICRO	12	Menorca	Spring	B	82227	0	28.5	0	8-TF	15	amph 82227c.jpg	336.067	2.38176	Amphipoda	0.67	0.00708717	1	0.0056	2.453	0.0470675	3	8	NA	1.5	8	12	Joan
14005	MICRO	12	Menorca	Spring	B	82227	0	28.5	0	8-TF	16	amph 82227c.jpg	395.009	2.7995	Amphipoda	0.67	0.00708717	1	0.0056	2.453	0.0699641	3	8	NA	1.5	8	12	Joan
14006	MICRO	12	Menorca	Spring	B	82227	0	28.5	0	8-TF	17	amph 82227c.jpg	202.089	1.43224	Amphipoda	0.67	0.00708717	1	0.0056	2.453	0.0135174	3	8	NA	1.5	8	12	Joan
14007	MICRO	12	Menorca	Spring	B	82227	0	28.5	0	8-TF	18	amph 82227c.jpg	178.281	1.26351	Amphipoda	0.67	0.00708717	1	0.0056	2.453	0.00993937	3	8	NA	1.5	8	12	Joan
14008	MICRO	12	Menorca	Spring	B	82227	0	28.5	0	8-TF	19	amph 82227c.jpg	388.734	2.75502	Amphipoda	0.67	0.00708717	1	0.0056	2.453	0.0672691	3	8	NA	1.5	8	12	Joan
14009	MICRO	12	Menorca	Spring	B	82227	0	28.5	0	8-TF	20	amph 82227c.jpg	601.094	4.26006	Amphipoda	0.67	0.00708717	1	0.0056	2.453	0.195949	3	8	NA	1.5	8	12	Joan
14010	MICRO	12	Menorca	Spring	B	82227	0	28.5	0	8-TF	21	amph 82227c.jpg	462.366	3.27687	Amphipoda	0.67	0.00708717	1	0.0056	2.453	0.102946	3	8	NA	1.5	8	12	Joan
14011	MICRO	12	Menorca	Spring	B	82227	0	28.5	0	8-TF	22	amph 82227c.jpg	206.087	1.46057	Amphipoda	0.67	0.00708717	1	0.0056	2.453	0.0141829	3	8	NA	1.5	8	12	Joan
14035	MICRO	12	Menorca	Spring	B	82227	0	28.5	0	8-TF	46	harp y varios 82227c.jpg	167.547	1.18743	Amphipoda	0.67	0.00708717	1	0.0056	2.453	0.00853504	3	8	NA	1.5	8	12	Joan
14036	MICRO	12	Menorca	Spring	B	82227	0	28.5	0	8-TF	47	harp y varios 82227c.jpg	163.768	1.16065	Amphipoda	0.67	0.00708717	1	0.0056	2.453	0.00807053	3	8	NA	1.5	8	12	Joan
14037	MICRO	12	Menorca	Spring	B	82227	0	28.5	0	8-TF	48	harp y varios 82227c.jpg	244.826	1.73512	Amphipoda	0.67	0.00708717	1	0.0056	2.453	0.0216404	3	8	NA	1.5	8	12	Joan
14038	MICRO	12	Menorca	Spring	B	82227	0	28.5	0	8-TF	49	harp y varios 82227c.jpg	228.336	1.61826	Amphipoda	0.67	0.00708717	1	0.0056	2.453	0.0182382	3	8	NA	1.5	8	12	Joan
14039	MICRO	12	Menorca	Spring	B	82227	0	28.5	0	8-TF	50	harp y varios 82227c.jpg	123.248	0.87348	Amphipoda	0.67	0.00708717	1	0.0056	2.453	0.00401866	3	8	NA	1.5	8	12	Joan
14040	MICRO	12	Menorca	Spring	B	82227	0	28.5	0	8-TF	51	harp y varios 82227c.jpg	128.413	0.910085	Amphipoda	0.67	0.00708717	1	0.0056	2.453	0.00444443	3	8	NA	1.5	8	12	Joan
14041	MICRO	12	Menorca	Spring	B	82227	0	28.5	0	8-TF	52	harp y varios 82227c.jpg	200.233	1.41909	Amphipoda	0.67	0.00708717	1	0.0056	2.453	0.0132149	3	8	NA	1.5	8	12	Joan
14042	MICRO	12	Menorca	Spring	B	82227	0	28.5	0	8-TF	53	harp y varios 82227c.jpg	240.053	1.7013	Amphipoda	0.67	0.00708717	1	0.0056	2.453	0.0206201	3	8	NA	1.5	8	12	Joan
14043	MICRO	12	Menorca	Spring	B	82227	0	28.5	0	8-TF	54	harp y varios 82227c.jpg	239.103	1.69456	Amphipoda	0.67	0.00708717	1	0.0056	2.453	0.0204205	3	8	NA	1.5	8	12	Joan
14044	MICRO	12	Menorca	Spring	B	82227	0	28.5	0	8-TF	55	harp y varios 82227c.jpg	181.282	1.28478	Amphipoda	0.67	0.00708717	1	0.0056	2.453	0.0103548	3	8	NA	1.5	8	12	Joan
14045	MICRO	12	Menorca	Spring	B	82227	0	28.5	0	8-TF	56	harp y varios 82227c.jpg	150.266	1.06496	Amphipoda	0.67	0.00708717	1	0.0056	2.453	0.00653488	3	8	NA	1.5	8	12	Joan
14046	MICRO	12	Menorca	Spring	B	82227	0	28.5	0	8-TF	57	harp y varios 82227c.jpg	190.009	1.34663	Amphipoda	0.67	0.00708717	1	0.0056	2.453	0.0116207	3	8	NA	1.5	8	12	Joan
14047	MICRO	12	Menorca	Spring	B	82227	0	28.5	0	8-TF	58	harp y varios 82227c.jpg	191.201	1.35507	Amphipoda	0.67	0.00708717	1	0.0056	2.453	0.0118003	3	8	NA	1.5	8	12	Joan
14048	MICRO	12	Menorca	Spring	B	82227	0	28.5	0	8-TF	59	harp y varios 82227c.jpg	87.658	0.621247	Amphipoda	0.67	0.00708717	1	0.0056	2.453	0.00174207	3	8	NA	1.5	8	12	Joan
14049	MICRO	12	Menorca	Spring	B	82227	0	28.5	0	8-TF	60	harp y varios 82227c.jpg	134.41	0.952587	Amphipoda	0.67	0.00708717	1	0.0056	2.453	0.00497097	3	8	NA	1.5	8	12	Joan
14050	MICRO	12	Menorca	Spring	B	82227	0	28.5	0	8-TF	61	harp y varios 82227c.jpg	99.609	0.705946	Amphipoda	0.67	0.00708717	1	0.0056	2.453	0.00238355	3	8	NA	1.5	8	12	Joan
14051	MICRO	12	Menorca	Spring	B	82227	0	28.5	0	8-TF	62	harp y varios 82227c.jpg	77.233	0.547364	Amphipoda	0.67	0.00708717	1	0.0056	2.453	0.00127696	3	8	NA	1.5	8	12	Joan
14052	MICRO	12	Menorca	Spring	B	82227	0	28.5	0	8-TF	63	harp y varios 82227c.jpg	97.837	0.693388	Amphipoda	0.67	0.00708717	1	0.0056	2.453	0.00228088	3	8	NA	1.5	8	12	Joan
14053	MICRO	12	Menorca	Spring	B	82227	0	28.5	0	8-TF	64	harp y varios 82227c.jpg	77.18	0.546988	Amphipoda	0.67	0.00708717	1	0.0056	2.453	0.00127482	3	8	NA	1.5	8	12	Joan
14054	MICRO	12	Menorca	Spring	B	82227	0	28.5	0	8-TF	65	harp y varios 82227c.jpg	151.222	1.07174	Amphipoda	0.67	0.00708717	1	0.0056	2.453	0.00663734	3	8	NA	1.5	8	12	Joan
14627	MICRO	12	Menorca	Spring	A	101218	0	28.5	0	8-TF	1	amph 101218c.jpg	151.182	1.07145	Amphipoda	0.67	0.00708717	1	0.0056	2.453	0.00663303	3	8	NA	1.5	8	12	Joan
14628	MICRO	12	Menorca	Spring	A	101218	0	28.5	0	8-TF	2	amph 101218c.jpg	182.373	1.29251	Amphipoda	0.67	0.00708717	1	0.0056	2.453	0.0105083	3	8	NA	1.5	8	12	Joan
14629	MICRO	12	Menorca	Spring	A	101218	0	28.5	0	8-TF	3	amph 101218c.jpg	174.718	1.23826	Amphipoda	0.67	0.00708717	1	0.0056	2.453	0.00945916	3	8	NA	1.5	8	12	Joan
14630	MICRO	12	Menorca	Spring	A	101218	0	28.5	0	8-TF	4	amph 101218c.jpg	171.814	1.21768	Amphipoda	0.67	0.00708717	1	0.0056	2.453	0.00907814	3	8	NA	1.5	8	12	Joan
14631	MICRO	12	Menorca	Spring	A	101218	0	28.5	0	8-TF	5	amph 101218c.jpg	173.987	1.23308	Amphipoda	0.67	0.00708717	1	0.0056	2.453	0.00936237	3	8	NA	1.5	8	12	Joan
14632	MICRO	12	Menorca	Spring	A	101218	0	28.5	0	8-TF	6	amph 101218c.jpg	343.362	2.43347	Amphipoda	0.67	0.00708717	1	0.0056	2.453	0.0496133	3	8	NA	1.5	8	12	Joan
14633	MICRO	12	Menorca	Spring	A	101218	0	28.5	0	8-TF	7	amph 101218c.jpg	202.559	1.43557	Amphipoda	0.67	0.00708717	1	0.0056	2.453	0.0135947	3	8	NA	1.5	8	12	Joan
14634	MICRO	12	Menorca	Spring	A	101218	0	28.5	0	8-TF	8	amph 101218c.jpg	98.955	0.701311	Amphipoda	0.67	0.00708717	1	0.0056	2.453	0.00234535	3	8	NA	1.5	8	12	Joan
14635	MICRO	12	Menorca	Spring	A	101218	0	28.5	0	8-TF	9	amph 101218c.jpg	186.267	1.32011	Amphipoda	0.67	0.00708717	1	0.0056	2.453	0.0110673	3	8	NA	1.5	8	12	Joan
14636	MICRO	12	Menorca	Spring	A	101218	0	28.5	0	8-TF	10	amph 101218c.jpg	192.083	1.36133	Amphipoda	0.67	0.00708717	1	0.0056	2.453	0.0119343	3	8	NA	1.5	8	12	Joan
14637	MICRO	12	Menorca	Spring	A	101218	0	28.5	0	8-TF	11	amph 101218c.jpg	213.551	1.51347	Amphipoda	0.67	0.00708717	1	0.0056	2.453	0.0154762	3	8	NA	1.5	8	12	Joan
14638	MICRO	12	Menorca	Spring	A	101218	0	28.5	0	8-TF	12	amph 101218c.jpg	98.512	0.698172	Amphipoda	0.67	0.00708717	1	0.0056	2.453	0.00231967	3	8	NA	1.5	8	12	Joan
14639	MICRO	12	Menorca	Spring	A	101218	0	28.5	0	8-TF	13	amph 101218c.jpg	235.359	1.66803	Amphipoda	0.67	0.00708717	1	0.0056	2.453	0.0196451	3	8	NA	1.5	8	12	Joan
14640	MICRO	12	Menorca	Spring	A	101218	0	28.5	0	8-TF	14	amph 101218c.jpg	145.602	1.03191	Amphipoda	0.67	0.00708717	1	0.0056	2.453	0.0060485	3	8	NA	1.5	8	12	Joan
14641	MICRO	12	Menorca	Spring	A	101218	0	28.5	0	8-TF	15	amph 101218c.jpg	217.304	1.54007	Amphipoda	0.67	0.00708717	1	0.0056	2.453	0.016152	3	8	NA	1.5	8	12	Joan
14642	MICRO	12	Menorca	Spring	A	101218	0	28.5	0	8-TF	16	amph 101218c.jpg	336.868	2.38744	Amphipoda	0.67	0.00708717	1	0.0056	2.453	0.0473431	3	8	NA	1.5	8	12	Joan
14643	MICRO	12	Menorca	Spring	A	101218	0	28.5	0	8-TF	17	amph 101218c.jpg	155.563	1.1025	Amphipoda	0.67	0.00708717	1	0.0056	2.453	0.0071145	3	8	NA	1.5	8	12	Joan
14644	MICRO	12	Menorca	Spring	A	101218	0	28.5	0	8-TF	18	amph 101218c.jpg	170.312	1.20703	Amphipoda	0.67	0.00708717	1	0.0056	2.453	0.0088847	3	8	NA	1.5	8	12	Joan
14645	MICRO	12	Menorca	Spring	A	101218	0	28.5	0	8-TF	19	amph 101218c.jpg	212.851	1.50851	Amphipoda	0.67	0.00708717	1	0.0056	2.453	0.0153521	3	8	NA	1.5	8	12	Joan
14646	MICRO	12	Menorca	Spring	A	101218	0	28.5	0	8-TF	20	amph 101218c.jpg	338.546	2.39933	Amphipoda	0.67	0.00708717	1	0.0056	2.453	0.0479237	3	8	NA	1.5	8	12	Joan
14647	MICRO	12	Menorca	Spring	A	101218	0	28.5	0	8-TF	21	amph 101218c.jpg	416.162	2.94941	Amphipoda	0.67	0.00708717	1	0.0056	2.453	0.079515	3	8	NA	1.5	8	12	Joan
14648	MICRO	12	Menorca	Spring	A	101218	0	28.5	0	8-TF	22	amph 101218c.jpg	262.661	1.86152	Amphipoda	0.67	0.00708717	1	0.0056	2.453	0.0257144	3	8	NA	1.5	8	12	Joan
14649	MICRO	12	Menorca	Spring	A	101218	0	28.5	0	8-TF	23	amph 101218c.jpg	110.635	0.784089	Amphipoda	0.67	0.00708717	1	0.0056	2.453	0.00308366	3	8	NA	1.5	8	12	Joan
14650	MICRO	12	Menorca	Spring	A	101218	0	28.5	0	8-TF	24	amph 101218c.jpg	172.012	1.21908	Amphipoda	0.67	0.00708717	1	0.0056	2.453	0.00910382	3	8	NA	1.5	8	12	Joan
14651	MICRO	12	Menorca	Spring	A	101218	0	28.5	0	8-TF	25	amph 101218c.jpg	168.772	1.19612	Amphipoda	0.67	0.00708717	1	0.0056	2.453	0.00868893	3	8	NA	1.5	8	12	Joan
14652	MICRO	12	Menorca	Spring	A	101218	0	28.5	0	8-TF	26	amph 101218c.jpg	179.622	1.27301	Amphipoda	0.67	0.00708717	1	0.0056	2.453	0.0101238	3	8	NA	1.5	8	12	Joan
14653	MICRO	12	Menorca	Spring	A	101218	0	28.5	0	8-TF	27	amph 101218c.jpg	116.017	0.822232	Amphipoda	0.67	0.00708717	1	0.0056	2.453	0.00346473	3	8	NA	1.5	8	12	Joan
14654	MICRO	12	Menorca	Spring	A	101218	0	28.5	0	8-TF	28	amph 101218c.jpg	218.967	1.55186	Amphipoda	0.67	0.00708717	1	0.0056	2.453	0.0164569	3	8	NA	1.5	8	12	Joan
14655	MICRO	12	Menorca	Spring	A	101218	0	28.5	0	8-TF	29	amph 101218c.jpg	90.973	0.644741	Amphipoda	0.67	0.00708717	1	0.0056	2.453	0.00190814	3	8	NA	1.5	8	12	Joan
14656	MICRO	12	Menorca	Spring	A	101218	0	28.5	0	8-TF	30	amph 101218c.jpg	109.179	0.77377	Amphipoda	0.67	0.00708717	1	0.0056	2.453	0.00298506	3	8	NA	1.5	8	12	Joan
14657	MICRO	12	Menorca	Spring	A	101218	0	28.5	0	8-TF	31	amph 101218c.jpg	179.206	1.27006	Amphipoda	0.67	0.00708717	1	0.0056	2.453	0.0100664	3	8	NA	1.5	8	12	Joan
14658	MICRO	12	Menorca	Spring	A	101218	0	28.5	0	8-TF	32	amph 101218c.jpg	205.215	1.45439	Amphipoda	0.67	0.00708717	1	0.0056	2.453	0.0140361	3	8	NA	1.5	8	12	Joan
14659	MICRO	12	Menorca	Spring	A	101218	0	28.5	0	8-TF	33	amph 101218c.jpg	136.653	0.968483	Amphipoda	0.67	0.00708717	1	0.0056	2.453	0.00517693	3	8	NA	1.5	8	12	Joan
14660	MICRO	12	Menorca	Spring	A	101218	0	28.5	0	8-TF	34	amph 101218c.jpg	216.365	1.53342	Amphipoda	0.67	0.00708717	1	0.0056	2.453	0.0159813	3	8	NA	1.5	8	12	Joan
14661	MICRO	12	Menorca	Spring	A	101218	0	28.5	0	8-TF	35	amph 101218c.jpg	127.569	0.904103	Amphipoda	0.67	0.00708717	1	0.0056	2.453	0.00437312	3	8	NA	1.5	8	12	Joan
14662	MICRO	12	Menorca	Spring	A	101218	0	28.5	0	8-TF	36	amph 101218c.jpg	307.003	2.17578	Amphipoda	0.67	0.00708717	1	0.0056	2.453	0.0377015	3	8	NA	1.5	8	12	Joan
14663	MICRO	12	Menorca	Spring	A	101218	0	28.5	0	8-TF	37	amph 101218c.jpg	214.241	1.51836	Amphipoda	0.67	0.00708717	1	0.0056	2.453	0.0155992	3	8	NA	1.5	8	12	Joan
14664	MICRO	12	Menorca	Spring	A	101218	0	28.5	0	8-TF	38	amph 101218c.jpg	207.548	1.47093	Amphipoda	0.67	0.00708717	1	0.0056	2.453	0.0144308	3	8	NA	1.5	8	12	Joan
14665	MICRO	12	Menorca	Spring	A	101218	0	28.5	0	8-TF	39	amph 101218c.jpg	232.723	1.64935	Amphipoda	0.67	0.00708717	1	0.0056	2.453	0.0191098	3	8	NA	1.5	8	12	Joan
14666	MICRO	12	Menorca	Spring	A	101218	0	28.5	0	8-TF	40	amph 101218c.jpg	221.599	1.57051	Amphipoda	0.67	0.00708717	1	0.0056	2.453	0.0169463	3	8	NA	1.5	8	12	Joan
14667	MICRO	12	Menorca	Spring	A	101218	0	28.5	0	8-TF	41	amph 101218c.jpg	185.707	1.31614	Amphipoda	0.67	0.00708717	1	0.0056	2.453	0.0109859	3	8	NA	1.5	8	12	Joan
14668	MICRO	12	Menorca	Spring	A	101218	0	28.5	0	8-TF	42	amph 101218c.jpg	202.642	1.43616	Amphipoda	0.67	0.00708717	1	0.0056	2.453	0.0136084	3	8	NA	1.5	8	12	Joan
14671	MICRO	12	Menorca	Spring	A	101218	0	28.5	0	8-TF	45	amph 101218c.jpg	121.73	0.862721	Amphipoda	0.67	0.00708717	1	0.0056	2.453	0.00389833	3	8	NA	1.5	8	12	Joan
14672	MICRO	12	Menorca	Spring	A	101218	0	28.5	0	8-TF	46	amph 101218c.jpg	390.091	2.76464	Amphipoda	0.67	0.00708717	1	0.0056	2.453	0.0678466	3	8	NA	1.5	8	12	Joan
14675	MICRO	12	Menorca	Spring	A	101218	0	28.5	0	8-TF	49	amph 101218c.jpg	155.242	1.10023	Amphipoda	0.67	0.00708717	1	0.0056	2.453	0.00707854	3	8	NA	1.5	8	12	Joan
14676	MICRO	12	Menorca	Spring	A	101218	0	28.5	0	8-TF	50	amph 101218c.jpg	115.169	0.816223	Amphipoda	0.67	0.00708717	1	0.0056	2.453	0.00340294	3	8	NA	1.5	8	12	Joan
14722	MICRO	12	Menorca	Spring	A	101218	0	28.5	0	8-TF	96	harp y amph 101218c.jpg	116.155	0.82321	Amphipoda	0.67	0.00708717	1	0.0056	2.453	0.00347485	3	8	NA	1.5	8	12	Joan
14723	MICRO	12	Menorca	Spring	A	101218	0	28.5	0	8-TF	97	harp y amph 101218c.jpg	114.438	0.811042	Amphipoda	0.67	0.00708717	1	0.0056	2.453	0.0033502	3	8	NA	1.5	8	12	Joan
14724	MICRO	12	Menorca	Spring	A	101218	0	28.5	0	8-TF	98	harp y amph 101218c.jpg	85.633	0.606896	Amphipoda	0.67	0.00708717	1	0.0056	2.453	0.001645	3	8	NA	1.5	8	12	Joan
14725	MICRO	12	Menorca	Spring	A	101218	0	28.5	0	8-TF	99	harp y amph 101218c.jpg	98.732	0.699731	Amphipoda	0.67	0.00708717	1	0.0056	2.453	0.0023324	3	8	NA	1.5	8	12	Joan
14726	MICRO	12	Menorca	Spring	A	101218	0	28.5	0	8-TF	100	harp y amph 101218c.jpg	112.103	0.794493	Amphipoda	0.67	0.00708717	1	0.0056	2.453	0.003185	3	8	NA	1.5	8	12	Joan
14727	MICRO	12	Menorca	Spring	A	101218	0	28.5	0	8-TF	101	harp y amph 101218c.jpg	131.735	0.933629	Amphipoda	0.67	0.00708717	1	0.0056	2.453	0.00473179	3	8	NA	1.5	8	12	Joan
14728	MICRO	12	Menorca	Spring	A	101218	0	28.5	0	8-TF	102	harp y amph 101218c.jpg	184.865	1.31017	Amphipoda	0.67	0.00708717	1	0.0056	2.453	0.0108641	3	8	NA	1.5	8	12	Joan
14729	MICRO	12	Menorca	Spring	A	101218	0	28.5	0	8-TF	103	harp y amph 101218c.jpg	131.59	0.932601	Amphipoda	0.67	0.00708717	1	0.0056	2.453	0.00471902	3	8	NA	1.5	8	12	Joan
14730	MICRO	12	Menorca	Spring	A	101218	0	28.5	0	8-TF	104	harp y amph 101218c.jpg	127.459	0.903324	Amphipoda	0.67	0.00708717	1	0.0056	2.453	0.00436387	3	8	NA	1.5	8	12	Joan
14731	MICRO	12	Menorca	Spring	A	101218	0	28.5	0	8-TF	105	harp y amph 101218c.jpg	80.062	0.567413	Amphipoda	0.67	0.00708717	1	0.0056	2.453	0.00139477	3	8	NA	1.5	8	12	Joan
14732	MICRO	12	Menorca	Spring	A	101218	0	28.5	0	8-TF	106	harp y amph 101218c.jpg	144.511	1.02417	Amphipoda	0.67	0.00708717	1	0.0056	2.453	0.00593793	3	8	NA	1.5	8	12	Joan
14733	MICRO	12	Menorca	Spring	A	101218	0	28.5	0	8-TF	107	harp y amph 101218c.jpg	122.262	0.866492	Amphipoda	0.67	0.00708717	1	0.0056	2.453	0.00394025	3	8	NA	1.5	8	12	Joan
14734	MICRO	12	Menorca	Spring	A	101218	0	28.5	0	8-TF	108	harp y amph 101218c.jpg	96.083	0.680957	Amphipoda	0.67	0.00708717	1	0.0056	2.453	0.00218188	3	8	NA	1.5	8	12	Joan
14735	MICRO	12	Menorca	Spring	A	101218	0	28.5	0	8-TF	109	harp y amph 101218c.jpg	120.934	0.85708	Amphipoda	0.67	0.00708717	1	0.0056	2.453	0.0038361	3	8	NA	1.5	8	12	Joan
15592	MICRO	3	Mallorca	Spring	B	32210	Cladostephus	9.24	92	4-TU	4	Varios 32210c.jpg	235.1	1.66619	Amphipoda	0.67	0.00708717	1	0.0056	2.453	0.0195921	2	4	2	3	4	12	Hilmar
15593	MICRO	3	Mallorca	Spring	B	32210	Cladostephus	9.24	92	4-TU	5	Varios 32210c.jpg	214.9	1.52303	Amphipoda	0.67	0.00708717	1	0.0056	2.453	0.0157172	2	4	2	3	4	12	Hilmar
15594	MICRO	3	Mallorca	Spring	B	32210	Cladostephus	9.24	92	4-TU	6	Varios 32210c.jpg	108.7	0.770376	Amphipoda	0.67	0.00708717	1	0.0056	2.453	0.00295304	2	4	2	3	4	12	Hilmar
15595	MICRO	3	Mallorca	Spring	B	32210	Cladostephus	9.24	92	4-TU	7	Varios 32210c.jpg	87.78	0.622112	Amphipoda	0.67	0.00708717	1	0.0056	2.453	0.00174802	2	4	2	3	4	12	Hilmar
15080	MICRO	32	Mallorca	Summer	B	232173	Haliption virgatum	29.9	0	1-ET	2	amph 232173c.jpg	259.136	1.83654	Amphipoda	0.67	0.00708717	1	0.0056	2.453	0.0248761	4	16	3	2	16	32	Joan
15081	MICRO	32	Mallorca	Summer	B	232173	Haliption virgatum	29.9	0	1-ET	3	amph 232173c.jpg	333.567	2.36405	Amphipoda	0.67	0.00708717	1	0.0056	2.453	0.0462132	4	16	3	2	16	32	Joan
15101	MICRO	32	Mallorca	Summer	B	232173	Haliption virgatum	29.9	0	1-ET	23	harp 232173c.jpg	80.994	0.574018	Amphipoda	0.67	0.00708717	1	0.0056	2.453	0.00143494	4	16	3	2	16	32	Joan
15102	MICRO	32	Mallorca	Summer	B	232173	Haliption virgatum	29.9	0	1-ET	24	harp 232173c.jpg	279.183	1.97862	Amphipoda	0.67	0.00708717	1	0.0056	2.453	0.0298651	4	16	3	2	16	32	Joan
329	MICRO	#N/A	#N/A	#N/A	B	3126	#N/A	#N/A	#N/A	#N/A	1	Amphioda 3126C.jpg	446.946	3.16758	Amphipoda	0.67	0.00708717	1	0.0056	2.453	0.094727	#N/A	#N/A	#N/A	#N/A	#N/A	#N/A	Hilmar
330	MICRO	#N/A	#N/A	#N/A	B	3126	#N/A	#N/A	#N/A	#N/A	2	Amphioda 3126C.jpg	698.321	4.94912	Amphipoda	0.67	0.00708717	1	0.0056	2.453	0.283051	#N/A	#N/A	#N/A	#N/A	#N/A	#N/A	Hilmar
331	MICRO	#N/A	#N/A	#N/A	B	3126	#N/A	#N/A	#N/A	#N/A	3	Amphioda 3126C.jpg	689.929	4.88965	Amphipoda	0.67	0.00708717	1	0.0056	2.453	0.27478	#N/A	#N/A	#N/A	#N/A	#N/A	#N/A	Hilmar
332	MICRO	#N/A	#N/A	#N/A	B	3126	#N/A	#N/A	#N/A	#N/A	4	Amphioda 3126C.jpg	656.572	4.65324	Amphipoda	0.67	0.00708717	1	0.0056	2.453	0.243328	#N/A	#N/A	#N/A	#N/A	#N/A	#N/A	Hilmar
333	MICRO	#N/A	#N/A	#N/A	B	3126	#N/A	#N/A	#N/A	#N/A	5	Amphioda 3126C.jpg	446.833	3.16678	Amphipoda	0.67	0.00708717	1	0.0056	2.453	0.0946683	#N/A	#N/A	#N/A	#N/A	#N/A	#N/A	Hilmar
334	MICRO	#N/A	#N/A	#N/A	B	3126	#N/A	#N/A	#N/A	#N/A	6	Amphioda 3126C.jpg	444.79	3.1523	Amphipoda	0.67	0.00708717	1	0.0056	2.453	0.0936101	#N/A	#N/A	#N/A	#N/A	#N/A	#N/A	Hilmar
335	MICRO	#N/A	#N/A	#N/A	B	3126	#N/A	#N/A	#N/A	#N/A	7	Amphioda 3126C.jpg	398.729	2.82586	Amphipoda	0.67	0.00708717	1	0.0056	2.453	0.0715914	#N/A	#N/A	#N/A	#N/A	#N/A	#N/A	Hilmar
336	MICRO	#N/A	#N/A	#N/A	B	3126	#N/A	#N/A	#N/A	#N/A	8	Amphioda 3126C.jpg	339.244	2.40428	Amphipoda	0.67	0.00708717	1	0.0056	2.453	0.0481664	#N/A	#N/A	#N/A	#N/A	#N/A	#N/A	Hilmar
337	MICRO	#N/A	#N/A	#N/A	B	3126	#N/A	#N/A	#N/A	#N/A	9	Amphioda 3126C.jpg	227.89	1.6151	Amphipoda	0.67	0.00708717	1	0.0056	2.453	0.0181509	#N/A	#N/A	#N/A	#N/A	#N/A	#N/A	Hilmar
338	MICRO	#N/A	#N/A	#N/A	B	3126	#N/A	#N/A	#N/A	#N/A	10	Amphioda 3126C.jpg	194.544	1.37877	Amphipoda	0.67	0.00708717	1	0.0056	2.453	0.0123129	#N/A	#N/A	#N/A	#N/A	#N/A	#N/A	Hilmar
339	MICRO	#N/A	#N/A	#N/A	B	3126	#N/A	#N/A	#N/A	#N/A	11	Amphioda 3126C.jpg	145.749	1.03295	Amphipoda	0.67	0.00708717	1	0.0056	2.453	0.00606349	#N/A	#N/A	#N/A	#N/A	#N/A	#N/A	Hilmar
340	MICRO	#N/A	#N/A	#N/A	B	3126	#N/A	#N/A	#N/A	#N/A	12	Amphioda 3126C.jpg	110.542	0.78343	Amphipoda	0.67	0.00708717	1	0.0056	2.453	0.00307731	#N/A	#N/A	#N/A	#N/A	#N/A	#N/A	Hilmar
341	MICRO	#N/A	#N/A	#N/A	B	3126	#N/A	#N/A	#N/A	#N/A	13	Amphioda 3126C.jpg	191.51	1.35726	Amphipoda	0.67	0.00708717	1	0.0056	2.453	0.0118472	#N/A	#N/A	#N/A	#N/A	#N/A	#N/A	Hilmar
342	MICRO	#N/A	#N/A	#N/A	B	3126	#N/A	#N/A	#N/A	#N/A	14	Amphioda 3126C.jpg	125.696	0.890829	Amphipoda	0.67	0.00708717	1	0.0056	2.453	0.00421729	#N/A	#N/A	#N/A	#N/A	#N/A	#N/A	Hilmar
343	MICRO	#N/A	#N/A	#N/A	B	3126	#N/A	#N/A	#N/A	#N/A	15	Amphioda 3126C.jpg	96.047	0.680702	Amphipoda	0.67	0.00708717	1	0.0056	2.453	0.00217987	#N/A	#N/A	#N/A	#N/A	#N/A	#N/A	Hilmar
628	MICRO	#N/A	#N/A	#N/A	A	8146	#N/A	#N/A	#N/A	#N/A	2	Amphio 8146c.jpg	478.058	3.38808	Amphipoda	0.67	0.00708717	1	0.0056	2.453	0.111729	#N/A	#N/A	#N/A	#N/A	#N/A	#N/A	Hilmar
629	MICRO	#N/A	#N/A	#N/A	A	8146	#N/A	#N/A	#N/A	#N/A	3	Amphio 8146c.jpg	167.283	1.18556	Amphipoda	0.67	0.00708717	1	0.0056	2.453	0.00850209	#N/A	#N/A	#N/A	#N/A	#N/A	#N/A	Hilmar
630	MICRO	#N/A	#N/A	#N/A	A	8146	#N/A	#N/A	#N/A	#N/A	4	Amphio 8146c.jpg	220.451	1.56237	Amphipoda	0.67	0.00708717	1	0.0056	2.453	0.0167318	#N/A	#N/A	#N/A	#N/A	#N/A	#N/A	Hilmar
631	MICRO	#N/A	#N/A	#N/A	A	8146	#N/A	#N/A	#N/A	#N/A	5	Amphio 8146c.jpg	164.125	1.16318	Amphipoda	0.67	0.00708717	1	0.0056	2.453	0.00811376	#N/A	#N/A	#N/A	#N/A	#N/A	#N/A	Hilmar
632	MICRO	#N/A	#N/A	#N/A	A	8146	#N/A	#N/A	#N/A	#N/A	6	Amphio 8146c.jpg	200.529	1.42118	Amphipoda	0.67	0.00708717	1	0.0056	2.453	0.0132629	#N/A	#N/A	#N/A	#N/A	#N/A	#N/A	Hilmar
633	MICRO	#N/A	#N/A	#N/A	A	8146	#N/A	#N/A	#N/A	#N/A	7	Amphio 8146c.jpg	218.56	1.54897	Amphipoda	0.67	0.00708717	1	0.0056	2.453	0.0163819	#N/A	#N/A	#N/A	#N/A	#N/A	#N/A	Hilmar
634	MICRO	#N/A	#N/A	#N/A	A	8146	#N/A	#N/A	#N/A	#N/A	8	Amphio 8146c.jpg	313.269	2.22019	Amphipoda	0.67	0.00708717	1	0.0056	2.453	0.0396172	#N/A	#N/A	#N/A	#N/A	#N/A	#N/A	Hilmar
635	MICRO	#N/A	#N/A	#N/A	A	8146	#N/A	#N/A	#N/A	#N/A	9	Amphio 8146c.jpg	186.387	1.32096	Amphipoda	0.67	0.00708717	1	0.0056	2.453	0.0110848	#N/A	#N/A	#N/A	#N/A	#N/A	#N/A	Hilmar
636	MICRO	#N/A	#N/A	#N/A	A	8146	#N/A	#N/A	#N/A	#N/A	10	Amphio 8146c.jpg	134.164	0.950843	Amphipoda	0.67	0.00708717	1	0.0056	2.453	0.00494868	#N/A	#N/A	#N/A	#N/A	#N/A	#N/A	Hilmar
637	MICRO	#N/A	#N/A	#N/A	A	8146	#N/A	#N/A	#N/A	#N/A	11	Amphio 8146c.jpg	109.078	0.773055	Amphipoda	0.67	0.00708717	1	0.0056	2.453	0.00297829	#N/A	#N/A	#N/A	#N/A	#N/A	#N/A	Hilmar
638	MICRO	#N/A	#N/A	#N/A	A	8146	#N/A	#N/A	#N/A	#N/A	12	Amphio 8146c.jpg	120.748	0.855762	Amphipoda	0.67	0.00708717	1	0.0056	2.453	0.00382164	#N/A	#N/A	#N/A	#N/A	#N/A	#N/A	Hilmar
639	MICRO	#N/A	#N/A	#N/A	A	8146	#N/A	#N/A	#N/A	#N/A	13	Amphio 8146c.jpg	50.478	0.357746	Amphipoda	0.67	0.00708717	1	0.0056	2.453	0.000449892	#N/A	#N/A	#N/A	#N/A	#N/A	#N/A	Hilmar
640	MICRO	#N/A	#N/A	#N/A	A	8146	#N/A	#N/A	#N/A	#N/A	14	Amphio 8146c.jpg	278.736	1.97545	Amphipoda	0.67	0.00708717	1	0.0056	2.453	0.0297479	#N/A	#N/A	#N/A	#N/A	#N/A	#N/A	Hilmar
641	MICRO	#N/A	#N/A	#N/A	A	8146	#N/A	#N/A	#N/A	#N/A	15	Amphio 8146c.jpg	150.35	1.06556	Amphipoda	0.67	0.00708717	1	0.0056	2.453	0.00654384	#N/A	#N/A	#N/A	#N/A	#N/A	#N/A	Hilmar
642	MICRO	#N/A	#N/A	#N/A	A	8146	#N/A	#N/A	#N/A	#N/A	16	Amphio 8146c.jpg	203.226	1.4403	Amphipoda	0.67	0.00708717	1	0.0056	2.453	0.0137048	#N/A	#N/A	#N/A	#N/A	#N/A	#N/A	Hilmar
643	MICRO	#N/A	#N/A	#N/A	A	8146	#N/A	#N/A	#N/A	#N/A	17	Amphio 8146c.jpg	238.389	1.6895	Amphipoda	0.67	0.00708717	1	0.0056	2.453	0.0202713	#N/A	#N/A	#N/A	#N/A	#N/A	#N/A	Hilmar
738	MICRO	#N/A	#N/A	#N/A	A	8147	#N/A	#N/A	#N/A	#N/A	3	Amphipoda y otras 81247c.jpg	400.216	2.8364	Amphipoda	0.67	0.00708717	1	0.0056	2.453	0.0722481	#N/A	#N/A	#N/A	#N/A	#N/A	#N/A	Hilmar
739	MICRO	#N/A	#N/A	#N/A	A	8147	#N/A	#N/A	#N/A	#N/A	4	Amphipoda y otras 81247c.jpg	184.855	1.3101	Amphipoda	0.67	0.00708717	1	0.0056	2.453	0.0108626	#N/A	#N/A	#N/A	#N/A	#N/A	#N/A	Hilmar
740	MICRO	#N/A	#N/A	#N/A	A	8147	#N/A	#N/A	#N/A	#N/A	5	Amphipoda y otras 81247c.jpg	274.875	1.94809	Amphipoda	0.67	0.00708717	1	0.0056	2.453	0.0287473	#N/A	#N/A	#N/A	#N/A	#N/A	#N/A	Hilmar
741	MICRO	#N/A	#N/A	#N/A	A	8147	#N/A	#N/A	#N/A	#N/A	6	Amphipoda y otras 81247c.jpg	259.495	1.83909	Amphipoda	0.67	0.00708717	1	0.0056	2.453	0.0249607	#N/A	#N/A	#N/A	#N/A	#N/A	#N/A	Hilmar
742	MICRO	#N/A	#N/A	#N/A	A	8147	#N/A	#N/A	#N/A	#N/A	7	Amphipoda y otras 81247c.jpg	155.046	1.09884	Amphipoda	0.67	0.00708717	1	0.0056	2.453	0.00705664	#N/A	#N/A	#N/A	#N/A	#N/A	#N/A	Hilmar
763	MICRO	#N/A	#N/A	#N/A	A	8147	#N/A	#N/A	#N/A	#N/A	28	Harp y otras x1.5 81247c.jpg	269.416	0.831274	Amphipoda	1.5	0.00308547	1	0.0056	2.453	0.00355894	#N/A	#N/A	#N/A	#N/A	#N/A	#N/A	Hilmar
932	MICRO	1	Mallorca	Spring	A	20194	¿?	30.51	150	3-FI	1	amphipoda 20194c.jpg	200.938	1.42408	Amphipoda	0.67	0.00708717	2	0.0056	2.453	0.0133294	2	4	2	3	8	24	Hilmar
933	MICRO	1	Mallorca	Spring	A	20194	¿?	30.51	150	3-FI	2	amphipoda 20194c.jpg	165.327	1.1717	Amphipoda	0.67	0.00708717	2	0.0056	2.453	0.0082603	2	4	2	3	8	24	Hilmar
934	MICRO	1	Mallorca	Spring	A	20194	¿?	30.51	150	3-FI	3	amphipoda 20194c.jpg	229.532	1.62673	Amphipoda	0.67	0.00708717	2	0.0056	2.453	0.0184734	2	4	2	3	8	24	Hilmar
943	MICRO	1	Mallorca	Spring	A	20195	¿?	30.51	150	3-FI	12	hap y varios x0.8 20195c_bak.jpg	147.977	0.875086	Amphipoda	0.8	0.00591366	2	0.0056	2.453	0.00403681	2	4	2	3	8	24	Hilmar
1883	MICRO	2	Mallorca	Spring	A	23120	¿?	29.72	0	8-TF	45	harp y varios x0.8 23120c.jpg	143.798	0.850373	Amphipoda	0.8	0.00591366	1	0.0056	2.453	0.00376287	2	4	1	6	4	24	Hilmar
1884	MICRO	2	Mallorca	Spring	A	23120	¿?	29.72	0	8-TF	46	harp y varios x0.8 23120c.jpg	103.603	0.612673	Amphipoda	0.8	0.00591366	1	0.0056	2.453	0.00168368	2	4	1	6	4	24	Hilmar
1885	MICRO	2	Mallorca	Spring	A	23120	¿?	29.72	0	8-TF	47	harp y varios x0.8 23120c.jpg	131.898	0.78	Amphipoda	0.8	0.00591366	1	0.0056	2.453	0.00304436	2	4	1	6	4	24	Hilmar
1886	MICRO	2	Mallorca	Spring	A	23120	¿?	29.72	0	8-TF	48	harp y varios x0.8 23120c.jpg	135.33	0.800296	Amphipoda	0.8	0.00591366	1	0.0056	2.453	0.00324236	2	4	1	6	4	24	Hilmar
1887	MICRO	2	Mallorca	Spring	A	23120	¿?	29.72	0	8-TF	49	harp y varios x0.8 23120c.jpg	144.397	0.853915	Amphipoda	0.8	0.00591366	1	0.0056	2.453	0.00380144	2	4	1	6	4	24	Hilmar
1888	MICRO	2	Mallorca	Spring	A	23120	¿?	29.72	0	8-TF	50	harp y varios x0.8 23120c.jpg	109.957	0.650248	Amphipoda	0.8	0.00591366	1	0.0056	2.453	0.00194837	2	4	1	6	4	24	Hilmar
1889	MICRO	2	Mallorca	Spring	A	23120	¿?	29.72	0	8-TF	51	harp y varios x0.8 23120c.jpg	64	0.378474	Amphipoda	0.8	0.00591366	1	0.0056	2.453	0.000516549	2	4	1	6	4	24	Hilmar
1890	MICRO	2	Mallorca	Spring	A	23120	¿?	29.72	0	8-TF	52	harp y varios x0.8 23120c.jpg	139.439	0.824595	Amphipoda	0.8	0.00591366	1	0.0056	2.453	0.0034892	2	4	1	6	4	24	Hilmar
1891	MICRO	2	Mallorca	Spring	A	23120	¿?	29.72	0	8-TF	53	harp y varios x0.8 23120c.jpg	62.936	0.372182	Amphipoda	0.8	0.00591366	1	0.0056	2.453	0.000495737	2	4	1	6	4	24	Hilmar
1907	MICRO	2	Mallorca	Spring	A	23120	¿?	29.72	0	8-TF	69	iso y amphi 23120c.jpg	531.256	3.7651	Amphipoda	0.67	0.00708717	1	0.0056	2.453	0.144733	2	4	1	6	4	24	Hilmar
1908	MICRO	2	Mallorca	Spring	A	23120	¿?	29.72	0	8-TF	70	iso y amphi 23120c.jpg	234.418	1.66136	Amphipoda	0.67	0.00708717	1	0.0056	2.453	0.019453	2	4	1	6	4	24	Hilmar
1909	MICRO	2	Mallorca	Spring	A	23120	¿?	29.72	0	8-TF	71	iso y amphi 23120c.jpg	250.389	1.77455	Amphipoda	0.67	0.00708717	1	0.0056	2.453	0.0228666	2	4	1	6	4	24	Hilmar
1910	MICRO	2	Mallorca	Spring	A	23120	¿?	29.72	0	8-TF	72	iso y amphi 23120c.jpg	243.944	1.72887	Amphipoda	0.67	0.00708717	1	0.0056	2.453	0.0214497	2	4	1	6	4	24	Hilmar
1911	MICRO	2	Mallorca	Spring	A	23120	¿?	29.72	0	8-TF	73	iso y amphi 23120c.jpg	208.214	1.47565	Amphipoda	0.67	0.00708717	1	0.0056	2.453	0.0145446	2	4	1	6	4	24	Hilmar
2170	MICRO	2	Mallorca	Spring	A	27166	¿?	29.72	0	8-TF	1	amphipoda 27166c.jpg	412	2.91991	Amphipoda	0.67	0.00708717	1	0.0056	2.453	0.0775785	2	4	1	6	4	24	Hilmar
2171	MICRO	2	Mallorca	Spring	A	27166	¿?	29.72	0	8-TF	2	amphipoda 27166c.jpg	561.4	3.97874	Amphipoda	0.67	0.00708717	1	0.0056	2.453	0.165716	2	4	1	6	4	24	Hilmar
2172	MICRO	2	Mallorca	Spring	A	27166	¿?	29.72	0	8-TF	3	amphipoda 27166c.jpg	382.5	2.71084	Amphipoda	0.67	0.00708717	1	0.0056	2.453	0.0646537	2	4	1	6	4	24	Hilmar
2173	MICRO	2	Mallorca	Spring	A	27166	¿?	29.72	0	8-TF	4	amphipoda 27166c.jpg	535.6	3.79589	Amphipoda	0.67	0.00708717	1	0.0056	2.453	0.147654	2	4	1	6	4	24	Hilmar
2174	MICRO	2	Mallorca	Spring	A	27166	¿?	29.72	0	8-TF	5	amphipoda 27166c.jpg	253.1	1.79376	Amphipoda	0.67	0.00708717	1	0.0056	2.453	0.0234787	2	4	1	6	4	24	Hilmar
2175	MICRO	2	Mallorca	Spring	A	27166	¿?	29.72	0	8-TF	6	amphipoda 27166c.jpg	607.2	4.30333	Amphipoda	0.67	0.00708717	1	0.0056	2.453	0.200868	2	4	1	6	4	24	Hilmar
2176	MICRO	2	Mallorca	Spring	A	27166	¿?	29.72	0	8-TF	7	amphipoda 27166c.jpg	421.1	2.98441	Amphipoda	0.67	0.00708717	1	0.0056	2.453	0.0818494	2	4	1	6	4	24	Hilmar
2177	MICRO	2	Mallorca	Spring	A	27166	¿?	29.72	0	8-TF	8	amphipoda 27166c.jpg	225	1.59461	Amphipoda	0.67	0.00708717	1	0.0056	2.453	0.0175915	2	4	1	6	4	24	Hilmar
2178	MICRO	2	Mallorca	Spring	A	27166	¿?	29.72	0	8-TF	9	amphipoda 27166c.jpg	101.9	0.722183	Amphipoda	0.67	0.00708717	1	0.0056	2.453	0.00252028	2	4	1	6	4	24	Hilmar
2179	MICRO	2	Mallorca	Spring	A	27166	¿?	29.72	0	8-TF	10	amphipoda 27166c.jpg	218	1.545	Amphipoda	0.67	0.00708717	1	0.0056	2.453	0.0162792	2	4	1	6	4	24	Hilmar
2180	MICRO	2	Mallorca	Spring	A	27166	¿?	29.72	0	8-TF	11	amphipoda 27166c.jpg	530.4	3.75904	Amphipoda	0.67	0.00708717	1	0.0056	2.453	0.144162	2	4	1	6	4	24	Hilmar
2181	MICRO	2	Mallorca	Spring	A	27166	¿?	29.72	0	8-TF	12	amphipoda 27166c.jpg	379.6	2.69029	Amphipoda	0.67	0.00708717	1	0.0056	2.453	0.0634579	2	4	1	6	4	24	Hilmar
2182	MICRO	2	Mallorca	Spring	A	27166	¿?	29.72	0	8-TF	13	amphipoda 27166c.jpg	392.8	2.78384	Amphipoda	0.67	0.00708717	1	0.0056	2.453	0.0690082	2	4	1	6	4	24	Hilmar
2183	MICRO	2	Mallorca	Spring	A	27166	¿?	29.72	0	8-TF	14	amphipoda 27166c.jpg	281.7	1.99646	Amphipoda	0.67	0.00708717	1	0.0056	2.453	0.0305299	2	4	1	6	4	24	Hilmar
2184	MICRO	2	Mallorca	Spring	A	27166	¿?	29.72	0	8-TF	15	amphipoda 27166c.jpg	391.7	2.77605	Amphipoda	0.67	0.00708717	1	0.0056	2.453	0.0685352	2	4	1	6	4	24	Hilmar
2185	MICRO	2	Mallorca	Spring	A	27166	¿?	29.72	0	8-TF	16	amphipoda 27166c.jpg	143.1	1.01417	Amphipoda	0.67	0.00708717	1	0.0056	2.453	0.00579672	2	4	1	6	4	24	Hilmar
2186	MICRO	2	Mallorca	Spring	A	27166	¿?	29.72	0	8-TF	17	bivalve 27166c.jpg	216.8	1.5365	Amphipoda	0.67	0.00708717	1	0.0056	2.453	0.0160602	2	4	1	6	4	24	Hilmar
2187	MICRO	2	Mallorca	Spring	A	27166	¿?	29.72	0	8-TF	18	bivalve 27166c.jpg	158.1	1.12048	Amphipoda	0.67	0.00708717	1	0.0056	2.453	0.0074025	2	4	1	6	4	24	Hilmar
2188	MICRO	2	Mallorca	Spring	A	27166	¿?	29.72	0	8-TF	19	bivalve 27166c.jpg	139.8	0.990787	Amphipoda	0.67	0.00708717	1	0.0056	2.453	0.00547428	2	4	1	6	4	24	Hilmar
2189	MICRO	2	Mallorca	Spring	A	27166	¿?	29.72	0	8-TF	20	bivalve 27166c.jpg	226.6	1.60595	Amphipoda	0.67	0.00708717	1	0.0056	2.453	0.0178999	2	4	1	6	4	24	Hilmar
2204	MICRO	2	Mallorca	Spring	A	27166	¿?	29.72	0	8-TF	35	harp y varios x1.5 27166c.jpg	200.7	0.619253	Amphipoda	1.5	0.00308547	1	0.0056	2.453	0.00172839	2	4	1	6	4	24	Hilmar
3222	MICRO	3	Mallorca	Spring	A	31188	Dyctiota sp	17.88	136	3-FI	7	varios 0311888c.jpg	125.6	0.890149	Amphipoda	0.67	0.00708717	1	0.0056	2.453	0.0042094	3	8	2	3	8	24	Hilmar
3234	MICRO	3	Mallorca	Spring	A	31188	Dyctiota sp	17.88	136	3-FI	19	varios x1 0311888c.jpg	163.3	0.773934	Amphipoda	1	0.00473934	1	0.0056	2.453	0.00298661	3	8	2	3	8	24	Hilmar
3235	MICRO	3	Mallorca	Spring	A	31188	Dyctiota sp	17.88	136	3-FI	20	varios x1 0311888c.jpg	211	1	Amphipoda	1	0.00473934	1	0.0056	2.453	0.0056	3	8	2	3	8	24	Hilmar
3236	MICRO	3	Mallorca	Spring	A	31188	Dyctiota sp	17.88	136	3-FI	21	varios x1 0311888c.jpg	105.4	0.499526	Amphipoda	1	0.00473934	1	0.0056	2.453	0.00102035	3	8	2	3	8	24	Hilmar
3237	MICRO	3	Mallorca	Spring	A	31188	Dyctiota sp	17.88	136	3-FI	22	varios x1 0311888c.jpg	54.57	0.258626	Amphipoda	1	0.00473934	1	0.0056	2.453	0.000202988	3	8	2	3	8	24	Hilmar
3238	MICRO	3	Mallorca	Spring	A	31188	Dyctiota sp	17.88	136	3-FI	23	varios x1 0311888c.jpg	219.1	1.03839	Amphipoda	1	0.00473934	1	0.0056	2.453	0.00614213	3	8	2	3	8	24	Hilmar
3264	MICRO	3	Mallorca	Spring	A	31190	"Dictiopteris y dytiota	23.16	107	2-SL	5	varios 031190c.jpg	283.2	2.00709	Amphipoda	0.67	0.00708717	1	0.0056	2.453	0.0309302	3	8	2	3	8	24	Hilmar
3265	MICRO	3	Mallorca	Spring	A	31190	"Dictiopteris y dytiota	23.16	107	2-SL	6	varios 031190c.jpg	102.3	0.725018	Amphipoda	0.67	0.00708717	1	0.0056	2.453	0.00254462	3	8	2	3	8	24	Hilmar
3331	MICRO	3	Mallorca	Spring	B	32115	Halopteris	28.35	48	6-BT	1	amph 032115C.jpg	463.3	3.28349	Amphipoda	0.67	0.00708717	1	0.0056	2.453	0.103457	3	8	2	3	8	24	Hilmar
3332	MICRO	3	Mallorca	Spring	B	32115	Halopteris	28.35	48	6-BT	2	amph 032115C.jpg	562.1	3.9837	Amphipoda	0.67	0.00708717	1	0.0056	2.453	0.166223	3	8	2	3	8	24	Hilmar
3333	MICRO	3	Mallorca	Spring	B	32115	Halopteris	28.35	48	6-BT	3	amph 032115C.jpg	204	1.44578	Amphipoda	0.67	0.00708717	1	0.0056	2.453	0.0138331	3	8	2	3	8	24	Hilmar
3334	MICRO	3	Mallorca	Spring	B	32115	Halopteris	28.35	48	6-BT	4	amph 032115C.jpg	120.4	0.853296	Amphipoda	0.67	0.00708717	1	0.0056	2.453	0.00379468	3	8	2	3	8	24	Hilmar
3335	MICRO	3	Mallorca	Spring	B	32115	Halopteris	28.35	48	6-BT	5	amph 032115C.jpg	121.7	0.862509	Amphipoda	0.67	0.00708717	1	0.0056	2.453	0.00389597	3	8	2	3	8	24	Hilmar
3336	MICRO	3	Mallorca	Spring	B	32115	Halopteris	28.35	48	6-BT	6	amph 032115C.jpg	112.1	0.794472	Amphipoda	0.67	0.00708717	1	0.0056	2.453	0.00318479	3	8	2	3	8	24	Hilmar
3366	MICRO	3	Mallorca	Spring	B	32115	Halopteris	28.35	48	6-BT	36	harp y biv x0.8 032115C.jpg	129.6	0.76641	Amphipoda	0.8	0.00591366	1	0.0056	2.453	0.00291589	3	8	2	3	8	24	Hilmar
3367	MICRO	3	Mallorca	Spring	B	32115	Halopteris	28.35	48	6-BT	37	harp y biv x0.8 032115C.jpg	81.61	0.482614	Amphipoda	0.8	0.00591366	1	0.0056	2.453	0.000937688	3	8	2	3	8	24	Hilmar
3368	MICRO	3	Mallorca	Spring	B	32115	Halopteris	28.35	48	6-BT	38	harp y biv x0.8 032115C.jpg	120.1	0.710231	Amphipoda	0.8	0.00591366	1	0.0056	2.453	0.00241919	3	8	2	3	8	24	Hilmar
3369	MICRO	3	Mallorca	Spring	B	32115	Halopteris	28.35	48	6-BT	39	harp y biv x0.8 032115C.jpg	126.4	0.747487	Amphipoda	0.8	0.00591366	1	0.0056	2.453	0.00274244	3	8	2	3	8	24	Hilmar
4043	MICRO	6	Mallorca	Spring	B	42112	¿?	60.94	145	3-FI	1	amph 042112c.jpg	473	3.35223	Amphipoda	0.67	0.00708717	1	0.0056	2.453	0.108851	3	8	2	3	8	24	Hilmar
4044	MICRO	6	Mallorca	Spring	B	42112	¿?	60.94	145	3-FI	2	amph 042112c.jpg	147.1	1.04252	Amphipoda	0.67	0.00708717	1	0.0056	2.453	0.00620229	3	8	2	3	8	24	Hilmar
4045	MICRO	6	Mallorca	Spring	B	42112	¿?	60.94	145	3-FI	3	amph 042112c.jpg	161.4	1.14387	Amphipoda	0.67	0.00708717	1	0.0056	2.453	0.00778728	3	8	2	3	8	24	Hilmar
4046	MICRO	6	Mallorca	Spring	B	42112	¿?	60.94	145	3-FI	4	amph 042112c.jpg	231.4	1.63997	Amphipoda	0.67	0.00708717	1	0.0056	2.453	0.0188444	3	8	2	3	8	24	Hilmar
4090	MICRO	6	Mallorca	Spring	B	42112	¿?	60.94	145	3-FI	45	harp y varios 042112c.jpg	196.6	1.39334	Amphipoda	0.67	0.00708717	1	0.0056	2.453	0.0126345	3	8	2	3	8	24	Hilmar
4091	MICRO	6	Mallorca	Spring	B	42112	¿?	60.94	145	3-FI	46	harp y varios 042112c.jpg	178.7	1.26648	Amphipoda	0.67	0.00708717	1	0.0056	2.453	0.00999677	3	8	2	3	8	24	Hilmar
4102	MICRO	6	Mallorca	Spring	B	42113	¿?	60.94	145	3-FI	1	amph y nat 042113C.jpg	245.1	1.73707	Amphipoda	0.67	0.00708717	1	0.0056	2.453	0.0216999	3	8	2	3	8	24	Hilmar
4103	MICRO	6	Mallorca	Spring	B	42113	¿?	60.94	145	3-FI	2	amph y nat 042113C.jpg	344.8	2.44366	Amphipoda	0.67	0.00708717	1	0.0056	2.453	0.0501246	3	8	2	3	8	24	Hilmar
4120	MICRO	6	Mallorca	Spring	B	42113	¿?	60.94	145	3-FI	19	harp y varios x1 042113C.jpg	168.4	0.798104	Amphipoda	1	0.00473934	1	0.0056	2.453	0.00322063	3	8	2	3	8	24	Hilmar
4121	MICRO	6	Mallorca	Spring	B	42113	¿?	60.94	145	3-FI	20	harp y varios x1 042113C.jpg	160.4	0.76019	Amphipoda	1	0.00473934	1	0.0056	2.453	0.00285818	3	8	2	3	8	24	Hilmar
4122	MICRO	6	Mallorca	Spring	B	42113	¿?	60.94	145	3-FI	21	harp y varios x1 042113C.jpg	149.1	0.706635	Amphipoda	1	0.00473934	1	0.0056	2.453	0.00238926	3	8	2	3	8	24	Hilmar
4123	MICRO	6	Mallorca	Spring	B	42113	¿?	60.94	145	3-FI	22	harp y varios x1 042113C.jpg	265.8	1.25972	Amphipoda	1	0.00473934	1	0.0056	2.453	0.00986635	3	8	2	3	8	24	Hilmar
4124	MICRO	6	Mallorca	Spring	B	42113	¿?	60.94	145	3-FI	23	harp y varios x1 042113C.jpg	199.4	0.945024	Amphipoda	1	0.00473934	1	0.0056	2.453	0.00487471	3	8	2	3	8	24	Hilmar
4125	MICRO	6	Mallorca	Spring	B	42113	¿?	60.94	145	3-FI	24	harp y varios x1 042113C.jpg	160.3	0.759716	Amphipoda	1	0.00473934	1	0.0056	2.453	0.00285381	3	8	2	3	8	24	Hilmar
4126	MICRO	6	Mallorca	Spring	B	42113	¿?	60.94	145	3-FI	25	harp y varios x1 042113C.jpg	201.3	0.954028	Amphipoda	1	0.00473934	1	0.0056	2.453	0.00498944	3	8	2	3	8	24	Hilmar
4127	MICRO	6	Mallorca	Spring	B	42113	¿?	60.94	145	3-FI	26	harp y varios x1 042113C.jpg	209.8	0.994313	Amphipoda	1	0.00473934	1	0.0056	2.453	0.0055222	3	8	2	3	8	24	Hilmar
4142	MICRO	6	Mallorca	Spring	B	42113	¿?	60.94	145	3-FI	41	harp y varios x1 042113C.jpg	265.2	1.25687	Amphipoda	1	0.00473934	1	0.0056	2.453	0.00981181	3	8	2	3	8	24	Hilmar
4639	MICRO	2	Mallorca	Spring	A	21194	Dyctiota sp	31.2	82	3-FI	24	harp y varios 021194c.jpg	93.67	0.663855	Amphipoda	0.67	0.00708717	1	0.0056	2.453	0.00204991	3	8	2	3	8	24	Hilmar
4640	MICRO	2	Mallorca	Spring	A	21194	Dyctiota sp	31.2	82	3-FI	25	harp y varios 021194c.jpg	105.9	0.750532	Amphipoda	0.67	0.00708717	1	0.0056	2.453	0.00276993	3	8	2	3	8	24	Hilmar
4641	MICRO	2	Mallorca	Spring	A	21194	Dyctiota sp	31.2	82	3-FI	26	harp y varios 021194c.jpg	133.7	0.947555	Amphipoda	0.67	0.00708717	1	0.0056	2.453	0.0049068	3	8	2	3	8	24	Hilmar
4654	MICRO	2	Mallorca	Spring	B	22156	Cystoseira	69.95	96	1-ET	1	amph 022156c.jpg	404.9	2.8696	Amphipoda	0.67	0.00708717	1	0.0056	2.453	0.07434	3	8	2	3	8	24	Hilmar
4655	MICRO	2	Mallorca	Spring	B	22156	Cystoseira	69.95	96	1-ET	2	amph 022156c.jpg	613.7	4.3494	Amphipoda	0.67	0.00708717	1	0.0056	2.453	0.206184	3	8	2	3	8	24	Hilmar
4656	MICRO	2	Mallorca	Spring	B	22156	Cystoseira	69.95	96	1-ET	3	amph 022156c.jpg	432.6	3.06591	Amphipoda	0.67	0.00708717	1	0.0056	2.453	0.0874417	3	8	2	3	8	24	Hilmar
4657	MICRO	2	Mallorca	Spring	B	22156	Cystoseira	69.95	96	1-ET	4	amph 022156c.jpg	311.7	2.20907	Amphipoda	0.67	0.00708717	1	0.0056	2.453	0.0391322	3	8	2	3	8	24	Hilmar
4658	MICRO	2	Mallorca	Spring	B	22156	Cystoseira	69.95	96	1-ET	5	amph 022156c.jpg	219.9	1.55847	Amphipoda	0.67	0.00708717	1	0.0056	2.453	0.0166294	3	8	2	3	8	24	Hilmar
4659	MICRO	2	Mallorca	Spring	B	22156	Cystoseira	69.95	96	1-ET	6	amph 022156c.jpg	177.3	1.25656	Amphipoda	0.67	0.00708717	1	0.0056	2.453	0.00980575	3	8	2	3	8	24	Hilmar
4660	MICRO	2	Mallorca	Spring	B	22156	Cystoseira	69.95	96	1-ET	7	amph 022156c.jpg	205.1	1.45358	Amphipoda	0.67	0.00708717	1	0.0056	2.453	0.0140168	3	8	2	3	8	24	Hilmar
4721	MICRO	2	Mallorca	Spring	B	22156	Cystoseira	69.95	96	1-ET	68	varios x0.8 022156c.jpg	162	0.958013	Amphipoda	0.8	0.00591366	1	0.0056	2.453	0.00504071	3	8	2	3	8	24	Hilmar
4722	MICRO	2	Mallorca	Spring	B	22156	Cystoseira	69.95	96	1-ET	69	varios x0.8 022156c.jpg	145.4	0.859846	Amphipoda	0.8	0.00591366	1	0.0056	2.453	0.00386654	3	8	2	3	8	24	Hilmar
4723	MICRO	2	Mallorca	Spring	B	22156	Cystoseira	69.95	96	1-ET	70	varios x0.8 022156c.jpg	202.3	1.19633	Amphipoda	0.8	0.00591366	1	0.0056	2.453	0.0086928	3	8	2	3	8	24	Hilmar
4724	MICRO	2	Mallorca	Spring	B	22156	Cystoseira	69.95	96	1-ET	71	varios x0.8 022156c.jpg	120.6	0.713187	Amphipoda	0.8	0.00591366	1	0.0056	2.453	0.00244397	3	8	2	3	8	24	Hilmar
4725	MICRO	2	Mallorca	Spring	B	22156	Cystoseira	69.95	96	1-ET	72	varios x0.8 022156c.jpg	168.8	0.998226	Amphipoda	0.8	0.00591366	1	0.0056	2.453	0.00557566	3	8	2	3	8	24	Hilmar
4726	MICRO	2	Mallorca	Spring	B	22156	Cystoseira	69.95	96	1-ET	73	varios x0.8 022156c.jpg	119.6	0.707274	Amphipoda	0.8	0.00591366	1	0.0056	2.453	0.00239456	3	8	2	3	8	24	Hilmar
4727	MICRO	2	Mallorca	Spring	B	22156	Cystoseira	69.95	96	1-ET	74	varios x0.8 022156c.jpg	111.4	0.658782	Amphipoda	0.8	0.00591366	1	0.0056	2.453	0.00201169	3	8	2	3	8	24	Hilmar
4728	MICRO	2	Mallorca	Spring	B	22156	Cystoseira	69.95	96	1-ET	75	varios x0.8 022156c.jpg	164.2	0.971023	Amphipoda	0.8	0.00591366	1	0.0056	2.453	0.00521029	3	8	2	3	8	24	Hilmar
4729	MICRO	2	Mallorca	Spring	B	22156	Cystoseira	69.95	96	1-ET	76	varios x0.8 022156c.jpg	124.8	0.738025	Amphipoda	0.8	0.00591366	1	0.0056	2.453	0.00265807	3	8	2	3	8	24	Hilmar
4730	MICRO	2	Mallorca	Spring	B	22156	Cystoseira	69.95	96	1-ET	77	varios x0.8 022156c.jpg	156.1	0.923122	Amphipoda	0.8	0.00591366	1	0.0056	2.453	0.00460224	3	8	2	3	8	24	Hilmar
4731	MICRO	2	Mallorca	Spring	B	22156	Cystoseira	69.95	96	1-ET	78	varios x0.8 022156c.jpg	75.95	0.449143	Amphipoda	0.8	0.00591366	1	0.0056	2.453	0.000786116	3	8	2	3	8	24	Hilmar
4732	MICRO	2	Mallorca	Spring	B	22156	Cystoseira	69.95	96	1-ET	79	varios x0.8 022156c.jpg	125.7	0.743347	Amphipoda	0.8	0.00591366	1	0.0056	2.453	0.00270534	3	8	2	3	8	24	Hilmar
4745	MICRO	2	Mallorca	Spring	B	22156	Cystoseira	69.95	96	1-ET	92	varios x0.8 022156c.jpg	177.5	1.04967	Amphipoda	0.8	0.00591366	1	0.0056	2.453	0.00630718	3	8	2	3	8	24	Hilmar
4746	MICRO	2	Mallorca	Spring	B	22156	Cystoseira	69.95	96	1-ET	93	varios x0.8 022156c.jpg	250.1	1.47901	Amphipoda	0.8	0.00591366	1	0.0056	2.453	0.014626	3	8	2	3	8	24	Hilmar
4747	MICRO	2	Mallorca	Spring	B	22156	Cystoseira	69.95	96	1-ET	94	varios x0.8 022156c.jpg	216.1	1.27794	Amphipoda	0.8	0.00591366	1	0.0056	2.453	0.0102202	3	8	2	3	8	24	Hilmar
5180	MICRO	4	Mallorca	Spring	A	41106	Dyctiota sp	19.61	112	3-FI	27	harp x1 041106c.jpg	163.2	0.77346	Amphipoda	1	0.00473934	1	0.0056	2.453	0.00298212	3	8	2	3	8	24	Hilmar
5181	MICRO	4	Mallorca	Spring	A	41106	Dyctiota sp	19.61	112	3-FI	28	harp x1 041106c.jpg	187.8	0.890047	Amphipoda	1	0.00473934	1	0.0056	2.453	0.00420822	3	8	2	3	8	24	Hilmar
5182	MICRO	4	Mallorca	Spring	A	41106	Dyctiota sp	19.61	112	3-FI	29	harp x1 041106c.jpg	286.6	1.35829	Amphipoda	1	0.00473934	1	0.0056	2.453	0.0118692	3	8	2	3	8	24	Hilmar
5183	MICRO	4	Mallorca	Spring	A	41106	Dyctiota sp	19.61	112	3-FI	30	harp x1 041106c.jpg	184.2	0.872986	Amphipoda	1	0.00473934	1	0.0056	2.453	0.00401309	3	8	2	3	8	24	Hilmar
5184	MICRO	4	Mallorca	Spring	A	41106	Dyctiota sp	19.61	112	3-FI	31	harp x1 041106c.jpg	161	0.763033	Amphipoda	1	0.00473934	1	0.0056	2.453	0.00288448	3	8	2	3	8	24	Hilmar
5185	MICRO	4	Mallorca	Spring	A	41106	Dyctiota sp	19.61	112	3-FI	32	harp x1 041106c.jpg	188.8	0.894787	Amphipoda	1	0.00473934	1	0.0056	2.453	0.0042634	3	8	2	3	8	24	Hilmar
5186	MICRO	4	Mallorca	Spring	A	41106	Dyctiota sp	19.61	112	3-FI	33	harp x1 041106c.jpg	126.3	0.598578	Amphipoda	1	0.00473934	1	0.0056	2.453	0.00159025	3	8	2	3	8	24	Hilmar
5201	MICRO	4	Mallorca	Spring	A	41106	Dyctiota sp	19.61	112	3-FI	48	poly 041106c.jpg	433.2	3.07016	Amphipoda	0.67	0.00708717	1	0.0056	2.453	0.0877395	3	8	2	3	8	24	Hilmar
5203	MICRO	6	Mallorca	Spring	A	41108	¿?	60.94	145	8-TF	2	amph 041108.jpg	643	4.55705	Amphipoda	0.67	0.00708717	1	0.0056	2.453	0.231174	3	8	2	3	8	24	Hilmar
5223	MICRO	6	Mallorca	Spring	A	41108	¿?	60.94	145	8-TF	22	varios x1 041108.jpg	229	1.08531	Amphipoda	1	0.00473934	1	0.0056	2.453	0.00684541	3	8	2	3	8	24	Hilmar
5224	MICRO	6	Mallorca	Spring	A	41108	¿?	60.94	145	8-TF	23	varios x1 041108.jpg	209.3	0.991943	Amphipoda	1	0.00473934	1	0.0056	2.453	0.00548997	3	8	2	3	8	24	Hilmar
5225	MICRO	6	Mallorca	Spring	A	41108	¿?	60.94	145	8-TF	24	varios x1 041108.jpg	99.16	0.469953	Amphipoda	1	0.00473934	1	0.0056	2.453	0.00087849	3	8	2	3	8	24	Hilmar
5226	MICRO	6	Mallorca	Spring	A	41108	¿?	60.94	145	8-TF	25	varios x1 041108.jpg	199.9	0.947393	Amphipoda	1	0.00473934	1	0.0056	2.453	0.00490475	3	8	2	3	8	24	Hilmar
5227	MICRO	6	Mallorca	Spring	A	41108	¿?	60.94	145	8-TF	26	varios x1 041108.jpg	211.1	1.00047	Amphipoda	1	0.00473934	1	0.0056	2.453	0.00560651	3	8	2	3	8	24	Hilmar
6237	MICRO	14	Menorca	Spring	B	142150	Turf + Filamentosas + haolopteris	23.66	0	8-TF	1	amph 142150c.jpg	244.352	1.73176	Amphipoda	0.67	0.00708717	1	0.0056	2.453	0.0215378	3	8	2	3	8	24	Olga
6238	MICRO	14	Menorca	Spring	B	142150	Turf + Filamentosas + haolopteris	23.66	0	8-TF	2	amph 142150c.jpg	254.846	1.80614	Amphipoda	0.67	0.00708717	1	0.0056	2.453	0.023878	3	8	2	3	8	24	Olga
6239	MICRO	14	Menorca	Spring	B	142150	Turf + Filamentosas + haolopteris	23.66	0	8-TF	3	amph 142150c.jpg	273.118	1.93563	Amphipoda	0.67	0.00708717	1	0.0056	2.453	0.0282986	3	8	2	3	8	24	Olga
6240	MICRO	14	Menorca	Spring	B	142150	Turf + Filamentosas + haolopteris	23.66	0	8-TF	4	amph 142150c.jpg	278.074	1.97076	Amphipoda	0.67	0.00708717	1	0.0056	2.453	0.0295749	3	8	2	3	8	24	Olga
6241	MICRO	14	Menorca	Spring	B	142150	Turf + Filamentosas + haolopteris	23.66	0	8-TF	5	amph 142150c.jpg	370.284	2.62427	Amphipoda	0.67	0.00708717	1	0.0056	2.453	0.0597055	3	8	2	3	8	24	Olga
6242	MICRO	14	Menorca	Spring	B	142150	Turf + Filamentosas + haolopteris	23.66	0	8-TF	6	amph 142150c.jpg	349.387	2.47617	Amphipoda	0.67	0.00708717	1	0.0056	2.453	0.0517761	3	8	2	3	8	24	Olga
6243	MICRO	14	Menorca	Spring	B	142150	Turf + Filamentosas + haolopteris	23.66	0	8-TF	7	amph 142150c.jpg	185.579	1.31523	Amphipoda	0.67	0.00708717	1	0.0056	2.453	0.0109673	3	8	2	3	8	24	Olga
6254	MICRO	14	Menorca	Spring	B	142150	Turf + Filamentosas + haolopteris	23.66	0	8-TF	1	harp y varios x0.8 142150c.jpg	171.28	1.01289	Amphipoda	0.8	0.00591366	1	0.0056	2.453	0.00577875	3	8	2	3	8	24	Olga
6255	MICRO	14	Menorca	Spring	B	142150	Turf + Filamentosas + haolopteris	23.66	0	8-TF	2	harp y varios x0.8 142150c.jpg	144.008	0.851614	Amphipoda	0.8	0.00591366	1	0.0056	2.453	0.00377637	3	8	2	3	8	24	Olga
6256	MICRO	14	Menorca	Spring	B	142150	Turf + Filamentosas + haolopteris	23.66	0	8-TF	3	harp y varios x0.8 142150c.jpg	103.949	0.614719	Amphipoda	0.8	0.00591366	1	0.0056	2.453	0.00169751	3	8	2	3	8	24	Olga
6257	MICRO	14	Menorca	Spring	B	142150	Turf + Filamentosas + haolopteris	23.66	0	8-TF	4	harp y varios x0.8 142150c.jpg	166.673	0.985648	Amphipoda	0.8	0.00591366	1	0.0056	2.453	0.00540489	3	8	2	3	8	24	Olga
6266	MICRO	14	Menorca	Spring	B	142150	Turf + Filamentosas + haolopteris	23.66	0	8-TF	13	harp y varios x0.8 142150c.jpg	120.467	0.712401	Amphipoda	0.8	0.00591366	1	0.0056	2.453	0.00243737	3	8	2	3	8	24	Olga
6267	MICRO	14	Menorca	Spring	B	142150	Turf + Filamentosas + haolopteris	23.66	0	8-TF	14	harp y varios x0.8 142150c.jpg	163.358	0.966044	Amphipoda	0.8	0.00591366	1	0.0056	2.453	0.005145	3	8	2	3	8	24	Olga
6268	MICRO	14	Menorca	Spring	B	142150	Turf + Filamentosas + haolopteris	23.66	0	8-TF	15	harp y varios x0.8 142150c.jpg	102.615	0.60683	Amphipoda	0.8	0.00591366	1	0.0056	2.453	0.00164457	3	8	2	3	8	24	Olga
6269	MICRO	14	Menorca	Spring	B	142150	Turf + Filamentosas + haolopteris	23.66	0	8-TF	16	harp y varios x0.8 142150c.jpg	142.553	0.84301	Amphipoda	0.8	0.00591366	1	0.0056	2.453	0.00368346	3	8	2	3	8	24	Olga
6274	MICRO	14	Menorca	Spring	B	142150	Turf + Filamentosas + haolopteris	23.66	0	8-TF	21	harp y varios x0.8 142150c.jpg	113.785	0.672886	Amphipoda	0.8	0.00591366	1	0.0056	2.453	0.00211899	3	8	2	3	8	24	Olga
6275	MICRO	14	Menorca	Spring	B	142150	Turf + Filamentosas + haolopteris	23.66	0	8-TF	22	harp y varios x0.8 142150c.jpg	148.109	0.875866	Amphipoda	0.8	0.00591366	1	0.0056	2.453	0.00404565	3	8	2	3	8	24	Olga
6276	MICRO	14	Menorca	Spring	B	142150	Turf + Filamentosas + haolopteris	23.66	0	8-TF	23	harp y varios x0.8 142150c.jpg	108.781	0.643294	Amphipoda	0.8	0.00591366	1	0.0056	2.453	0.00189765	3	8	2	3	8	24	Olga
6278	MICRO	14	Menorca	Spring	B	142150	Turf + Filamentosas + haolopteris	23.66	0	8-TF	25	harp y varios x0.8 142150c.jpg	200.104	1.18335	Amphipoda	0.8	0.00591366	1	0.0056	2.453	0.00846315	3	8	2	3	8	24	Olga
6279	MICRO	14	Menorca	Spring	B	142150	Turf + Filamentosas + haolopteris	23.66	0	8-TF	26	harp y varios x0.8 142150c.jpg	133.303	0.788309	Amphipoda	0.8	0.00591366	1	0.0056	2.453	0.00312453	3	8	2	3	8	24	Olga
6300	MICRO	14	Menorca	Spring	A	141170	Dyctiota sp	24.51	131	3-FI	1	amph 151170c.jpg	338.938	2.40211	Amphipoda	0.67	0.00708717	1	0.0056	2.453	0.0480599	3	8	2	3	8	24	Olga
6301	MICRO	14	Menorca	Spring	A	141170	Dyctiota sp	24.51	131	3-FI	2	amph 151170c.jpg	158.868	1.12592	Amphipoda	0.67	0.00708717	1	0.0056	2.453	0.00749101	3	8	2	3	8	24	Olga
6302	MICRO	14	Menorca	Spring	A	141170	Dyctiota sp	24.51	131	3-FI	3	amph 151170c.jpg	262.843	1.86281	Amphipoda	0.67	0.00708717	1	0.0056	2.453	0.0257581	3	8	2	3	8	24	Olga
6303	MICRO	14	Menorca	Spring	A	141170	Dyctiota sp	24.51	131	3-FI	4	amph 151170c.jpg	324.859	2.30233	Amphipoda	0.67	0.00708717	1	0.0056	2.453	0.0433098	3	8	2	3	8	24	Olga
6304	MICRO	14	Menorca	Spring	A	141170	Dyctiota sp	24.51	131	3-FI	5	amph 151170c.jpg	119.161	0.844515	Amphipoda	0.67	0.00708717	1	0.0056	2.453	0.0036996	3	8	2	3	8	24	Olga
6305	MICRO	14	Menorca	Spring	A	141170	Dyctiota sp	24.51	131	3-FI	6	amph 151170c.jpg	191.965	1.36049	Amphipoda	0.67	0.00708717	1	0.0056	2.453	0.0119163	3	8	2	3	8	24	Olga
6306	MICRO	14	Menorca	Spring	A	141170	Dyctiota sp	24.51	131	3-FI	7	amph 151170c.jpg	301.857	2.13931	Amphipoda	0.67	0.00708717	1	0.0056	2.453	0.0361702	3	8	2	3	8	24	Olga
6323	MICRO	14	Menorca	Spring	A	141170	Dyctiota sp	24.51	131	3-FI	16	harp 151170c.jpg	189.072	1.33999	Amphipoda	0.67	0.00708717	1	0.0056	2.453	0.0114806	3	8	2	3	8	24	Olga
6324	MICRO	14	Menorca	Spring	A	141170	Dyctiota sp	24.51	131	3-FI	17	harp 151170c.jpg	170.777	1.21033	Amphipoda	0.67	0.00708717	1	0.0056	2.453	0.00894432	3	8	2	3	8	24	Olga
6332	MICRO	14	Menorca	Spring	A	141170	Dyctiota sp	24.51	131	3-FI	25	harp 151170c.jpg	82.676	0.585939	Amphipoda	0.67	0.00708717	1	0.0056	2.453	0.00150914	3	8	2	3	8	24	Olga
6334	MICRO	14	Menorca	Spring	A	141170	Dyctiota sp	24.51	131	3-FI	27	harp 151170c.jpg	179.632	1.27308	Amphipoda	0.67	0.00708717	1	0.0056	2.453	0.0101252	3	8	2	3	8	24	Olga
6377	MICRO	15	Menorca	Spring	A	151222	Halopteris	48.2	138	6-BT	1	amph 151222c.jpg	136.015	0.963962	Amphipoda	0.67	0.00708717	1	0.0056	2.453	0.00511784	3	8	2	3	8	24	Olga
6378	MICRO	15	Menorca	Spring	A	151222	Halopteris	48.2	138	6-BT	2	amph 151222c.jpg	160.907	1.14038	Amphipoda	0.67	0.00708717	1	0.0056	2.453	0.00772906	3	8	2	3	8	24	Olga
6379	MICRO	15	Menorca	Spring	A	151222	Halopteris	48.2	138	6-BT	3	amph 151222c.jpg	169.478	1.20112	Amphipoda	0.67	0.00708717	1	0.0056	2.453	0.00877836	3	8	2	3	8	24	Olga
6380	MICRO	15	Menorca	Spring	A	151222	Halopteris	48.2	138	6-BT	4	amph 151222c.jpg	341.48	2.42013	Amphipoda	0.67	0.00708717	1	0.0056	2.453	0.0489489	3	8	2	3	8	24	Olga
6381	MICRO	15	Menorca	Spring	A	151222	Halopteris	48.2	138	6-BT	5	amph 151222c.jpg	266.678	1.88999	Amphipoda	0.67	0.00708717	1	0.0056	2.453	0.0266898	3	8	2	3	8	24	Olga
6382	MICRO	15	Menorca	Spring	A	151222	Halopteris	48.2	138	6-BT	6	amph 151222c.jpg	90.2	0.639263	Amphipoda	0.67	0.00708717	1	0.0056	2.453	0.00186862	3	8	2	3	8	24	Olga
6383	MICRO	15	Menorca	Spring	A	151222	Halopteris	48.2	138	6-BT	7	amph 151222c.jpg	251.754	1.78422	Amphipoda	0.67	0.00708717	1	0.0056	2.453	0.0231736	3	8	2	3	8	24	Olga
6384	MICRO	15	Menorca	Spring	A	151222	Halopteris	48.2	138	6-BT	8	amph 151222c.jpg	136.192	0.965216	Amphipoda	0.67	0.00708717	1	0.0056	2.453	0.00513419	3	8	2	3	8	24	Olga
6385	MICRO	15	Menorca	Spring	A	151222	Halopteris	48.2	138	6-BT	9	amph 151222c.jpg	90.796	0.643487	Amphipoda	0.67	0.00708717	1	0.0056	2.453	0.00189905	3	8	2	3	8	24	Olga
6386	MICRO	15	Menorca	Spring	A	151222	Halopteris	48.2	138	6-BT	10	amph 151222c.jpg	111.893	0.793005	Amphipoda	0.67	0.00708717	1	0.0056	2.453	0.00317038	3	8	2	3	8	24	Olga
6387	MICRO	15	Menorca	Spring	A	151222	Halopteris	48.2	138	6-BT	11	amph 151222c.jpg	77.866	0.55185	Amphipoda	0.67	0.00708717	1	0.0056	2.453	0.00130279	3	8	2	3	8	24	Olga
6388	MICRO	15	Menorca	Spring	A	151222	Halopteris	48.2	138	6-BT	12	amph 151222c.jpg	168.324	1.19294	Amphipoda	0.67	0.00708717	1	0.0056	2.453	0.00863246	3	8	2	3	8	24	Olga
6412	MICRO	15	Menorca	Spring	A	151222	Halopteris	48.2	138	6-BT	13	caprell 151222c.jpg	86.742	0.614755	Amphipoda	0.67	0.00708717	1	0.0056	2.453	0.00169776	3	8	2	3	8	24	Olga
6466	MICRO	15	Menorca	Spring	A	151223	Cystoseira	26.61	90	1-ET	1	amph 151223c.jpg	318.138	2.2547	Amphipoda	0.67	0.00708717	1	0.0056	2.453	0.0411447	3	8	2	3	8	24	Olga
6467	MICRO	15	Menorca	Spring	A	151223	Cystoseira	26.61	90	1-ET	2	amph 151223c.jpg	215.197	1.52514	Amphipoda	0.67	0.00708717	1	0.0056	2.453	0.0157705	3	8	2	3	8	24	Olga
6468	MICRO	15	Menorca	Spring	A	151223	Cystoseira	26.61	90	1-ET	3	amph 151223c.jpg	402.384	2.85176	Amphipoda	0.67	0.00708717	1	0.0056	2.453	0.0732119	3	8	2	3	8	24	Olga
6469	MICRO	15	Menorca	Spring	A	151223	Cystoseira	26.61	90	1-ET	4	amph 151223c.jpg	419.315	2.97176	Amphipoda	0.67	0.00708717	1	0.0056	2.453	0.0810009	3	8	2	3	8	24	Olga
6470	MICRO	15	Menorca	Spring	A	151223	Cystoseira	26.61	90	1-ET	5	amph 151223c.jpg	506.905	3.59252	Amphipoda	0.67	0.00708717	1	0.0056	2.453	0.128998	3	8	2	3	8	24	Olga
6471	MICRO	15	Menorca	Spring	A	151223	Cystoseira	26.61	90	1-ET	6	amph 151223c.jpg	177.993	1.26147	Amphipoda	0.67	0.00708717	1	0.0056	2.453	0.00990003	3	8	2	3	8	24	Olga
6472	MICRO	15	Menorca	Spring	A	151223	Cystoseira	26.61	90	1-ET	7	amph 151223c.jpg	304.106	2.15525	Amphipoda	0.67	0.00708717	1	0.0056	2.453	0.0368348	3	8	2	3	8	24	Olga
6473	MICRO	15	Menorca	Spring	A	151223	Cystoseira	26.61	90	1-ET	8	amph 151223c.jpg	328.431	2.32765	Amphipoda	0.67	0.00708717	1	0.0056	2.453	0.0444873	3	8	2	3	8	24	Olga
6474	MICRO	15	Menorca	Spring	A	151223	Cystoseira	26.61	90	1-ET	9	amph 151223c.jpg	181.738	1.28801	Amphipoda	0.67	0.00708717	1	0.0056	2.453	0.0104188	3	8	2	3	8	24	Olga
6475	MICRO	15	Menorca	Spring	A	151223	Cystoseira	26.61	90	1-ET	10	amph 151223c.jpg	182.789	1.29546	Amphipoda	0.67	0.00708717	1	0.0056	2.453	0.0105672	3	8	2	3	8	24	Olga
6476	MICRO	15	Menorca	Spring	A	151223	Cystoseira	26.61	90	1-ET	11	amph 151223c.jpg	157.607	1.11699	Amphipoda	0.67	0.00708717	1	0.0056	2.453	0.007346	3	8	2	3	8	24	Olga
6477	MICRO	15	Menorca	Spring	A	151223	Cystoseira	26.61	90	1-ET	12	amph 151223c.jpg	226.302	1.60384	Amphipoda	0.67	0.00708717	1	0.0056	2.453	0.0178422	3	8	2	3	8	24	Olga
6478	MICRO	15	Menorca	Spring	A	151223	Cystoseira	26.61	90	1-ET	13	amph 151223c.jpg	127.639	0.9046	Amphipoda	0.67	0.00708717	1	0.0056	2.453	0.00437901	3	8	2	3	8	24	Olga
6479	MICRO	15	Menorca	Spring	A	151223	Cystoseira	26.61	90	1-ET	14	amph 151223c.jpg	203.666	1.44342	Amphipoda	0.67	0.00708717	1	0.0056	2.453	0.0137777	3	8	2	3	8	24	Olga
6480	MICRO	15	Menorca	Spring	A	151223	Cystoseira	26.61	90	1-ET	15	amph 151223c.jpg	327.369	2.32012	Amphipoda	0.67	0.00708717	1	0.0056	2.453	0.0441352	3	8	2	3	8	24	Olga
6481	MICRO	15	Menorca	Spring	A	151223	Cystoseira	26.61	90	1-ET	16	amph 151223c.jpg	157.088	1.11331	Amphipoda	0.67	0.00708717	1	0.0056	2.453	0.0072868	3	8	2	3	8	24	Olga
6509	MICRO	15	Menorca	Spring	A	151223	Cystoseira	26.61	90	1-ET	7	harp x1 151223c.jpg	164.631	0.780242	Amphipoda	1	0.00473934	1	0.0056	2.453	0.00304668	3	8	2	3	8	24	Olga
6882	MICRO	16	Menorca	Spring	A	161199	Padina	10.08	56	8-TF	6	varios x1 161199c.jpg	212.383	1.00655	Amphipoda	1	0.00473934	1	0.0056	2.453	0.00569047	3	8	2	3	8	24	Olga
6883	MICRO	16	Menorca	Spring	A	161199	Padina	10.08	56	8-TF	7	varios x1 161199c.jpg	289.303	1.3711	Amphipoda	1	0.00473934	1	0.0056	2.453	0.0121457	3	8	2	3	8	24	Olga
6884	MICRO	16	Menorca	Spring	A	161199	Padina	10.08	56	8-TF	8	varios x1 161199c.jpg	163.444	0.774616	Amphipoda	1	0.00473934	1	0.0056	2.453	0.00299307	3	8	2	3	8	24	Olga
6893	MICRO	16	Menorca	Spring	A	161199	Padina	10.08	56	8-TF	17	varios x1 161199c.jpg	141.122	0.668825	Amphipoda	1	0.00473934	1	0.0056	2.453	0.00208775	3	8	2	3	8	24	Olga
6953	MICRO	32	Mallorca	Summer	B	162136	Haliption virgatum	29.9	0	8-TF	3	varios 162136.jpg	371.194	2.63072	Amphipoda	0.67	0.00708717	1	0.0056	2.453	0.0600661	4	16	3	2	16	32	Olga
6954	MICRO	32	Mallorca	Summer	B	162136	Haliption virgatum	29.9	0	8-TF	4	varios 162136.jpg	188.749	1.3377	Amphipoda	0.67	0.00708717	1	0.0056	2.453	0.0114326	4	16	3	2	16	32	Olga
6955	MICRO	32	Mallorca	Summer	B	162136	Haliption virgatum	29.9	0	8-TF	5	varios 162136.jpg	117.728	0.834359	Amphipoda	0.67	0.00708717	1	0.0056	2.453	0.00359142	4	16	3	2	16	32	Olga
6956	MICRO	32	Mallorca	Summer	B	162136	Haliption virgatum	29.9	0	8-TF	6	varios 162136.jpg	70.161	0.497243	Amphipoda	0.67	0.00708717	1	0.0056	2.453	0.00100895	4	16	3	2	16	32	Olga
6957	MICRO	32	Mallorca	Summer	B	162136	Haliption virgatum	29.9	0	8-TF	7	varios 162136.jpg	108.374	0.768065	Amphipoda	0.67	0.00708717	1	0.0056	2.453	0.00293136	4	16	3	2	16	32	Olga
6962	MICRO	32	Mallorca	Summer	B	162136	Haliption virgatum	29.9	0	8-TF	12	varios 162136.jpg	235.76	1.67087	Amphipoda	0.67	0.00708717	1	0.0056	2.453	0.0197273	4	16	3	2	16	32	Olga
6963	MICRO	32	Mallorca	Summer	B	162136	Haliption virgatum	29.9	0	8-TF	13	varios 162136.jpg	138.743	0.983296	Amphipoda	0.67	0.00708717	1	0.0056	2.453	0.00537331	4	16	3	2	16	32	Olga
6966	MICRO	32	Mallorca	Summer	B	162136	Haliption virgatum	29.9	0	8-TF	16	varios 162136.jpg	180.387	1.27843	Amphipoda	0.67	0.00708717	1	0.0056	2.453	0.0102299	4	16	3	2	16	32	Olga
6967	MICRO	32	Mallorca	Summer	B	162136	Haliption virgatum	29.9	0	8-TF	17	varios 162136.jpg	99.86	0.707725	Amphipoda	0.67	0.00708717	1	0.0056	2.453	0.00239831	4	16	3	2	16	32	Olga
7166	MICRO	32	Mallorca	Summer	B	172244	Haliption virgatum	29.9	0	8-TF	2	amph 172244c.jpg	138.409	0.980928	Amphipoda	0.67	0.00708717	1	0.0056	2.453	0.00534164	4	16	3	2	16	32	Olga
7167	MICRO	32	Mallorca	Summer	B	172244	Haliption virgatum	29.9	0	8-TF	3	amph 172244c.jpg	221.98	1.57321	Amphipoda	0.67	0.00708717	1	0.0056	2.453	0.0170179	4	16	3	2	16	32	Olga
7168	MICRO	32	Mallorca	Summer	B	172244	Haliption virgatum	29.9	0	8-TF	4	amph 172244c.jpg	177.334	1.2568	Amphipoda	0.67	0.00708717	1	0.0056	2.453	0.00981036	4	16	3	2	16	32	Olga
7169	MICRO	32	Mallorca	Summer	B	172244	Haliption virgatum	29.9	0	8-TF	5	amph 172244c.jpg	312.044	2.21151	Amphipoda	0.67	0.00708717	1	0.0056	2.453	0.0392383	4	16	3	2	16	32	Olga
7197	MICRO	32	Mallorca	Summer	B	172244	Haliption virgatum	29.9	0	8-TF	10	harp 172244c.jpg	206.49	1.46343	Amphipoda	0.67	0.00708717	1	0.0056	2.453	0.014251	4	16	3	2	16	32	Olga
7198	MICRO	32	Mallorca	Summer	B	172244	Haliption virgatum	29.9	0	8-TF	11	harp 172244c.jpg	124.852	0.884848	Amphipoda	0.67	0.00708717	1	0.0056	2.453	0.00414817	4	16	3	2	16	32	Olga
7199	MICRO	32	Mallorca	Summer	B	172244	Haliption virgatum	29.9	0	8-TF	12	harp 172244c.jpg	139.665	0.98983	Amphipoda	0.67	0.00708717	1	0.0056	2.453	0.00546133	4	16	3	2	16	32	Olga
7204	MICRO	32	Mallorca	Summer	B	172244	Haliption virgatum	29.9	0	8-TF	17	harp 172244c.jpg	131.046	0.928746	Amphipoda	0.67	0.00708717	1	0.0056	2.453	0.00467131	4	16	3	2	16	32	Olga
7207	MICRO	32	Mallorca	Summer	B	172244	Haliption virgatum	29.9	0	8-TF	20	harp 172244c.jpg	82.66	0.585826	Amphipoda	0.67	0.00708717	1	0.0056	2.453	0.00150843	4	16	3	2	16	32	Olga
7208	MICRO	32	Mallorca	Summer	B	172244	Haliption virgatum	29.9	0	8-TF	21	harp 172244c.jpg	139.279	0.987094	Amphipoda	0.67	0.00708717	1	0.0056	2.453	0.00542438	4	16	3	2	16	32	Olga
8156	MICRO	#N/A	#N/A	#N/A	A	5155	#N/A	#N/A	#N/A	#N/A	1	amph y deca 05155c.jpg	217.141	1.53892	Amphipoda	0.67	0.00708717	1	0.0056	2.453	0.0161223	#N/A	#N/A	#N/A	#N/A	#N/A	#N/A	Adam
8157	MICRO	#N/A	#N/A	#N/A	A	5155	#N/A	#N/A	#N/A	#N/A	2	amph y deca 05155c.jpg	153.938	1.09099	Amphipoda	0.67	0.00708717	1	0.0056	2.453	0.00693358	#N/A	#N/A	#N/A	#N/A	#N/A	#N/A	Adam
8158	MICRO	#N/A	#N/A	#N/A	A	5155	#N/A	#N/A	#N/A	#N/A	3	amph y deca 05155c.jpg	147.092	1.04247	Amphipoda	0.67	0.00708717	1	0.0056	2.453	0.00620146	#N/A	#N/A	#N/A	#N/A	#N/A	#N/A	Adam
8159	MICRO	#N/A	#N/A	#N/A	A	5155	#N/A	#N/A	#N/A	#N/A	4	amph y deca 05155c.jpg	141.223	1.00087	Amphipoda	0.67	0.00708717	1	0.0056	2.453	0.00561198	#N/A	#N/A	#N/A	#N/A	#N/A	#N/A	Adam
8160	MICRO	#N/A	#N/A	#N/A	A	5155	#N/A	#N/A	#N/A	#N/A	5	amph y deca 05155c.jpg	341.09	2.41736	Amphipoda	0.67	0.00708717	1	0.0056	2.453	0.0488119	#N/A	#N/A	#N/A	#N/A	#N/A	#N/A	Adam
8161	MICRO	#N/A	#N/A	#N/A	A	5155	#N/A	#N/A	#N/A	#N/A	6	amph y deca 05155c.jpg	274.383	1.9446	Amphipoda	0.67	0.00708717	1	0.0056	2.453	0.0286212	#N/A	#N/A	#N/A	#N/A	#N/A	#N/A	Adam
8162	MICRO	#N/A	#N/A	#N/A	A	5155	#N/A	#N/A	#N/A	#N/A	7	amph y deca 05155c.jpg	271.892	1.92695	Amphipoda	0.67	0.00708717	1	0.0056	2.453	0.0279881	#N/A	#N/A	#N/A	#N/A	#N/A	#N/A	Adam
8163	MICRO	#N/A	#N/A	#N/A	A	5155	#N/A	#N/A	#N/A	#N/A	8	amph y deca 05155c.jpg	152.411	1.08016	Amphipoda	0.67	0.00708717	1	0.0056	2.453	0.00676608	#N/A	#N/A	#N/A	#N/A	#N/A	#N/A	Adam
8164	MICRO	#N/A	#N/A	#N/A	A	5155	#N/A	#N/A	#N/A	#N/A	9	amph y deca 05155c.jpg	181.246	1.28452	Amphipoda	0.67	0.00708717	1	0.0056	2.453	0.0103498	#N/A	#N/A	#N/A	#N/A	#N/A	#N/A	Adam
8165	MICRO	#N/A	#N/A	#N/A	A	5155	#N/A	#N/A	#N/A	#N/A	10	amph y deca 05155c.jpg	153.641	1.08888	Amphipoda	0.67	0.00708717	1	0.0056	2.453	0.00690081	#N/A	#N/A	#N/A	#N/A	#N/A	#N/A	Adam
8166	MICRO	#N/A	#N/A	#N/A	A	5155	#N/A	#N/A	#N/A	#N/A	11	amph y deca 05155c.jpg	85.907	0.608838	Amphipoda	0.67	0.00708717	1	0.0056	2.453	0.00165795	#N/A	#N/A	#N/A	#N/A	#N/A	#N/A	Adam
8169	MICRO	#N/A	#N/A	#N/A	A	5155	#N/A	#N/A	#N/A	#N/A	14	amph y deca 05155c.jpg	225.822	1.60044	Amphipoda	0.67	0.00708717	1	0.0056	2.453	0.0177495	#N/A	#N/A	#N/A	#N/A	#N/A	#N/A	Adam
8221	MICRO	#N/A	#N/A	#N/A	A	5155	#N/A	#N/A	#N/A	#N/A	66	harp 05155c.jpg	123.711	0.876761	Amphipoda	0.67	0.00708717	1	0.0056	2.453	0.00405579	#N/A	#N/A	#N/A	#N/A	#N/A	#N/A	Adam
8256	MICRO	#N/A	#N/A	#N/A	A	5156	#N/A	#N/A	#N/A	#N/A	12	harp y varios x0.8 05156c.jpg	111.536	0.659586	Amphipoda	0.8	0.00591366	1	0.0056	2.453	0.00201772	#N/A	#N/A	#N/A	#N/A	#N/A	#N/A	Adam
8260	MICRO	#N/A	#N/A	#N/A	A	5156	#N/A	#N/A	#N/A	#N/A	16	varios 05156c.jpg	288.479	2.0445	Amphipoda	0.67	0.00708717	1	0.0056	2.453	0.0323637	#N/A	#N/A	#N/A	#N/A	#N/A	#N/A	Adam
8261	MICRO	#N/A	#N/A	#N/A	A	5156	#N/A	#N/A	#N/A	#N/A	17	varios 05156c.jpg	351.004	2.48763	Amphipoda	0.67	0.00708717	1	0.0056	2.453	0.0523659	#N/A	#N/A	#N/A	#N/A	#N/A	#N/A	Adam
8262	MICRO	#N/A	#N/A	#N/A	A	5156	#N/A	#N/A	#N/A	#N/A	18	varios 05156c.jpg	180.324	1.27799	Amphipoda	0.67	0.00708717	1	0.0056	2.453	0.0102211	#N/A	#N/A	#N/A	#N/A	#N/A	#N/A	Adam
8263	MICRO	#N/A	#N/A	#N/A	A	5156	#N/A	#N/A	#N/A	#N/A	19	varios 05156c.jpg	94.154	0.667286	Amphipoda	0.67	0.00708717	1	0.0056	2.453	0.00207599	#N/A	#N/A	#N/A	#N/A	#N/A	#N/A	Adam
8886	MICRO	#N/A	#N/A	#N/A	B	6252	#N/A	#N/A	#N/A	#N/A	1	amp y varios 06252c.jpg	382.5	2.71084	Amphipoda	0.67	0.00708717	1	0.0056	2.453	0.0646537	#N/A	#N/A	#N/A	#N/A	#N/A	#N/A	Adam
8887	MICRO	#N/A	#N/A	#N/A	B	6252	#N/A	#N/A	#N/A	#N/A	2	amp y varios 06252c.jpg	203.344	1.44113	Amphipoda	0.67	0.00708717	1	0.0056	2.453	0.0137243	#N/A	#N/A	#N/A	#N/A	#N/A	#N/A	Adam
8889	MICRO	#N/A	#N/A	#N/A	B	6252	#N/A	#N/A	#N/A	#N/A	4	amp y varios 06252c.jpg	203.177	1.43995	Amphipoda	0.67	0.00708717	1	0.0056	2.453	0.0136967	#N/A	#N/A	#N/A	#N/A	#N/A	#N/A	Adam
8931	MICRO	#N/A	#N/A	#N/A	B	6252	#N/A	#N/A	#N/A	#N/A	46	harpy varios x1 06252c.jpg	205.578	0.974303	Amphipoda	1	0.00473934	1	0.0056	2.453	0.00525357	#N/A	#N/A	#N/A	#N/A	#N/A	#N/A	Adam
8932	MICRO	#N/A	#N/A	#N/A	B	6252	#N/A	#N/A	#N/A	#N/A	47	harpy varios x1 06252c.jpg	159.264	0.754806	Amphipoda	1	0.00473934	1	0.0056	2.453	0.00280878	#N/A	#N/A	#N/A	#N/A	#N/A	#N/A	Adam
8936	MICRO	#N/A	#N/A	#N/A	B	6253	#N/A	#N/A	#N/A	#N/A	1	amphipoda 06253c.jpg	643.613	4.5614	Amphipoda	0.67	0.00708717	1	0.0056	2.453	0.231715	#N/A	#N/A	#N/A	#N/A	#N/A	#N/A	Adam
8937	MICRO	#N/A	#N/A	#N/A	B	6253	#N/A	#N/A	#N/A	#N/A	2	amphipoda 06253c.jpg	383.841	2.72035	Amphipoda	0.67	0.00708717	1	0.0056	2.453	0.0652111	#N/A	#N/A	#N/A	#N/A	#N/A	#N/A	Adam
8938	MICRO	#N/A	#N/A	#N/A	B	6253	#N/A	#N/A	#N/A	#N/A	3	amphipoda 06253c.jpg	515.48	3.6533	Amphipoda	0.67	0.00708717	1	0.0056	2.453	0.134417	#N/A	#N/A	#N/A	#N/A	#N/A	#N/A	Adam
8939	MICRO	#N/A	#N/A	#N/A	B	6253	#N/A	#N/A	#N/A	#N/A	4	amphipoda 06253c.jpg	169.94	1.20439	Amphipoda	0.67	0.00708717	1	0.0056	2.453	0.00883717	#N/A	#N/A	#N/A	#N/A	#N/A	#N/A	Adam
8940	MICRO	#N/A	#N/A	#N/A	B	6253	#N/A	#N/A	#N/A	#N/A	5	amphipoda 06253c.jpg	183.434	1.30003	Amphipoda	0.67	0.00708717	1	0.0056	2.453	0.0106589	#N/A	#N/A	#N/A	#N/A	#N/A	#N/A	Adam
8941	MICRO	#N/A	#N/A	#N/A	B	6253	#N/A	#N/A	#N/A	#N/A	6	amphipoda 06253c.jpg	264.132	1.87195	Amphipoda	0.67	0.00708717	1	0.0056	2.453	0.0260691	#N/A	#N/A	#N/A	#N/A	#N/A	#N/A	Adam
8942	MICRO	#N/A	#N/A	#N/A	B	6253	#N/A	#N/A	#N/A	#N/A	7	amphipoda 06253c.jpg	451.373	3.19896	Amphipoda	0.67	0.00708717	1	0.0056	2.453	0.0970452	#N/A	#N/A	#N/A	#N/A	#N/A	#N/A	Adam
8943	MICRO	#N/A	#N/A	#N/A	B	6253	#N/A	#N/A	#N/A	#N/A	8	amphipoda 06253c.jpg	548.827	3.88963	Amphipoda	0.67	0.00708717	1	0.0056	2.453	0.156759	#N/A	#N/A	#N/A	#N/A	#N/A	#N/A	Adam
8974	MICRO	#N/A	#N/A	#N/A	B	6253	#N/A	#N/A	#N/A	#N/A	39	harp y varios x1 06253c.jpg	137.641	0.652327	Amphipoda	1	0.00473934	1	0.0056	2.453	0.00196368	#N/A	#N/A	#N/A	#N/A	#N/A	#N/A	Adam
8975	MICRO	#N/A	#N/A	#N/A	B	6253	#N/A	#N/A	#N/A	#N/A	40	harp y varios x1 06253c.jpg	243.802	1.15546	Amphipoda	1	0.00473934	1	0.0056	2.453	0.00798225	#N/A	#N/A	#N/A	#N/A	#N/A	#N/A	Adam
8976	MICRO	#N/A	#N/A	#N/A	B	6253	#N/A	#N/A	#N/A	#N/A	41	harp y varios x1 06253c.jpg	184.054	0.872294	Amphipoda	1	0.00473934	1	0.0056	2.453	0.00400529	#N/A	#N/A	#N/A	#N/A	#N/A	#N/A	Adam
9694	MICRO	2	Mallorca	Spring	A	21194	Dyctiota sp	31.2	82	3-FI	22	harp y varios 021194c.jpg	153.522	1.08804	Amphipoda	0.67	0.00708717	1	0.0056	2.453	0.00688771	3	8	2	3	8	24	Adam
9695	MICRO	2	Mallorca	Spring	A	21194	Dyctiota sp	31.2	82	3-FI	23	harp y varios 021194c.jpg	75.326	0.533848	Amphipoda	0.67	0.00708717	1	0.0056	2.453	0.001201	3	8	2	3	8	24	Adam
9696	MICRO	2	Mallorca	Spring	A	21194	Dyctiota sp	31.2	82	3-FI	24	harp y varios 021194c.jpg	134.05	0.950035	Amphipoda	0.67	0.00708717	1	0.0056	2.453	0.00493837	3	8	2	3	8	24	Adam
9698	MICRO	2	Mallorca	Spring	A	21194	Dyctiota sp	31.2	82	3-FI	26	harp y varios 021194c.jpg	84.859	0.60141	Amphipoda	0.67	0.00708717	1	0.0056	2.453	0.00160877	3	8	2	3	8	24	Adam
9756	MICRO	2	Mallorca	Spring	B	22158	Halopteris	54.54	143	6-BT	1	amph 022158c.jpg	393.415	2.7882	Amphipoda	0.67	0.00708717	1	0.0056	2.453	0.0692736	3	8	2	3	8	24	Adam
9757	MICRO	2	Mallorca	Spring	B	22158	Halopteris	54.54	143	6-BT	2	amph 022158c.jpg	244.254	1.73107	Amphipoda	0.67	0.00708717	1	0.0056	2.453	0.0215166	3	8	2	3	8	24	Adam
9758	MICRO	2	Mallorca	Spring	B	22158	Halopteris	54.54	143	6-BT	3	amph 022158c.jpg	423.367	3.00047	Amphipoda	0.67	0.00708717	1	0.0056	2.453	0.0829345	3	8	2	3	8	24	Adam
9759	MICRO	2	Mallorca	Spring	B	22158	Halopteris	54.54	143	6-BT	4	amph 022158c.jpg	163.791	1.16082	Amphipoda	0.67	0.00708717	1	0.0056	2.453	0.00807331	3	8	2	3	8	24	Adam
9760	MICRO	2	Mallorca	Spring	B	22158	Halopteris	54.54	143	6-BT	5	amph 022158c.jpg	154.055	1.09181	Amphipoda	0.67	0.00708717	1	0.0056	2.453	0.00694652	3	8	2	3	8	24	Adam
9761	MICRO	2	Mallorca	Spring	B	22158	Halopteris	54.54	143	6-BT	6	amph 022158c.jpg	477.485	3.38402	Amphipoda	0.67	0.00708717	1	0.0056	2.453	0.1114	3	8	2	3	8	24	Adam
9762	MICRO	2	Mallorca	Spring	B	22158	Halopteris	54.54	143	6-BT	7	amph 022158c.jpg	223.575	1.58451	Amphipoda	0.67	0.00708717	1	0.0056	2.453	0.0173194	3	8	2	3	8	24	Adam
9763	MICRO	2	Mallorca	Spring	B	22158	Halopteris	54.54	143	6-BT	8	amph 022158c.jpg	219.071	1.55259	Amphipoda	0.67	0.00708717	1	0.0056	2.453	0.016476	3	8	2	3	8	24	Adam
9764	MICRO	2	Mallorca	Spring	B	22158	Halopteris	54.54	143	6-BT	9	amph 022158c.jpg	126.416	0.895932	Amphipoda	0.67	0.00708717	1	0.0056	2.453	0.0042768	3	8	2	3	8	24	Adam
9765	MICRO	2	Mallorca	Spring	B	22158	Halopteris	54.54	143	6-BT	10	amph 022158c.jpg	395.886	2.80571	Amphipoda	0.67	0.00708717	1	0.0056	2.453	0.0703457	3	8	2	3	8	24	Adam
9766	MICRO	2	Mallorca	Spring	B	22158	Halopteris	54.54	143	6-BT	11	amph 022158c.jpg	654.337	4.6374	Amphipoda	0.67	0.00708717	1	0.0056	2.453	0.241301	3	8	2	3	8	24	Adam
9767	MICRO	2	Mallorca	Spring	B	22158	Halopteris	54.54	143	6-BT	12	amph 022158c.jpg	170.182	1.20611	Amphipoda	0.67	0.00708717	1	0.0056	2.453	0.00886808	3	8	2	3	8	24	Adam
9768	MICRO	2	Mallorca	Spring	B	22158	Halopteris	54.54	143	6-BT	13	amph 022158c.jpg	260.772	1.84814	Amphipoda	0.67	0.00708717	1	0.0056	2.453	0.0252631	3	8	2	3	8	24	Adam
9769	MICRO	2	Mallorca	Spring	B	22158	Halopteris	54.54	143	6-BT	14	amph 022158c.jpg	178.464	1.26481	Amphipoda	0.67	0.00708717	1	0.0056	2.453	0.00996442	3	8	2	3	8	24	Adam
9770	MICRO	2	Mallorca	Spring	B	22158	Halopteris	54.54	143	6-BT	15	amph 022158c.jpg	233.146	1.65235	Amphipoda	0.67	0.00708717	1	0.0056	2.453	0.0191951	3	8	2	3	8	24	Adam
9771	MICRO	2	Mallorca	Spring	B	22158	Halopteris	54.54	143	6-BT	16	amph 022158c.jpg	543.765	3.85376	Amphipoda	0.67	0.00708717	1	0.0056	2.453	0.153236	3	8	2	3	8	24	Adam
9772	MICRO	2	Mallorca	Spring	B	22158	Halopteris	54.54	143	6-BT	17	amph 022158c.jpg	204.725	1.45092	Amphipoda	0.67	0.00708717	1	0.0056	2.453	0.0139541	3	8	2	3	8	24	Adam
9773	MICRO	2	Mallorca	Spring	B	22158	Halopteris	54.54	143	6-BT	18	amph 022158c.jpg	716.137	5.07539	Amphipoda	0.67	0.00708717	1	0.0056	2.453	0.301095	3	8	2	3	8	24	Adam
9774	MICRO	2	Mallorca	Spring	B	22158	Halopteris	54.54	143	6-BT	19	amph 022158c.jpg	250.402	1.77464	Amphipoda	0.67	0.00708717	1	0.0056	2.453	0.0228695	3	8	2	3	8	24	Adam
9775	MICRO	2	Mallorca	Spring	B	22158	Halopteris	54.54	143	6-BT	20	amph 022158c.jpg	168.37	1.19327	Amphipoda	0.67	0.00708717	1	0.0056	2.453	0.00863825	3	8	2	3	8	24	Adam
9776	MICRO	2	Mallorca	Spring	B	22158	Halopteris	54.54	143	6-BT	21	amph 022158c.jpg	232.165	1.64539	Amphipoda	0.67	0.00708717	1	0.0056	2.453	0.0189976	3	8	2	3	8	24	Adam
9777	MICRO	2	Mallorca	Spring	B	22158	Halopteris	54.54	143	6-BT	22	amph 022158c.jpg	360.335	2.55376	Amphipoda	0.67	0.00708717	1	0.0056	2.453	0.0558469	3	8	2	3	8	24	Adam
9778	MICRO	2	Mallorca	Spring	B	22158	Halopteris	54.54	143	6-BT	23	amph 022158c.jpg	666.868	4.72621	Amphipoda	0.67	0.00708717	1	0.0056	2.453	0.252795	3	8	2	3	8	24	Adam
9779	MICRO	2	Mallorca	Spring	B	22158	Halopteris	54.54	143	6-BT	24	amph 022158c.jpg	229.371	1.62559	Amphipoda	0.67	0.00708717	1	0.0056	2.453	0.0184416	3	8	2	3	8	24	Adam
9780	MICRO	2	Mallorca	Spring	B	22158	Halopteris	54.54	143	6-BT	25	amph 022158c.jpg	593.139	4.20368	Amphipoda	0.67	0.00708717	1	0.0056	2.453	0.189649	3	8	2	3	8	24	Adam
9824	MICRO	2	Mallorca	Spring	B	22158	Halopteris	54.54	143	6-BT	69	varios 022158c.jpg	146.062	1.03517	Amphipoda	0.67	0.00708717	1	0.0056	2.453	0.00609548	3	8	2	3	8	24	Adam
9825	MICRO	2	Mallorca	Spring	B	22158	Halopteris	54.54	143	6-BT	70	varios 022158c.jpg	208.447	1.4773	Amphipoda	0.67	0.00708717	1	0.0056	2.453	0.0145846	3	8	2	3	8	24	Adam
9826	MICRO	2	Mallorca	Spring	B	22158	Halopteris	54.54	143	6-BT	71	varios 022158c.jpg	197.288	1.39821	Amphipoda	0.67	0.00708717	1	0.0056	2.453	0.0127433	3	8	2	3	8	24	Adam
9827	MICRO	2	Mallorca	Spring	B	22158	Halopteris	54.54	143	6-BT	72	varios 022158c.jpg	151.133	1.07111	Amphipoda	0.67	0.00708717	1	0.0056	2.453	0.00662776	3	8	2	3	8	24	Adam
9828	MICRO	2	Mallorca	Spring	B	22158	Halopteris	54.54	143	6-BT	73	varios 022158c.jpg	62.642	0.443955	Amphipoda	0.67	0.00708717	1	0.0056	2.453	0.000764029	3	8	2	3	8	24	Adam
9829	MICRO	2	Mallorca	Spring	B	22158	Halopteris	54.54	143	6-BT	74	varios 022158c.jpg	128.701	0.912126	Amphipoda	0.67	0.00708717	1	0.0056	2.453	0.00446892	3	8	2	3	8	24	Adam
9830	MICRO	2	Mallorca	Spring	B	22158	Halopteris	54.54	143	6-BT	75	varios 022158c.jpg	270.743	1.9188	Amphipoda	0.67	0.00708717	1	0.0056	2.453	0.0276988	3	8	2	3	8	24	Adam
9831	MICRO	2	Mallorca	Spring	B	22158	Halopteris	54.54	143	6-BT	76	varios 022158c.jpg	83.099	0.588937	Amphipoda	0.67	0.00708717	1	0.0056	2.453	0.00152815	3	8	2	3	8	24	Adam
9832	MICRO	2	Mallorca	Spring	B	22158	Halopteris	54.54	143	6-BT	77	varios 022158c.jpg	121.184	0.858852	Amphipoda	0.67	0.00708717	1	0.0056	2.453	0.00385558	3	8	2	3	8	24	Adam
9833	MICRO	2	Mallorca	Spring	B	22158	Halopteris	54.54	143	6-BT	78	varios 022158c.jpg	128.609	0.911474	Amphipoda	0.67	0.00708717	1	0.0056	2.453	0.00446109	3	8	2	3	8	24	Adam
10090	MICRO	2	Mallorca	Spring	B	24280	¿?	29.72	0	8-TF	1	amph y varios 24280c.jpg	185.504	1.3147	Amphipoda	0.67	0.00708717	1	0.0056	2.453	0.0109564	2	4	1	6	4	24	Adam
10091	MICRO	2	Mallorca	Spring	B	24280	¿?	29.72	0	8-TF	2	amph y varios 24280c.jpg	195.572	1.38605	Amphipoda	0.67	0.00708717	1	0.0056	2.453	0.0124731	2	4	1	6	4	24	Adam
10092	MICRO	2	Mallorca	Spring	B	24280	¿?	29.72	0	8-TF	3	amph y varios 24280c.jpg	157.035	1.11293	Amphipoda	0.67	0.00708717	1	0.0056	2.453	0.00728077	2	4	1	6	4	24	Adam
10093	MICRO	2	Mallorca	Spring	B	24280	¿?	29.72	0	8-TF	4	amph y varios 24280c.jpg	346.813	2.45792	Amphipoda	0.67	0.00708717	1	0.0056	2.453	0.0508455	2	4	1	6	4	24	Adam
10094	MICRO	2	Mallorca	Spring	B	24280	¿?	29.72	0	8-TF	5	amph y varios 24280c.jpg	193.19	1.36917	Amphipoda	0.67	0.00708717	1	0.0056	2.453	0.0121037	2	4	1	6	4	24	Adam
10095	MICRO	2	Mallorca	Spring	B	24280	¿?	29.72	0	8-TF	6	amph y varios 24280c.jpg	121.5	0.861091	Amphipoda	0.67	0.00708717	1	0.0056	2.453	0.00388029	2	4	1	6	4	24	Adam
10096	MICRO	2	Mallorca	Spring	B	24280	¿?	29.72	0	8-TF	7	amph y varios 24280c.jpg	143.559	1.01743	Amphipoda	0.67	0.00708717	1	0.0056	2.453	0.00584244	2	4	1	6	4	24	Adam
10097	MICRO	2	Mallorca	Spring	B	24280	¿?	29.72	0	8-TF	8	amph y varios 24280c.jpg	131.045	0.928738	Amphipoda	0.67	0.00708717	1	0.0056	2.453	0.00467122	2	4	1	6	4	24	Adam
10119	MICRO	2	Mallorca	Spring	B	24280	¿?	29.72	0	8-TF	30	harp y varios 24280c.jpg	165.739	1.17462	Amphipoda	0.67	0.00708717	1	0.0056	2.453	0.00831088	2	4	1	6	4	24	Adam
10384	MICRO	2	Mallorca	Spring	B	25218	¿?	29.72	0	8-TF	1	All 25218c.jpg	440.926	3.12492	Amphipoda	0.67	0.00708717	1	0.0056	2.453	0.0916278	2	4	1	6	4	24	Adam
10385	MICRO	2	Mallorca	Spring	B	25218	¿?	29.72	0	8-TF	2	All 25218c.jpg	421.451	2.9869	Amphipoda	0.67	0.00708717	1	0.0056	2.453	0.0820168	2	4	1	6	4	24	Adam
10386	MICRO	2	Mallorca	Spring	B	25218	¿?	29.72	0	8-TF	3	All 25218c.jpg	262.606	1.86113	Amphipoda	0.67	0.00708717	1	0.0056	2.453	0.0257011	2	4	1	6	4	24	Adam
10387	MICRO	2	Mallorca	Spring	B	25218	¿?	29.72	0	8-TF	4	All 25218c.jpg	98.703	0.699525	Amphipoda	0.67	0.00708717	1	0.0056	2.453	0.00233072	2	4	1	6	4	24	Adam
11377	MICRO	13	Menorca	Spring	A	131206	Padina	40.16	59	7-LB	8	harp y varios 131206c.jpg	184.742	1.3093	Amphipoda	0.67	0.00708717	1	0.0056	2.453	0.0108464	3	8	2	3	8	24	Adam
11378	MICRO	13	Menorca	Spring	A	131206	Padina	40.16	59	7-LB	9	harp y varios 131206c.jpg	201.585	1.42867	Amphipoda	0.67	0.00708717	1	0.0056	2.453	0.0134349	3	8	2	3	8	24	Adam
11603	MICRO	12	Menorca	Spring	A	121161	¿?	38.25	0	8-TF	4	amph y varios 121161c.jpg	249.562	1.76869	Amphipoda	0.67	0.00708717	1	0.0056	2.453	0.0226818	3	8	2	3	8	24	Adam
11604	MICRO	12	Menorca	Spring	A	121161	¿?	38.25	0	8-TF	5	amph y varios 121161c.jpg	294.895	2.08997	Amphipoda	0.67	0.00708717	1	0.0056	2.453	0.034158	3	8	2	3	8	24	Adam
11605	MICRO	12	Menorca	Spring	A	121161	¿?	38.25	0	8-TF	6	amph y varios 121161c.jpg	227.806	1.6145	Amphipoda	0.67	0.00708717	1	0.0056	2.453	0.0181345	3	8	2	3	8	24	Adam
11606	MICRO	12	Menorca	Spring	A	121161	¿?	38.25	0	8-TF	7	amph y varios 121161c.jpg	195.115	1.38281	Amphipoda	0.67	0.00708717	1	0.0056	2.453	0.0124017	3	8	2	3	8	24	Adam
11607	MICRO	12	Menorca	Spring	A	121161	¿?	38.25	0	8-TF	8	amph y varios 121161c.jpg	241.249	1.70977	Amphipoda	0.67	0.00708717	1	0.0056	2.453	0.0208731	3	8	2	3	8	24	Adam
11608	MICRO	12	Menorca	Spring	A	121161	¿?	38.25	0	8-TF	9	amph y varios 121161c.jpg	233.761	1.6567	Amphipoda	0.67	0.00708717	1	0.0056	2.453	0.0193195	3	8	2	3	8	24	Adam
11609	MICRO	12	Menorca	Spring	A	121161	¿?	38.25	0	8-TF	10	amph y varios 121161c.jpg	239.657	1.69849	Amphipoda	0.67	0.00708717	1	0.0056	2.453	0.0205368	3	8	2	3	8	24	Adam
11610	MICRO	12	Menorca	Spring	A	121161	¿?	38.25	0	8-TF	11	amph y varios 121161c.jpg	104.8	0.742736	Amphipoda	0.67	0.00708717	1	0.0056	2.453	0.00269988	3	8	2	3	8	24	Adam
11611	MICRO	12	Menorca	Spring	A	121161	¿?	38.25	0	8-TF	12	amph y varios 121161c.jpg	148.603	1.05318	Amphipoda	0.67	0.00708717	1	0.0056	2.453	0.0063589	3	8	2	3	8	24	Adam
11612	MICRO	12	Menorca	Spring	A	121161	¿?	38.25	0	8-TF	13	amph y varios 121161c.jpg	194.299	1.37703	Amphipoda	0.67	0.00708717	1	0.0056	2.453	0.0122749	3	8	2	3	8	24	Adam
11613	MICRO	12	Menorca	Spring	A	121161	¿?	38.25	0	8-TF	14	amph y varios 121161c.jpg	143.12	1.01432	Amphipoda	0.67	0.00708717	1	0.0056	2.453	0.00579871	3	8	2	3	8	24	Adam
11614	MICRO	12	Menorca	Spring	A	121161	¿?	38.25	0	8-TF	15	amph y varios 121161c.jpg	241.83	1.71389	Amphipoda	0.67	0.00708717	1	0.0056	2.453	0.0209966	3	8	2	3	8	24	Adam
11615	MICRO	12	Menorca	Spring	A	121161	¿?	38.25	0	8-TF	16	amph y varios 121161c.jpg	220.701	1.56415	Amphipoda	0.67	0.00708717	1	0.0056	2.453	0.0167784	3	8	2	3	8	24	Adam
11616	MICRO	12	Menorca	Spring	A	121161	¿?	38.25	0	8-TF	17	amph y varios 121161c.jpg	133.25	0.944366	Amphipoda	0.67	0.00708717	1	0.0056	2.453	0.00486639	3	8	2	3	8	24	Adam
11617	MICRO	12	Menorca	Spring	A	121161	¿?	38.25	0	8-TF	18	amph y varios 121161c.jpg	147.15	1.04288	Amphipoda	0.67	0.00708717	1	0.0056	2.453	0.00620746	3	8	2	3	8	24	Adam
11618	MICRO	12	Menorca	Spring	A	121161	¿?	38.25	0	8-TF	19	amph y varios 121161c.jpg	90.25	0.639617	Amphipoda	0.67	0.00708717	1	0.0056	2.453	0.00187116	3	8	2	3	8	24	Adam
11634	MICRO	12	Menorca	Spring	A	121161	¿?	38.25	0	8-TF	35	amph y varios 121161c.jpg	163.899	1.16158	Amphipoda	0.67	0.00708717	1	0.0056	2.453	0.00808638	3	8	2	3	8	24	Adam
11659	MICRO	12	Menorca	Spring	A	121161	¿?	38.25	0	8-TF	60	varios 121161c.jpg	483.607	3.42741	Amphipoda	0.67	0.00708717	1	0.0056	2.453	0.114937	3	8	2	3	8	24	Adam
12638	MICRO	32	Mallorca	Summer	B	192204	Haliption virgatum	29.9	0	8-TF	1	amph 192204c.jpg	498.43	3.53246	Amphipoda	0.67	0.00708717	1	0.0056	2.453	0.123772	4	16	3	2	16	32	Adam
12712	MICRO	32	Mallorca	Summer	B	192204	Haliption virgatum	29.9	0	8-TF	75	varios 192204c.jpg	153.79	1.08994	Amphipoda	0.67	0.00708717	1	0.0056	2.453	0.00691724	4	16	3	2	16	32	Adam
12713	MICRO	32	Mallorca	Summer	B	192204	Haliption virgatum	29.9	0	8-TF	76	varios 192204c.jpg	152.404	1.08011	Amphipoda	0.67	0.00708717	1	0.0056	2.453	0.00676532	4	16	3	2	16	32	Adam
12714	MICRO	32	Mallorca	Summer	B	192204	Haliption virgatum	29.9	0	8-TF	77	varios 192204c.jpg	154.301	1.09356	Amphipoda	0.67	0.00708717	1	0.0056	2.453	0.00697376	4	16	3	2	16	32	Adam
13368	MICRO	7	Mallorca	Spring	A	71102	¿?	37.83	0	8-TF	10	harp varios 071102c.jpg	123.167	0.872906	Amphipoda	0.67	0.00708717	1	0.0056	2.453	0.00401218	3	8	2	3	8	24	Joan
13369	MICRO	7	Mallorca	Spring	A	71102	¿?	37.83	0	8-TF	11	harp varios 071102c.jpg	157.051	1.11305	Amphipoda	0.67	0.00708717	1	0.0056	2.453	0.00728259	3	8	2	3	8	24	Joan
14287	MICRO	12	Menorca	Spring	B	82229	0	28.5	0	8-TF	1	amph 082229.jpg	256.32	1.81658	Amphipoda	0.67	0.00708717	1	0.0056	2.453	0.0242182	3	8	NA	1.5	8	12	Joan
14288	MICRO	12	Menorca	Spring	B	82229	0	28.5	0	8-TF	2	amph 082229.jpg	334.308	2.3693	Amphipoda	0.67	0.00708717	1	0.0056	2.453	0.0464655	3	8	NA	1.5	8	12	Joan
14289	MICRO	12	Menorca	Spring	B	82229	0	28.5	0	8-TF	3	amph 082229.jpg	719.961	5.10249	Amphipoda	0.67	0.00708717	1	0.0056	2.453	0.305054	3	8	NA	1.5	8	12	Joan
14290	MICRO	12	Menorca	Spring	B	82229	0	28.5	0	8-TF	4	amph 082229.jpg	383.374	2.71704	Amphipoda	0.67	0.00708717	1	0.0056	2.453	0.0650167	3	8	NA	1.5	8	12	Joan
14291	MICRO	12	Menorca	Spring	B	82229	0	28.5	0	8-TF	5	amph 082229.jpg	283.894	2.01201	Amphipoda	0.67	0.00708717	1	0.0056	2.453	0.0311165	3	8	NA	1.5	8	12	Joan
14292	MICRO	12	Menorca	Spring	B	82229	0	28.5	0	8-TF	6	amph 082229.jpg	576.443	4.08535	Amphipoda	0.67	0.00708717	1	0.0056	2.453	0.176821	3	8	NA	1.5	8	12	Joan
14293	MICRO	12	Menorca	Spring	B	82229	0	28.5	0	8-TF	7	amph 082229.jpg	361.345	2.56091	Amphipoda	0.67	0.00708717	1	0.0056	2.453	0.0562317	3	8	NA	1.5	8	12	Joan
14294	MICRO	12	Menorca	Spring	B	82229	0	28.5	0	8-TF	8	amph 082229.jpg	264.764	1.87643	Amphipoda	0.67	0.00708717	1	0.0056	2.453	0.0262223	3	8	NA	1.5	8	12	Joan
14295	MICRO	12	Menorca	Spring	B	82229	0	28.5	0	8-TF	9	amph 082229.jpg	291.747	2.06766	Amphipoda	0.67	0.00708717	1	0.0056	2.453	0.0332705	3	8	NA	1.5	8	12	Joan
14296	MICRO	12	Menorca	Spring	B	82229	0	28.5	0	8-TF	10	amph 082229.jpg	207.692	1.47195	Amphipoda	0.67	0.00708717	1	0.0056	2.453	0.0144554	3	8	NA	1.5	8	12	Joan
14297	MICRO	12	Menorca	Spring	B	82229	0	28.5	0	8-TF	11	amph 082229.jpg	270.353	1.91604	Amphipoda	0.67	0.00708717	1	0.0056	2.453	0.027601	3	8	NA	1.5	8	12	Joan
14298	MICRO	12	Menorca	Spring	B	82229	0	28.5	0	8-TF	12	amph 082229.jpg	315.896	2.23881	Amphipoda	0.67	0.00708717	1	0.0056	2.453	0.0404371	3	8	NA	1.5	8	12	Joan
14299	MICRO	12	Menorca	Spring	B	82229	0	28.5	0	8-TF	13	amph 082229.jpg	148.043	1.04921	Amphipoda	0.67	0.00708717	1	0.0056	2.453	0.00630028	3	8	NA	1.5	8	12	Joan
14312	MICRO	12	Menorca	Spring	B	82229	0	28.5	0	8-TF	26	biv 082229.jpg	106.301	0.753373	Amphipoda	0.67	0.00708717	1	0.0056	2.453	0.00279572	3	8	NA	1.5	8	12	Joan
14313	MICRO	12	Menorca	Spring	B	82229	0	28.5	0	8-TF	27	biv 082229.jpg	176.114	1.24815	Amphipoda	0.67	0.00708717	1	0.0056	2.453	0.00964563	3	8	NA	1.5	8	12	Joan
14342	MICRO	12	Menorca	Spring	B	82229	0	28.5	0	8-TF	56	harp y varios 082229.jpg	123.833	0.877626	Amphipoda	0.67	0.00708717	1	0.0056	2.453	0.00406561	3	8	NA	1.5	8	12	Joan
14343	MICRO	12	Menorca	Spring	B	82229	0	28.5	0	8-TF	57	harp y varios 082229.jpg	108.24	0.767116	Amphipoda	0.67	0.00708717	1	0.0056	2.453	0.00292248	3	8	NA	1.5	8	12	Joan
14344	MICRO	12	Menorca	Spring	B	82229	0	28.5	0	8-TF	58	harp y varios 082229.jpg	84.646	0.599901	Amphipoda	0.67	0.00708717	1	0.0056	2.453	0.00159888	3	8	NA	1.5	8	12	Joan
14345	MICRO	12	Menorca	Spring	B	82229	0	28.5	0	8-TF	59	harp y varios 082229.jpg	139.947	0.991828	Amphipoda	0.67	0.00708717	1	0.0056	2.453	0.00548842	3	8	NA	1.5	8	12	Joan
14346	MICRO	12	Menorca	Spring	B	82229	0	28.5	0	8-TF	60	harp y varios 082229.jpg	185.729	1.31629	Amphipoda	0.67	0.00708717	1	0.0056	2.453	0.0109891	3	8	NA	1.5	8	12	Joan
14347	MICRO	12	Menorca	Spring	B	82229	0	28.5	0	8-TF	61	harp y varios 082229.jpg	137.801	0.976619	Amphipoda	0.67	0.00708717	1	0.0056	2.453	0.00528426	3	8	NA	1.5	8	12	Joan
14348	MICRO	12	Menorca	Spring	B	82229	0	28.5	0	8-TF	62	harp y varios 082229.jpg	84.204	0.596768	Amphipoda	0.67	0.00708717	1	0.0056	2.453	0.00157848	3	8	NA	1.5	8	12	Joan
14349	MICRO	12	Menorca	Spring	B	82229	0	28.5	0	8-TF	63	harp y varios 082229.jpg	150.362	1.06564	Amphipoda	0.67	0.00708717	1	0.0056	2.453	0.00654513	3	8	NA	1.5	8	12	Joan
14350	MICRO	12	Menorca	Spring	B	82229	0	28.5	0	8-TF	64	harp y varios 082229.jpg	145.653	1.03227	Amphipoda	0.67	0.00708717	1	0.0056	2.453	0.0060537	3	8	NA	1.5	8	12	Joan
14351	MICRO	12	Menorca	Spring	B	82229	0	28.5	0	8-TF	65	harp y varios 082229.jpg	144.034	1.02079	Amphipoda	0.67	0.00708717	1	0.0056	2.453	0.00588997	3	8	NA	1.5	8	12	Joan
14352	MICRO	12	Menorca	Spring	B	82229	0	28.5	0	8-TF	66	harp y varios 082229.jpg	157.456	1.11592	Amphipoda	0.67	0.00708717	1	0.0056	2.453	0.00732875	3	8	NA	1.5	8	12	Joan
14353	MICRO	12	Menorca	Spring	B	82229	0	28.5	0	8-TF	67	harp y varios 082229.jpg	177.785	1.25999	Amphipoda	0.67	0.00708717	1	0.0056	2.453	0.00987168	3	8	NA	1.5	8	12	Joan
14354	MICRO	12	Menorca	Spring	B	82229	0	28.5	0	8-TF	68	harp y varios 082229.jpg	174.047	1.2335	Amphipoda	0.67	0.00708717	1	0.0056	2.453	0.0093703	3	8	NA	1.5	8	12	Joan
14355	MICRO	12	Menorca	Spring	B	82229	0	28.5	0	8-TF	69	harp y varios 082229.jpg	133.357	0.945124	Amphipoda	0.67	0.00708717	1	0.0056	2.453	0.00487598	3	8	NA	1.5	8	12	Joan
14356	MICRO	12	Menorca	Spring	B	82229	0	28.5	0	8-TF	70	harp y varios 082229.jpg	123.357	0.874252	Amphipoda	0.67	0.00708717	1	0.0056	2.453	0.00402738	3	8	NA	1.5	8	12	Joan
14357	MICRO	12	Menorca	Spring	B	82229	0	28.5	0	8-TF	71	harp y varios 082229.jpg	0.095	0.000673281	Amphipoda	0.67	0.00708717	1	0.0056	2.453	9.28441e-11	3	8	NA	1.5	8	12	Joan
14358	MICRO	12	Menorca	Spring	B	82229	0	28.5	0	8-TF	72	harp y varios 082229.jpg	71.84	0.509142	Amphipoda	0.67	0.00708717	1	0.0056	2.453	0.00106921	3	8	NA	1.5	8	12	Joan
14359	MICRO	12	Menorca	Spring	B	82229	0	28.5	0	8-TF	73	harp y varios 082229.jpg	87.464	0.619872	Amphipoda	0.67	0.00708717	1	0.0056	2.453	0.00173263	3	8	NA	1.5	8	12	Joan
14360	MICRO	12	Menorca	Spring	B	82229	0	28.5	0	8-TF	74	harp y varios 082229.jpg	91.586	0.649086	Amphipoda	0.67	0.00708717	1	0.0056	2.453	0.00193984	3	8	NA	1.5	8	12	Joan
14365	MICRO	12	Menorca	Spring	B	82229	0	28.5	0	8-TF	79	harp y varios 082229.jpg	120.433	0.853529	Amphipoda	0.67	0.00708717	1	0.0056	2.453	0.00379723	3	8	NA	1.5	8	12	Joan
14366	MICRO	12	Menorca	Spring	B	82229	0	28.5	0	8-TF	80	harp y varios 082229.jpg	75.769	0.536988	Amphipoda	0.67	0.00708717	1	0.0056	2.453	0.0012184	3	8	NA	1.5	8	12	Joan
14367	MICRO	12	Menorca	Spring	B	82229	0	28.5	0	8-TF	81	harp y varios 082229.jpg	40.311	0.285691	Amphipoda	0.67	0.00708717	1	0.0056	2.453	0.000259121	3	8	NA	1.5	8	12	Joan
14368	MICRO	12	Menorca	Spring	B	82229	0	28.5	0	8-TF	82	harp y varios 082229.jpg	161.199	1.14245	Amphipoda	0.67	0.00708717	1	0.0056	2.453	0.00776351	3	8	NA	1.5	8	12	Joan
14369	MICRO	12	Menorca	Spring	B	82229	0	28.5	0	8-TF	83	harp y varios 082229.jpg	179.015	1.26871	Amphipoda	0.67	0.00708717	1	0.0056	2.453	0.0100401	3	8	NA	1.5	8	12	Joan
14370	MICRO	12	Menorca	Spring	B	82229	0	28.5	0	8-TF	84	harp y varios 082229.jpg	127.781	0.905606	Amphipoda	0.67	0.00708717	1	0.0056	2.453	0.00439097	3	8	NA	1.5	8	12	Joan
14371	MICRO	12	Menorca	Spring	B	82229	0	28.5	0	8-TF	85	harp y varios 082229.jpg	107.943	0.765011	Amphipoda	0.67	0.00708717	1	0.0056	2.453	0.00290285	3	8	NA	1.5	8	12	Joan
14372	MICRO	12	Menorca	Spring	B	82229	0	28.5	0	8-TF	86	harp y varios 082229.jpg	143.6	1.01772	Amphipoda	0.67	0.00708717	1	0.0056	2.453	0.00584653	3	8	NA	1.5	8	12	Joan
14373	MICRO	12	Menorca	Spring	B	82229	0	28.5	0	8-TF	87	harp y varios 082229.jpg	88.645	0.628242	Amphipoda	0.67	0.00708717	1	0.0056	2.453	0.00179058	3	8	NA	1.5	8	12	Joan
14374	MICRO	12	Menorca	Spring	B	82229	0	28.5	0	8-TF	88	harp y varios 082229.jpg	99.459	0.704883	Amphipoda	0.67	0.00708717	1	0.0056	2.453	0.00237476	3	8	NA	1.5	8	12	Joan
14375	MICRO	12	Menorca	Spring	B	82229	0	28.5	0	8-TF	89	harp y varios 082229.jpg	161.819	1.14684	Amphipoda	0.67	0.00708717	1	0.0056	2.453	0.00783696	3	8	NA	1.5	8	12	Joan
14376	MICRO	12	Menorca	Spring	B	82229	0	28.5	0	8-TF	90	harp y varios 082229.jpg	133.899	0.948965	Amphipoda	0.67	0.00708717	1	0.0056	2.453	0.00492474	3	8	NA	1.5	8	12	Joan
14377	MICRO	12	Menorca	Spring	B	82229	0	28.5	0	8-TF	91	harp y varios 082229.jpg	147.763	1.04722	Amphipoda	0.67	0.00708717	1	0.0056	2.453	0.00627109	3	8	NA	1.5	8	12	Joan
14378	MICRO	12	Menorca	Spring	B	82229	0	28.5	0	8-TF	92	harp y varios 082229.jpg	176.777	1.25285	Amphipoda	0.67	0.00708717	1	0.0056	2.453	0.00973495	3	8	NA	1.5	8	12	Joan
14501	MICRO	12	Menorca	Spring	B	92215	0	28.5	0	8-TF	1	amph 092215c-1.jpg	277.841	1.96911	Amphipoda	0.67	0.00708717	1	0.0056	2.453	0.0295142	3	8	NA	1.5	8	12	Joan
14502	MICRO	12	Menorca	Spring	B	92215	0	28.5	0	8-TF	2	amph 092215c-1.jpg	190.251	1.34834	Amphipoda	0.67	0.00708717	1	0.0056	2.453	0.011657	3	8	NA	1.5	8	12	Joan
14503	MICRO	12	Menorca	Spring	B	92215	0	28.5	0	8-TF	3	amph 092215c-1.jpg	296.566	2.10181	Amphipoda	0.67	0.00708717	1	0.0056	2.453	0.0346347	3	8	NA	1.5	8	12	Joan
14504	MICRO	12	Menorca	Spring	B	92215	0	28.5	0	8-TF	4	amph 092215c-1.jpg	272.271	1.92963	Amphipoda	0.67	0.00708717	1	0.0056	2.453	0.0280839	3	8	NA	1.5	8	12	Joan
14505	MICRO	12	Menorca	Spring	B	92215	0	28.5	0	8-TF	5	amph 092215c-1.jpg	180.381	1.27839	Amphipoda	0.67	0.00708717	1	0.0056	2.453	0.010229	3	8	NA	1.5	8	12	Joan
14506	MICRO	12	Menorca	Spring	B	92215	0	28.5	0	8-TF	6	amph 092215c-1.jpg	221.1	1.56697	Amphipoda	0.67	0.00708717	1	0.0056	2.453	0.0168529	3	8	NA	1.5	8	12	Joan
14507	MICRO	12	Menorca	Spring	B	92215	0	28.5	0	8-TF	7	amph 092215c-1.jpg	206.531	1.46372	Amphipoda	0.67	0.00708717	1	0.0056	2.453	0.0142579	3	8	NA	1.5	8	12	Joan
14508	MICRO	12	Menorca	Spring	B	92215	0	28.5	0	8-TF	8	amph 092215c-1.jpg	237.525	1.68338	Amphipoda	0.67	0.00708717	1	0.0056	2.453	0.0200915	3	8	NA	1.5	8	12	Joan
14509	MICRO	12	Menorca	Spring	B	92215	0	28.5	0	8-TF	9	amph 092215c-1.jpg	225.938	1.60126	Amphipoda	0.67	0.00708717	1	0.0056	2.453	0.0177719	3	8	NA	1.5	8	12	Joan
14510	MICRO	12	Menorca	Spring	B	92215	0	28.5	0	8-TF	10	amph 092215c-1.jpg	139.415	0.988058	Amphipoda	0.67	0.00708717	1	0.0056	2.453	0.00543738	3	8	NA	1.5	8	12	Joan
14511	MICRO	12	Menorca	Spring	B	92215	0	28.5	0	8-TF	11	amph 092215c-1.jpg	295.911	2.09717	Amphipoda	0.67	0.00708717	1	0.0056	2.453	0.0344474	3	8	NA	1.5	8	12	Joan
14512	MICRO	12	Menorca	Spring	B	92215	0	28.5	0	8-TF	12	amph 092215c-1.jpg	157.136	1.11365	Amphipoda	0.67	0.00708717	1	0.0056	2.453	0.00729227	3	8	NA	1.5	8	12	Joan
15150	MICRO	12	Menorca	Spring	B	102153	0	28.5	0	8-TF	1	amph 102153c.jpg	333.209	2.36151	Amphipoda	0.67	0.00708717	1	0.0056	2.453	0.0460917	3	8	NA	1.5	8	12	Joan
15151	MICRO	12	Menorca	Spring	B	102153	0	28.5	0	8-TF	2	amph 102153c.jpg	410.752	2.91107	Amphipoda	0.67	0.00708717	1	0.0056	2.453	0.0770033	3	8	NA	1.5	8	12	Joan
15152	MICRO	12	Menorca	Spring	B	102153	0	28.5	0	8-TF	3	amph 102153c.jpg	195.489	1.38546	Amphipoda	0.67	0.00708717	1	0.0056	2.453	0.0124601	3	8	NA	1.5	8	12	Joan
15153	MICRO	12	Menorca	Spring	B	102153	0	28.5	0	8-TF	4	amph 102153c.jpg	150.572	1.06713	Amphipoda	0.67	0.00708717	1	0.0056	2.453	0.00656757	3	8	NA	1.5	8	12	Joan
15154	MICRO	12	Menorca	Spring	B	102153	0	28.5	0	8-TF	5	amph 102153c.jpg	394.876	2.79855	Amphipoda	0.67	0.00708717	1	0.0056	2.453	0.0699063	3	8	NA	1.5	8	12	Joan
15155	MICRO	12	Menorca	Spring	B	102153	0	28.5	0	8-TF	6	amph 102153c.jpg	277.683	1.96799	Amphipoda	0.67	0.00708717	1	0.0056	2.453	0.029473	3	8	NA	1.5	8	12	Joan
15156	MICRO	12	Menorca	Spring	B	102153	0	28.5	0	8-TF	7	amph 102153c.jpg	479.632	3.39923	Amphipoda	0.67	0.00708717	1	0.0056	2.453	0.112633	3	8	NA	1.5	8	12	Joan
15157	MICRO	12	Menorca	Spring	B	102153	0	28.5	0	8-TF	8	amph 102153c.jpg	117.881	0.835443	Amphipoda	0.67	0.00708717	1	0.0056	2.453	0.00360288	3	8	NA	1.5	8	12	Joan
15158	MICRO	12	Menorca	Spring	B	102153	0	28.5	0	8-TF	9	amph 102153c.jpg	288.513	2.04474	Amphipoda	0.67	0.00708717	1	0.0056	2.453	0.0323731	3	8	NA	1.5	8	12	Joan
15159	MICRO	12	Menorca	Spring	B	102153	0	28.5	0	8-TF	10	amph 102153c.jpg	217.117	1.53875	Amphipoda	0.67	0.00708717	1	0.0056	2.453	0.0161179	3	8	NA	1.5	8	12	Joan
15160	MICRO	12	Menorca	Spring	B	102153	0	28.5	0	8-TF	11	amph 102153c.jpg	187.627	1.32974	Amphipoda	0.67	0.00708717	1	0.0056	2.453	0.0112666	3	8	NA	1.5	8	12	Joan
15161	MICRO	12	Menorca	Spring	B	102153	0	28.5	0	8-TF	12	amph 102153c.jpg	218.888	1.5513	Amphipoda	0.67	0.00708717	1	0.0056	2.453	0.0164423	3	8	NA	1.5	8	12	Joan
15162	MICRO	12	Menorca	Spring	B	102153	0	28.5	0	8-TF	13	amph 102153c.jpg	243.836	1.72811	Amphipoda	0.67	0.00708717	1	0.0056	2.453	0.0214264	3	8	NA	1.5	8	12	Joan
15163	MICRO	12	Menorca	Spring	B	102153	0	28.5	0	8-TF	14	amph 102153c.jpg	183.358	1.29949	Amphipoda	0.67	0.00708717	1	0.0056	2.453	0.0106481	3	8	NA	1.5	8	12	Joan
15207	MICRO	12	Menorca	Spring	B	102153	0	28.5	0	8-TF	58	harp 102153c.jpg	111.803	0.792367	Amphipoda	0.67	0.00708717	1	0.0056	2.453	0.00316413	3	8	NA	1.5	8	12	Joan
15208	MICRO	12	Menorca	Spring	B	102153	0	28.5	0	8-TF	59	harp 102153c.jpg	123.548	0.875606	Amphipoda	0.67	0.00708717	1	0.0056	2.453	0.0040427	3	8	NA	1.5	8	12	Joan
15209	MICRO	12	Menorca	Spring	B	102153	0	28.5	0	8-TF	60	harp 102153c.jpg	117.388	0.831949	Amphipoda	0.67	0.00708717	1	0.0056	2.453	0.00356603	3	8	NA	1.5	8	12	Joan
15210	MICRO	12	Menorca	Spring	B	102153	0	28.5	0	8-TF	61	harp 102153c.jpg	127.311	0.902275	Amphipoda	0.67	0.00708717	1	0.0056	2.453	0.00435145	3	8	NA	1.5	8	12	Joan
15211	MICRO	12	Menorca	Spring	B	102153	0	28.5	0	8-TF	62	harp 102153c.jpg	55.714	0.394855	Amphipoda	0.67	0.00708717	1	0.0056	2.453	0.000573124	3	8	NA	1.5	8	12	Joan
15212	MICRO	12	Menorca	Spring	B	102153	0	28.5	0	8-TF	63	harp 102153c.jpg	140.186	0.993522	Amphipoda	0.67	0.00708717	1	0.0056	2.453	0.00551144	3	8	NA	1.5	8	12	Joan
15213	MICRO	12	Menorca	Spring	B	102153	0	28.5	0	8-TF	64	harp 102153c.jpg	86.556	0.613437	Amphipoda	0.67	0.00708717	1	0.0056	2.453	0.00168884	3	8	NA	1.5	8	12	Joan
15214	MICRO	12	Menorca	Spring	B	102153	0	28.5	0	8-TF	65	harp 102153c.jpg	106.471	0.754578	Amphipoda	0.67	0.00708717	1	0.0056	2.453	0.0028067	3	8	NA	1.5	8	12	Joan
15215	MICRO	12	Menorca	Spring	B	102153	0	28.5	0	8-TF	66	harp 102153c.jpg	117.456	0.832431	Amphipoda	0.67	0.00708717	1	0.0056	2.453	0.0035711	3	8	NA	1.5	8	12	Joan
15216	MICRO	12	Menorca	Spring	B	102153	0	28.5	0	8-TF	67	harp 102153c.jpg	0.104	0.000737066	Amphipoda	0.67	0.00708717	1	0.0056	2.453	1.15926e-10	3	8	NA	1.5	8	12	Joan
15217	MICRO	12	Menorca	Spring	B	102153	0	28.5	0	8-TF	68	harp 102153c.jpg	70.711	0.501141	Amphipoda	0.67	0.00708717	1	0.0056	2.453	0.00102847	3	8	NA	1.5	8	12	Joan
15218	MICRO	12	Menorca	Spring	B	102153	0	28.5	0	8-TF	69	harp 102153c.jpg	84.119	0.596166	Amphipoda	0.67	0.00708717	1	0.0056	2.453	0.00157458	3	8	NA	1.5	8	12	Joan
15219	MICRO	12	Menorca	Spring	B	102153	0	28.5	0	8-TF	70	harp 102153c.jpg	106.677	0.756038	Amphipoda	0.67	0.00708717	1	0.0056	2.453	0.00282004	3	8	NA	1.5	8	12	Joan
15220	MICRO	12	Menorca	Spring	B	102153	0	28.5	0	8-TF	71	harp 102153c.jpg	131.103	0.92915	Amphipoda	0.67	0.00708717	1	0.0056	2.453	0.0046763	3	8	NA	1.5	8	12	Joan
15221	MICRO	12	Menorca	Spring	B	102153	0	28.5	0	8-TF	72	harp 102153c.jpg	84.404	0.598186	Amphipoda	0.67	0.00708717	1	0.0056	2.453	0.00158769	3	8	NA	1.5	8	12	Joan
15233	MICRO	12	Menorca	Spring	B	102153	0	28.5	0	8-TF	84	harp 102153c.jpg	134.373	0.952325	Amphipoda	0.67	0.00708717	1	0.0056	2.453	0.00496761	3	8	NA	1.5	8	12	Joan
15234	MICRO	12	Menorca	Spring	B	102153	0	28.5	0	8-TF	85	harp 102153c.jpg	88.204	0.625117	Amphipoda	0.67	0.00708717	1	0.0056	2.453	0.00176881	3	8	NA	1.5	8	12	Joan
15235	MICRO	12	Menorca	Spring	B	102153	0	28.5	0	8-TF	86	harp 102153c.jpg	83.738	0.593466	Amphipoda	0.67	0.00708717	1	0.0056	2.453	0.00155714	3	8	NA	1.5	8	12	Joan
15236	MICRO	12	Menorca	Spring	B	102153	0	28.5	0	8-TF	87	harp 102153c.jpg	132.136	0.936471	Amphipoda	0.67	0.00708717	1	0.0056	2.453	0.0047672	3	8	NA	1.5	8	12	Joan
15237	MICRO	12	Menorca	Spring	B	102153	0	28.5	0	8-TF	88	harp 102153c.jpg	150.013	1.06317	Amphipoda	0.67	0.00708717	1	0.0056	2.453	0.00650792	3	8	NA	1.5	8	12	Joan
15238	MICRO	12	Menorca	Spring	B	102153	0	28.5	0	8-TF	89	harp 102153c.jpg	140.769	0.997654	Amphipoda	0.67	0.00708717	1	0.0056	2.453	0.00556783	3	8	NA	1.5	8	12	Joan
15243	MICRO	12	Menorca	Spring	B	102153	0	28.5	0	8-TF	94	harp 102153c.jpg	110.58	0.7837	Amphipoda	0.67	0.00708717	1	0.0056	2.453	0.0030799	3	8	NA	1.5	8	12	Joan
15244	MICRO	12	Menorca	Spring	B	102153	0	28.5	0	8-TF	95	harp 102153c.jpg	94.868	0.672346	Amphipoda	0.67	0.00708717	1	0.0056	2.453	0.00211482	3	8	NA	1.5	8	12	Joan
15245	MICRO	12	Menorca	Spring	B	102153	0	28.5	0	8-TF	96	harp 102153c.jpg	78.026	0.552984	Amphipoda	0.67	0.00708717	1	0.0056	2.453	0.00130937	3	8	NA	1.5	8	12	Joan
15246	MICRO	12	Menorca	Spring	B	102153	0	28.5	0	8-TF	97	harp 102153c.jpg	72.277	0.51224	Amphipoda	0.67	0.00708717	1	0.0056	2.453	0.00108524	3	8	NA	1.5	8	12	Joan
15249	MICRO	12	Menorca	Spring	B	102153	0	28.5	0	8-TF	100	harp 102153c.jpg	111.086	0.787286	Amphipoda	0.67	0.00708717	1	0.0056	2.453	0.00311459	3	8	NA	1.5	8	12	Joan
2071	MICRO	2	Mallorca	Spring	A	27163	¿?	29.72	0	8-TF	1	amph 27163c.jpg	327.3	2.31963	Amphipoda	0.67	0.00708717	1	0.0056	2.453	0.0441124	2	4	1	6	4	24	Hilmar
2072	MICRO	2	Mallorca	Spring	A	27163	¿?	29.72	0	8-TF	2	amph 27163c.jpg	272.2	1.92913	Amphipoda	0.67	0.00708717	1	0.0056	2.453	0.0280659	2	4	1	6	4	24	Hilmar
2073	MICRO	2	Mallorca	Spring	A	27163	¿?	29.72	0	8-TF	3	amph 27163c.jpg	232.2	1.64564	Amphipoda	0.67	0.00708717	1	0.0056	2.453	0.0190046	2	4	1	6	4	24	Hilmar
2074	MICRO	2	Mallorca	Spring	A	27163	¿?	29.72	0	8-TF	4	amph 27163c.jpg	380.7	2.69809	Amphipoda	0.67	0.00708717	1	0.0056	2.453	0.0639099	2	4	1	6	4	24	Hilmar
2075	MICRO	2	Mallorca	Spring	A	27163	¿?	29.72	0	8-TF	5	amph 27163c.jpg	417.7	2.96031	Amphipoda	0.67	0.00708717	1	0.0056	2.453	0.0802378	2	4	1	6	4	24	Hilmar
2076	MICRO	2	Mallorca	Spring	A	27163	¿?	29.72	0	8-TF	6	amph 27163c.jpg	361.8	2.56414	Amphipoda	0.67	0.00708717	1	0.0056	2.453	0.0564055	2	4	1	6	4	24	Hilmar
4753	MICRO	2	Mallorca	Spring	B	22159	¿?	29.72	0	8-TF	1	amph 022159c.jpg	624.4	4.42523	Amphipoda	0.67	0.00708717	1	0.0056	2.453	0.215114	2	4	1	6	4	24	Hilmar
4754	MICRO	2	Mallorca	Spring	B	22159	¿?	29.72	0	8-TF	2	amph 022159c.jpg	326	2.31042	Amphipoda	0.67	0.00708717	1	0.0056	2.453	0.0436839	2	4	1	6	4	24	Hilmar
4755	MICRO	2	Mallorca	Spring	B	22159	¿?	29.72	0	8-TF	3	amph 022159c.jpg	238	1.68675	Amphipoda	0.67	0.00708717	1	0.0056	2.453	0.0201902	2	4	1	6	4	24	Hilmar
4756	MICRO	2	Mallorca	Spring	B	22159	¿?	29.72	0	8-TF	4	amph 022159c.jpg	195.5	1.38554	Amphipoda	0.67	0.00708717	1	0.0056	2.453	0.0124618	2	4	1	6	4	24	Hilmar
4757	MICRO	2	Mallorca	Spring	B	22159	¿?	29.72	0	8-TF	5	amph 022159c.jpg	273.6	1.93905	Amphipoda	0.67	0.00708717	1	0.0056	2.453	0.0284213	2	4	1	6	4	24	Hilmar
4758	MICRO	2	Mallorca	Spring	B	22159	¿?	29.72	0	8-TF	6	amph 022159c.jpg	183.1	1.29766	Amphipoda	0.67	0.00708717	1	0.0056	2.453	0.0106114	2	4	1	6	4	24	Hilmar
4759	MICRO	2	Mallorca	Spring	B	22159	¿?	29.72	0	8-TF	7	amph 022159c.jpg	236.8	1.67824	Amphipoda	0.67	0.00708717	1	0.0056	2.453	0.0199414	2	4	1	6	4	24	Hilmar
4760	MICRO	2	Mallorca	Spring	B	22159	¿?	29.72	0	8-TF	8	amph 022159c.jpg	191.4	1.35648	Amphipoda	0.67	0.00708717	1	0.0056	2.453	0.0118305	2	4	1	6	4	24	Hilmar
4761	MICRO	2	Mallorca	Spring	B	22159	¿?	29.72	0	8-TF	9	amph 022159c.jpg	138.5	0.981573	Amphipoda	0.67	0.00708717	1	0.0056	2.453	0.00535026	2	4	1	6	4	24	Hilmar
4764	MICRO	2	Mallorca	Spring	B	22159	¿?	29.72	0	8-TF	12	harp x1 022159c.jpg	228.6	1.08341	Amphipoda	1	0.00473934	1	0.0056	2.453	0.00681612	2	4	1	6	4	24	Hilmar
4765	MICRO	2	Mallorca	Spring	B	22159	¿?	29.72	0	8-TF	13	harp x1 022159c.jpg	154.1	0.730332	Amphipoda	1	0.00473934	1	0.0056	2.453	0.00259062	2	4	1	6	4	24	Hilmar
4766	MICRO	2	Mallorca	Spring	B	22159	¿?	29.72	0	8-TF	14	harp x1 022159c.jpg	219.6	1.04076	Amphipoda	1	0.00473934	1	0.0056	2.453	0.00617657	2	4	1	6	4	24	Hilmar
4767	MICRO	2	Mallorca	Spring	B	22159	¿?	29.72	0	8-TF	15	harp x1 022159c.jpg	135.4	0.641706	Amphipoda	1	0.00473934	1	0.0056	2.453	0.00188618	2	4	1	6	4	24	Hilmar
4768	MICRO	2	Mallorca	Spring	B	22159	¿?	29.72	0	8-TF	16	harp x1 022159c.jpg	176.2	0.835071	Amphipoda	1	0.00473934	1	0.0056	2.453	0.00359895	2	4	1	6	4	24	Hilmar
4769	MICRO	2	Mallorca	Spring	B	22159	¿?	29.72	0	8-TF	17	harp x1 022159c.jpg	131.9	0.625118	Amphipoda	1	0.00473934	1	0.0056	2.453	0.00176882	2	4	1	6	4	24	Hilmar
4935	MICRO	19	Menorca	Summer	B	32118b	Cystoseira	32.79	90	1-ET	1	amph 032118c.jpg	484	3.43019	Amphipoda	0.67	0.00708717	1	0.0056	2.453	0.115166	3	8	3	2	8	16	Hilmar
4936	MICRO	19	Menorca	Summer	B	32118b	Cystoseira	32.79	90	1-ET	2	amph 032118c.jpg	174.4	1.236	Amphipoda	0.67	0.00708717	1	0.0056	2.453	0.00941698	3	8	3	2	8	16	Hilmar
4937	MICRO	19	Menorca	Summer	B	32118b	Cystoseira	32.79	90	1-ET	3	amph 032118c.jpg	148.3	1.05103	Amphipoda	0.67	0.00708717	1	0.0056	2.453	0.00632714	3	8	3	2	8	16	Hilmar
4938	MICRO	19	Menorca	Summer	B	32118b	Cystoseira	32.79	90	1-ET	4	amph 032118c.jpg	131.5	0.931963	Amphipoda	0.67	0.00708717	1	0.0056	2.453	0.00471111	3	8	3	2	8	16	Hilmar
4939	MICRO	19	Menorca	Summer	B	32118b	Cystoseira	32.79	90	1-ET	5	amph 032118c.jpg	118.3	0.838412	Amphipoda	0.67	0.00708717	1	0.0056	2.453	0.00363438	3	8	3	2	8	16	Hilmar
5002	MICRO	19	Menorca	Summer	B	32118b	Cystoseira	32.79	90	1-ET	68	varios 032118c.jpg	139.5	0.988661	Amphipoda	0.67	0.00708717	1	0.0056	2.453	0.00544551	3	8	3	2	8	16	Hilmar
5003	MICRO	19	Menorca	Summer	B	32118b	Cystoseira	32.79	90	1-ET	69	varios 032118c.jpg	90.5	0.641389	Amphipoda	0.67	0.00708717	1	0.0056	2.453	0.0018839	3	8	3	2	8	16	Hilmar
5004	MICRO	19	Menorca	Summer	B	32118b	Cystoseira	32.79	90	1-ET	70	varios 032118c.jpg	147.6	1.04607	Amphipoda	0.67	0.00708717	1	0.0056	2.453	0.00625413	3	8	3	2	8	16	Hilmar
5005	MICRO	19	Menorca	Summer	B	32118b	Cystoseira	32.79	90	1-ET	71	varios 032118c.jpg	112.7	0.798724	Amphipoda	0.67	0.00708717	1	0.0056	2.453	0.00322677	3	8	3	2	8	16	Hilmar
5006	MICRO	19	Menorca	Summer	B	32118b	Cystoseira	32.79	90	1-ET	72	varios 032118c.jpg	118.1	0.836995	Amphipoda	0.67	0.00708717	1	0.0056	2.453	0.00361932	3	8	3	2	8	16	Hilmar
5007	MICRO	19	Menorca	Summer	B	32118b	Cystoseira	32.79	90	1-ET	73	varios 032118c.jpg	151.2	1.07158	Amphipoda	0.67	0.00708717	1	0.0056	2.453	0.00663497	3	8	3	2	8	16	Hilmar
5008	MICRO	19	Menorca	Summer	B	32118b	Cystoseira	32.79	90	1-ET	74	varios 032118c.jpg	141.4	1.00213	Amphipoda	0.67	0.00708717	1	0.0056	2.453	0.00562925	3	8	3	2	8	16	Hilmar
5009	MICRO	19	Menorca	Summer	B	32118b	Cystoseira	32.79	90	1-ET	75	varios 032118c.jpg	86.8	0.615167	Amphipoda	0.67	0.00708717	1	0.0056	2.453	0.00170054	3	8	3	2	8	16	Hilmar
5010	MICRO	19	Menorca	Summer	B	32118b	Cystoseira	32.79	90	1-ET	76	varios 032118c.jpg	118.8	0.841956	Amphipoda	0.67	0.00708717	1	0.0056	2.453	0.00367217	3	8	3	2	8	16	Hilmar
5011	MICRO	19	Menorca	Summer	B	32118b	Cystoseira	32.79	90	1-ET	77	varios 032118c.jpg	129.7	0.919206	Amphipoda	0.67	0.00708717	1	0.0056	2.453	0.00455449	3	8	3	2	8	16	Hilmar
5012	MICRO	19	Menorca	Summer	B	32118b	Cystoseira	32.79	90	1-ET	78	varios 032118c.jpg	74.32	0.526719	Amphipoda	0.67	0.00708717	1	0.0056	2.453	0.00116204	3	8	3	2	8	16	Hilmar
5013	MICRO	19	Menorca	Summer	B	32118b	Cystoseira	32.79	90	1-ET	79	varios 032118c.jpg	97.43	0.690503	Amphipoda	0.67	0.00708717	1	0.0056	2.453	0.00225768	3	8	3	2	8	16	Hilmar
6971	MICRO	32	Mallorca	Summer	B	162137	Haliption virgatum	29.9	0	8-TF	2	amph y var 162137c.jpg	214.726	1.5218	Amphipoda	0.67	0.00708717	1	0.0056	2.453	0.015686	4	16	3	2	16	32	Olga
6972	MICRO	32	Mallorca	Summer	B	162137	Haliption virgatum	29.9	0	8-TF	3	amph y var 162137c.jpg	315.382	2.23517	Amphipoda	0.67	0.00708717	1	0.0056	2.453	0.0402759	4	16	3	2	16	32	Olga
6994	MICRO	32	Mallorca	Summer	B	162137	Haliption virgatum	29.9	0	8-TF	6	harp y var 162137c.jpg	149.889	1.06229	Amphipoda	0.67	0.00708717	1	0.0056	2.453	0.00649474	4	16	3	2	16	32	Olga
6995	MICRO	32	Mallorca	Summer	B	162137	Haliption virgatum	29.9	0	8-TF	7	harp y var 162137c.jpg	147.228	1.04343	Amphipoda	0.67	0.00708717	1	0.0056	2.453	0.00621554	4	16	3	2	16	32	Olga
6996	MICRO	32	Mallorca	Summer	B	162137	Haliption virgatum	29.9	0	8-TF	8	harp y var 162137c.jpg	0.075	0.000531538	Amphipoda	0.67	0.00708717	1	0.0056	2.453	5.19904e-11	4	16	3	2	16	32	Olga
6997	MICRO	32	Mallorca	Summer	B	162137	Haliption virgatum	29.9	0	8-TF	9	harp y var 162137c.jpg	74.095	0.525124	Amphipoda	0.67	0.00708717	1	0.0056	2.453	0.00115343	4	16	3	2	16	32	Olga
6998	MICRO	32	Mallorca	Summer	B	162137	Haliption virgatum	29.9	0	8-TF	10	harp y var 162137c.jpg	142.619	1.01077	Amphipoda	0.67	0.00708717	1	0.0056	2.453	0.00574904	4	16	3	2	16	32	Olga
7830	MICRO	NA	NA	NA	NA	NA	NA	32.79	90	NA	1	Amp 2111246c.jpg	462.5	3.27782	Amphipoda	0.67	0.00708717	1	0.0056	2.453	0.103019	3	8	3	2	8	16	Hilmar
7831	MICRO	NA	NA	NA	NA	NA	NA	32.79	90	NA	2	Amp 2111246c.jpg	420.8	2.98228	Amphipoda	0.67	0.00708717	1	0.0056	2.453	0.0817064	3	8	3	2	8	16	Hilmar
7832	MICRO	NA	NA	NA	NA	NA	NA	32.79	90	NA	3	Amp 2111246c.jpg	344.8	2.44366	Amphipoda	0.67	0.00708717	1	0.0056	2.453	0.0501246	3	8	3	2	8	16	Hilmar
7833	MICRO	NA	NA	NA	NA	NA	NA	32.79	90	NA	4	Amp 2111246c.jpg	309.3	2.19206	Amphipoda	0.67	0.00708717	1	0.0056	2.453	0.0383973	3	8	3	2	8	16	Hilmar
7834	MICRO	NA	NA	NA	NA	NA	NA	32.79	90	NA	5	Amp 2111246c.jpg	333.6	2.36428	Amphipoda	0.67	0.00708717	1	0.0056	2.453	0.0462244	3	8	3	2	8	16	Hilmar
7835	MICRO	NA	NA	NA	NA	NA	NA	32.79	90	NA	6	Amp 2111246c.jpg	592.4	4.19844	Amphipoda	0.67	0.00708717	1	0.0056	2.453	0.18907	3	8	3	2	8	16	Hilmar
7836	MICRO	NA	NA	NA	NA	NA	NA	32.79	90	NA	7	Amp 2111246c.jpg	484	3.43019	Amphipoda	0.67	0.00708717	1	0.0056	2.453	0.115166	3	8	3	2	8	16	Hilmar
7837	MICRO	NA	NA	NA	NA	NA	NA	32.79	90	NA	8	Amp 2111246c.jpg	268.8	1.90503	Amphipoda	0.67	0.00708717	1	0.0056	2.453	0.0272137	3	8	3	2	8	16	Hilmar
7838	MICRO	NA	NA	NA	NA	NA	NA	32.79	90	NA	9	Amp 2111246c.jpg	241.3	1.71013	Amphipoda	0.67	0.00708717	1	0.0056	2.453	0.0208839	3	8	3	2	8	16	Hilmar
7839	MICRO	NA	NA	NA	NA	NA	NA	32.79	90	NA	10	Amp 2111246c.jpg	488.6	3.46279	Amphipoda	0.67	0.00708717	1	0.0056	2.453	0.117869	3	8	3	2	8	16	Hilmar
7840	MICRO	NA	NA	NA	NA	NA	NA	32.79	90	NA	11	Amp 2111246c.jpg	587.7	4.16513	Amphipoda	0.67	0.00708717	1	0.0056	2.453	0.185412	3	8	3	2	8	16	Hilmar
7841	MICRO	NA	NA	NA	NA	NA	NA	32.79	90	NA	12	Amp 2111246c.jpg	342.5	2.42736	Amphipoda	0.67	0.00708717	1	0.0056	2.453	0.0493084	3	8	3	2	8	16	Hilmar
7842	MICRO	NA	NA	NA	NA	NA	NA	32.79	90	NA	13	Amp 2111246c.jpg	455.3	3.22679	Amphipoda	0.67	0.00708717	1	0.0056	2.453	0.0991294	3	8	3	2	8	16	Hilmar
7843	MICRO	NA	NA	NA	NA	NA	NA	32.79	90	NA	14	Amp 2111246c.jpg	644.1	4.56485	Amphipoda	0.67	0.00708717	1	0.0056	2.453	0.232146	3	8	3	2	8	16	Hilmar
7844	MICRO	NA	NA	NA	NA	NA	NA	32.79	90	NA	15	Amp 2111246c.jpg	430.4	3.05032	Amphipoda	0.67	0.00708717	1	0.0056	2.453	0.0863549	3	8	3	2	8	16	Hilmar
7845	MICRO	NA	NA	NA	NA	NA	NA	32.79	90	NA	16	Amp 2111246c.jpg	327.9	2.32388	Amphipoda	0.67	0.00708717	1	0.0056	2.453	0.044311	3	8	3	2	8	16	Hilmar
7846	MICRO	NA	NA	NA	NA	NA	NA	32.79	90	NA	17	Amp 2111246c.jpg	263.4	1.86676	Amphipoda	0.67	0.00708717	1	0.0056	2.453	0.0258922	3	8	3	2	8	16	Hilmar
7847	MICRO	NA	NA	NA	NA	NA	NA	32.79	90	NA	18	Amp 2111246c.jpg	407.1	2.88519	Amphipoda	0.67	0.00708717	1	0.0056	2.453	0.0753347	3	8	3	2	8	16	Hilmar
7848	MICRO	NA	NA	NA	NA	NA	NA	32.79	90	NA	19	Amp 2111246c.jpg	259.2	1.837	Amphipoda	0.67	0.00708717	1	0.0056	2.453	0.0248911	3	8	3	2	8	16	Hilmar
7849	MICRO	NA	NA	NA	NA	NA	NA	32.79	90	NA	20	Amp 2111246c.jpg	133.2	0.944011	Amphipoda	0.67	0.00708717	1	0.0056	2.453	0.00486191	3	8	3	2	8	16	Hilmar
7850	MICRO	NA	NA	NA	NA	NA	NA	32.79	90	NA	21	Amp 2111246c.jpg	267.4	1.89511	Amphipoda	0.67	0.00708717	1	0.0056	2.453	0.0268674	3	8	3	2	8	16	Hilmar
7920	MICRO	NA	NA	NA	NA	NA	NA	32.79	90	NA	91	varios 2111246c.jpg	135.7	0.961729	Amphipoda	0.67	0.00708717	1	0.0056	2.453	0.00508881	3	8	3	2	8	16	Hilmar
7921	MICRO	NA	NA	NA	NA	NA	NA	32.79	90	NA	92	varios 2111246c.jpg	138.4	0.980865	Amphipoda	0.67	0.00708717	1	0.0056	2.453	0.00534078	3	8	3	2	8	16	Hilmar
7922	MICRO	NA	NA	NA	NA	NA	NA	32.79	90	NA	93	varios 2111246c.jpg	198.2	1.40468	Amphipoda	0.67	0.00708717	1	0.0056	2.453	0.0128882	3	8	3	2	8	16	Hilmar
7923	MICRO	NA	NA	NA	NA	NA	NA	32.79	90	NA	94	varios 2111246c.jpg	114.1	0.808646	Amphipoda	0.67	0.00708717	1	0.0056	2.453	0.00332598	3	8	3	2	8	16	Hilmar
7924	MICRO	NA	NA	NA	NA	NA	NA	32.79	90	NA	95	varios 2111246c.jpg	148.3	1.05103	Amphipoda	0.67	0.00708717	1	0.0056	2.453	0.00632714	3	8	3	2	8	16	Hilmar
7925	MICRO	NA	NA	NA	NA	NA	NA	32.79	90	NA	96	varios 2111246c.jpg	130.1	0.922041	Amphipoda	0.67	0.00708717	1	0.0056	2.453	0.00458903	3	8	3	2	8	16	Hilmar
7926	MICRO	NA	NA	NA	NA	NA	NA	32.79	90	NA	97	varios 2111246c.jpg	174.6	1.23742	Amphipoda	0.67	0.00708717	1	0.0056	2.453	0.0094435	3	8	3	2	8	16	Hilmar
7927	MICRO	NA	NA	NA	NA	NA	NA	32.79	90	NA	98	varios 2111246c.jpg	74.2	0.525868	Amphipoda	0.67	0.00708717	1	0.0056	2.453	0.00115744	3	8	3	2	8	16	Hilmar
10715	MICRO	14	Menorca	Spring	B	142149	Dyctiota sp	11.23	87	2-SL	1	amph 142149c.jpg	458.353	3.24843	Amphipoda	0.67	0.00708717	1	0.0056	2.453	0.100768	2	4	1	6	4	24	Adam
10716	MICRO	14	Menorca	Spring	B	142149	Dyctiota sp	11.23	87	2-SL	2	amph 142149c.jpg	438.576	3.10826	Amphipoda	0.67	0.00708717	1	0.0056	2.453	0.0904345	2	4	1	6	4	24	Adam
10717	MICRO	14	Menorca	Spring	B	142149	Dyctiota sp	11.23	87	2-SL	3	amph 142149c.jpg	210.325	1.49061	Amphipoda	0.67	0.00708717	1	0.0056	2.453	0.014909	2	4	1	6	4	24	Adam
10718	MICRO	14	Menorca	Spring	B	142149	Dyctiota sp	11.23	87	2-SL	4	amph 142149c.jpg	281.762	1.9969	Amphipoda	0.67	0.00708717	1	0.0056	2.453	0.0305464	2	4	1	6	4	24	Adam
10719	MICRO	14	Menorca	Spring	B	142149	Dyctiota sp	11.23	87	2-SL	5	amph 142149c.jpg	240.617	1.70529	Amphipoda	0.67	0.00708717	1	0.0056	2.453	0.0207392	2	4	1	6	4	24	Adam
10720	MICRO	14	Menorca	Spring	B	142149	Dyctiota sp	11.23	87	2-SL	6	amph 142149c.jpg	83.28	0.59022	Amphipoda	0.67	0.00708717	1	0.0056	2.453	0.00153633	2	4	1	6	4	24	Adam
10743	MICRO	14	Menorca	Spring	B	142149	Dyctiota sp	11.23	87	2-SL	29	varios x1 142149c.jpg	212.209	1.00573	Amphipoda	1	0.00473934	1	0.0056	2.453	0.00567904	2	4	1	6	4	24	Adam
10744	MICRO	14	Menorca	Spring	B	142149	Dyctiota sp	11.23	87	2-SL	30	varios x1 142149c.jpg	171.856	0.814483	Amphipoda	1	0.00473934	1	0.0056	2.453	0.00338518	2	4	1	6	4	24	Adam
10765	MICRO	14	Menorca	Spring	B	142149	Dyctiota sp	11.23	87	2-SL	51	varios x1 142149c.jpg	113.861	0.539626	Amphipoda	1	0.00473934	1	0.0056	2.453	0.00123314	2	4	1	6	4	24	Adam
10848	MICRO	14	Menorca	Spring	A	141171	Dyctiota sp	8.71	112	2-SL	33	varios 141171c.jpg	138.343	0.980461	Amphipoda	0.67	0.00708717	1	0.0056	2.453	0.00533539	2	4	1	6	4	24	Adam
10849	MICRO	14	Menorca	Spring	A	141171	Dyctiota sp	8.71	112	2-SL	34	varios 141171c.jpg	141.546	1.00316	Amphipoda	0.67	0.00708717	1	0.0056	2.453	0.00564352	2	4	1	6	4	24	Adam
10850	MICRO	14	Menorca	Spring	A	141171	Dyctiota sp	8.71	112	2-SL	35	varios 141171c.jpg	147.15	1.04288	Amphipoda	0.67	0.00708717	1	0.0056	2.453	0.00620746	2	4	1	6	4	24	Adam
10851	MICRO	14	Menorca	Spring	A	141171	Dyctiota sp	8.71	112	2-SL	36	varios 141171c.jpg	133.498	0.946123	Amphipoda	0.67	0.00708717	1	0.0056	2.453	0.00488864	2	4	1	6	4	24	Adam
10852	MICRO	14	Menorca	Spring	A	141171	Dyctiota sp	8.71	112	2-SL	37	varios 141171c.jpg	172.146	1.22003	Amphipoda	0.67	0.00708717	1	0.0056	2.453	0.00912123	2	4	1	6	4	24	Adam
10853	MICRO	14	Menorca	Spring	A	141171	Dyctiota sp	8.71	112	2-SL	38	varios 141171c.jpg	122.54	0.868462	Amphipoda	0.67	0.00708717	1	0.0056	2.453	0.00396227	2	4	1	6	4	24	Adam
10854	MICRO	14	Menorca	Spring	A	141171	Dyctiota sp	8.71	112	2-SL	39	varios 141171c.jpg	148.574	1.05297	Amphipoda	0.67	0.00708717	1	0.0056	2.453	0.00635586	2	4	1	6	4	24	Adam
10855	MICRO	14	Menorca	Spring	A	141171	Dyctiota sp	8.71	112	2-SL	40	varios 141171c.jpg	224.395	1.59033	Amphipoda	0.67	0.00708717	1	0.0056	2.453	0.0174757	2	4	1	6	4	24	Adam
10955	MICRO	13	Menorca	Spring	B	132183	Halopteris	21.5	103	6-BT	1	amph 132183c.jpg	352.165	2.49585	Amphipoda	0.67	0.00708717	1	0.0056	2.453	0.0527918	2	4	1	6	4	24	Adam
10956	MICRO	13	Menorca	Spring	B	132183	Halopteris	21.5	103	6-BT	2	amph 132183c.jpg	371.327	2.63166	Amphipoda	0.67	0.00708717	1	0.0056	2.453	0.0601189	2	4	1	6	4	24	Adam
10957	MICRO	13	Menorca	Spring	B	132183	Halopteris	21.5	103	6-BT	3	amph 132183c.jpg	125.227	0.887505	Amphipoda	0.67	0.00708717	1	0.0056	2.453	0.0041788	2	4	1	6	4	24	Adam
10958	MICRO	13	Menorca	Spring	B	132183	Halopteris	21.5	103	6-BT	4	amph 132183c.jpg	155.144	1.09953	Amphipoda	0.67	0.00708717	1	0.0056	2.453	0.00706759	2	4	1	6	4	24	Adam
10959	MICRO	13	Menorca	Spring	B	132183	Halopteris	21.5	103	6-BT	5	amph 132183c.jpg	216.256	1.53264	Amphipoda	0.67	0.00708717	1	0.0056	2.453	0.0159616	2	4	1	6	4	24	Adam
10960	MICRO	13	Menorca	Spring	B	132183	Halopteris	21.5	103	6-BT	6	amph 132183c.jpg	221.096	1.56695	Amphipoda	0.67	0.00708717	1	0.0056	2.453	0.0168521	2	4	1	6	4	24	Adam
10961	MICRO	13	Menorca	Spring	B	132183	Halopteris	21.5	103	6-BT	7	amph 132183c.jpg	202.791	1.43721	Amphipoda	0.67	0.00708717	1	0.0056	2.453	0.0136329	2	4	1	6	4	24	Adam
10965	MICRO	13	Menorca	Spring	B	132183	Halopteris	21.5	103	6-BT	11	biv 132183c.jpg	84.054	0.595705	Amphipoda	0.67	0.00708717	1	0.0056	2.453	0.00157159	2	4	1	6	4	24	Adam
11008	MICRO	13	Menorca	Spring	B	132183	Halopteris	21.5	103	6-BT	54	varios x1 132183c.jpg	195.391	0.926024	Amphipoda	1	0.00473934	1	0.0056	2.453	0.0046378	2	4	1	6	4	24	Adam
11114	MICRO	13	Menorca	Spring	B	131208	Halopteris	23.51	95	6-BT	1	amph 131208c.jpg	445.164	3.15495	Amphipoda	0.67	0.00708717	1	0.0056	2.453	0.0938033	2	4	1	6	4	24	Adam
11115	MICRO	13	Menorca	Spring	B	131208	Halopteris	23.51	95	6-BT	2	amph 131208c.jpg	433.825	3.07459	Amphipoda	0.67	0.00708717	1	0.0056	2.453	0.0880503	2	4	1	6	4	24	Adam
11116	MICRO	13	Menorca	Spring	B	131208	Halopteris	23.51	95	6-BT	3	amph 131208c.jpg	226.966	1.60855	Amphipoda	0.67	0.00708717	1	0.0056	2.453	0.0179709	2	4	1	6	4	24	Adam
11117	MICRO	13	Menorca	Spring	B	131208	Halopteris	23.51	95	6-BT	4	amph 131208c.jpg	212.861	1.50858	Amphipoda	0.67	0.00708717	1	0.0056	2.453	0.0153539	2	4	1	6	4	24	Adam
11118	MICRO	13	Menorca	Spring	B	131208	Halopteris	23.51	95	6-BT	5	amph 131208c.jpg	225.293	1.59669	Amphipoda	0.67	0.00708717	1	0.0056	2.453	0.0176477	2	4	1	6	4	24	Adam
11119	MICRO	13	Menorca	Spring	B	131208	Halopteris	23.51	95	6-BT	6	amph 131208c.jpg	256.508	1.81792	Amphipoda	0.67	0.00708717	1	0.0056	2.453	0.0242618	2	4	1	6	4	24	Adam
11120	MICRO	13	Menorca	Spring	B	131208	Halopteris	23.51	95	6-BT	7	amph 131208c.jpg	219.544	1.55595	Amphipoda	0.67	0.00708717	1	0.0056	2.453	0.0165634	2	4	1	6	4	24	Adam
11121	MICRO	13	Menorca	Spring	B	131208	Halopteris	23.51	95	6-BT	8	amph 131208c.jpg	152.979	1.08419	Amphipoda	0.67	0.00708717	1	0.0056	2.453	0.0068281	2	4	1	6	4	24	Adam
11122	MICRO	13	Menorca	Spring	B	131208	Halopteris	23.51	95	6-BT	9	amph 131208c.jpg	219.943	1.55877	Amphipoda	0.67	0.00708717	1	0.0056	2.453	0.0166374	2	4	1	6	4	24	Adam
11123	MICRO	13	Menorca	Spring	B	131208	Halopteris	23.51	95	6-BT	10	amph 131208c.jpg	262.037	1.8571	Amphipoda	0.67	0.00708717	1	0.0056	2.453	0.0255648	2	4	1	6	4	24	Adam
11124	MICRO	13	Menorca	Spring	B	131208	Halopteris	23.51	95	6-BT	11	amph 131208c.jpg	335.616	2.37857	Amphipoda	0.67	0.00708717	1	0.0056	2.453	0.0469127	2	4	1	6	4	24	Adam
11125	MICRO	13	Menorca	Spring	B	131208	Halopteris	23.51	95	6-BT	12	amph 131208c.jpg	180.708	1.28071	Amphipoda	0.67	0.00708717	1	0.0056	2.453	0.0102746	2	4	1	6	4	24	Adam
11126	MICRO	13	Menorca	Spring	B	131208	Halopteris	23.51	95	6-BT	13	amph 131208c.jpg	211.862	1.5015	Amphipoda	0.67	0.00708717	1	0.0056	2.453	0.0151777	2	4	1	6	4	24	Adam
11127	MICRO	13	Menorca	Spring	B	131208	Halopteris	23.51	95	6-BT	14	amph 131208c.jpg	240.954	1.70768	Amphipoda	0.67	0.00708717	1	0.0056	2.453	0.0208105	2	4	1	6	4	24	Adam
11128	MICRO	13	Menorca	Spring	B	131208	Halopteris	23.51	95	6-BT	15	amph 131208c.jpg	262.912	1.8633	Amphipoda	0.67	0.00708717	1	0.0056	2.453	0.0257747	2	4	1	6	4	24	Adam
11129	MICRO	13	Menorca	Spring	B	131208	Halopteris	23.51	95	6-BT	16	amph 131208c.jpg	222.485	1.57679	Amphipoda	0.67	0.00708717	1	0.0056	2.453	0.017113	2	4	1	6	4	24	Adam
11130	MICRO	13	Menorca	Spring	B	131208	Halopteris	23.51	95	6-BT	17	amph 131208c.jpg	204.21	1.44727	Amphipoda	0.67	0.00708717	1	0.0056	2.453	0.0138681	2	4	1	6	4	24	Adam
11131	MICRO	13	Menorca	Spring	B	131208	Halopteris	23.51	95	6-BT	18	amph 131208c.jpg	227.465	1.61208	Amphipoda	0.67	0.00708717	1	0.0056	2.453	0.018068	2	4	1	6	4	24	Adam
11132	MICRO	13	Menorca	Spring	B	131208	Halopteris	23.51	95	6-BT	19	amph 131208c.jpg	178.244	1.26325	Amphipoda	0.67	0.00708717	1	0.0056	2.453	0.00993431	2	4	1	6	4	24	Adam
11133	MICRO	13	Menorca	Spring	B	131208	Halopteris	23.51	95	6-BT	20	amph 131208c.jpg	214.113	1.51746	Amphipoda	0.67	0.00708717	1	0.0056	2.453	0.0155763	2	4	1	6	4	24	Adam
11134	MICRO	13	Menorca	Spring	B	131208	Halopteris	23.51	95	6-BT	21	amph 131208c.jpg	226.013	1.60179	Amphipoda	0.67	0.00708717	1	0.0056	2.453	0.0177864	2	4	1	6	4	24	Adam
11135	MICRO	13	Menorca	Spring	B	131208	Halopteris	23.51	95	6-BT	22	amph 131208c.jpg	150.919	1.06959	Amphipoda	0.67	0.00708717	1	0.0056	2.453	0.00660476	2	4	1	6	4	24	Adam
11136	MICRO	13	Menorca	Spring	B	131208	Halopteris	23.51	95	6-BT	23	amph 131208c.jpg	217.959	1.54471	Amphipoda	0.67	0.00708717	1	0.0056	2.453	0.0162717	2	4	1	6	4	24	Adam
11137	MICRO	13	Menorca	Spring	B	131208	Halopteris	23.51	95	6-BT	24	amph 131208c.jpg	212.744	1.50775	Amphipoda	0.67	0.00708717	1	0.0056	2.453	0.0153332	2	4	1	6	4	24	Adam
11138	MICRO	13	Menorca	Spring	B	131208	Halopteris	23.51	95	6-BT	25	amph 131208c.jpg	138.964	0.984862	Amphipoda	0.67	0.00708717	1	0.0056	2.453	0.00539433	2	4	1	6	4	24	Adam
11139	MICRO	13	Menorca	Spring	B	131208	Halopteris	23.51	95	6-BT	26	amph 131208c.jpg	168.371	1.19327	Amphipoda	0.67	0.00708717	1	0.0056	2.453	0.00863837	2	4	1	6	4	24	Adam
11140	MICRO	13	Menorca	Spring	B	131208	Halopteris	23.51	95	6-BT	27	amph 131208c.jpg	239.319	1.69609	Amphipoda	0.67	0.00708717	1	0.0056	2.453	0.0204658	2	4	1	6	4	24	Adam
11237	MICRO	13	Menorca	Spring	B	131208	Halopteris	23.51	95	6-BT	124	harp y varios 131208c.jpg	173.558	1.23004	Amphipoda	0.67	0.00708717	1	0.0056	2.453	0.00930585	2	4	1	6	4	24	Adam
11238	MICRO	13	Menorca	Spring	B	131208	Halopteris	23.51	95	6-BT	125	harp y varios 131208c.jpg	185.614	1.31548	Amphipoda	0.67	0.00708717	1	0.0056	2.453	0.0109724	2	4	1	6	4	24	Adam
11239	MICRO	13	Menorca	Spring	B	131208	Halopteris	23.51	95	6-BT	126	harp y varios 131208c.jpg	148.203	1.05034	Amphipoda	0.67	0.00708717	1	0.0056	2.453	0.00631699	2	4	1	6	4	24	Adam
11240	MICRO	13	Menorca	Spring	B	131208	Halopteris	23.51	95	6-BT	127	harp y varios 131208c.jpg	86.299	0.611616	Amphipoda	0.67	0.00708717	1	0.0056	2.453	0.00167657	2	4	1	6	4	24	Adam
11961	MICRO	12	Menorca	Spring	B	102155	0	28.5	0	8-TF	1	varios 102155.jpg	472.064	3.3456	Amphipoda	0.67	0.00708717	1	0.0056	2.453	0.108323	3	8	NA	1.5	8	12	Adam
11965	MICRO	12	Menorca	Spring	B	102155	0	28.5	0	8-TF	5	varios 102155.jpg	213.906	1.51599	Amphipoda	0.67	0.00708717	1	0.0056	2.453	0.0155394	3	8	NA	1.5	8	12	Adam
11966	MICRO	12	Menorca	Spring	B	102155	0	28.5	0	8-TF	6	varios 102155.jpg	218.162	1.54615	Amphipoda	0.67	0.00708717	1	0.0056	2.453	0.0163089	3	8	NA	1.5	8	12	Adam
13208	MICRO	6	Mallorca	Spring	B	52135	¿?	60.94	145	3-FI	13	varios 052135c.jpg	280.434	1.98748	Amphipoda	0.67	0.00708717	1	0.0056	2.453	0.0301944	3	8	2	3	8	24	Joan
13211	MICRO	6	Mallorca	Spring	B	52135	¿?	60.94	145	3-FI	16	varios2 052135c.jpg	117.231	0.830836	Amphipoda	0.67	0.00708717	1	0.0056	2.453	0.00355434	3	8	2	3	8	24	Joan
13212	MICRO	6	Mallorca	Spring	B	52135	¿?	60.94	145	3-FI	17	varios2 052135c.jpg	120.831	0.85635	Amphipoda	0.67	0.00708717	1	0.0056	2.453	0.00382809	3	8	2	3	8	24	Joan
13213	MICRO	6	Mallorca	Spring	B	52135	¿?	60.94	145	3-FI	18	varios2 052135c.jpg	70.895	0.502445	Amphipoda	0.67	0.00708717	1	0.0056	2.453	0.00103504	3	8	2	3	8	24	Joan
13214	MICRO	6	Mallorca	Spring	B	52135	¿?	60.94	145	3-FI	19	varios2 052135c.jpg	114.822	0.813763	Amphipoda	0.67	0.00708717	1	0.0056	2.453	0.00337785	3	8	2	3	8	24	Joan
13397	MICRO	7	Mallorca	Spring	B	72124	Halopteris	25.59	111	6-BT	1	amph 072124c.jpg	360.618	2.55576	Amphipoda	0.67	0.00708717	1	0.0056	2.453	0.0559546	2	4	1	6	4	24	Joan
13398	MICRO	7	Mallorca	Spring	B	72124	Halopteris	25.59	111	6-BT	2	amph 072124c.jpg	154.669	1.09617	Amphipoda	0.67	0.00708717	1	0.0056	2.453	0.00701463	2	4	1	6	4	24	Joan
13399	MICRO	7	Mallorca	Spring	B	72124	Halopteris	25.59	111	6-BT	3	amph 072124c.jpg	146.328	1.03705	Amphipoda	0.67	0.00708717	1	0.0056	2.453	0.00612275	2	4	1	6	4	24	Joan
13400	MICRO	7	Mallorca	Spring	B	72124	Halopteris	25.59	111	6-BT	4	amph 072124c.jpg	191.589	1.35782	Amphipoda	0.67	0.00708717	1	0.0056	2.453	0.0118591	2	4	1	6	4	24	Joan
13401	MICRO	7	Mallorca	Spring	B	72124	Halopteris	25.59	111	6-BT	5	amph 072124c.jpg	323.391	2.29193	Amphipoda	0.67	0.00708717	1	0.0056	2.453	0.0428313	2	4	1	6	4	24	Joan
13402	MICRO	7	Mallorca	Spring	B	72124	Halopteris	25.59	111	6-BT	6	amph 072124c.jpg	275.563	1.95296	Amphipoda	0.67	0.00708717	1	0.0056	2.453	0.0289241	2	4	1	6	4	24	Joan
13403	MICRO	7	Mallorca	Spring	B	72124	Halopteris	25.59	111	6-BT	7	amph 072124c.jpg	224.34	1.58994	Amphipoda	0.67	0.00708717	1	0.0056	2.453	0.0174652	2	4	1	6	4	24	Joan
13404	MICRO	7	Mallorca	Spring	B	72124	Halopteris	25.59	111	6-BT	8	amph 072124c.jpg	238.811	1.69249	Amphipoda	0.67	0.00708717	1	0.0056	2.453	0.0203594	2	4	1	6	4	24	Joan
13405	MICRO	7	Mallorca	Spring	B	72124	Halopteris	25.59	111	6-BT	9	amph 072124c.jpg	169.439	1.20084	Amphipoda	0.67	0.00708717	1	0.0056	2.453	0.0087734	2	4	1	6	4	24	Joan
13406	MICRO	7	Mallorca	Spring	B	72124	Halopteris	25.59	111	6-BT	10	amph 072124c.jpg	195.421	1.38498	Amphipoda	0.67	0.00708717	1	0.0056	2.453	0.0124495	2	4	1	6	4	24	Joan
13407	MICRO	7	Mallorca	Spring	B	72124	Halopteris	25.59	111	6-BT	11	amph 072124c.jpg	141.492	1.00278	Amphipoda	0.67	0.00708717	1	0.0056	2.453	0.00563824	2	4	1	6	4	24	Joan
13408	MICRO	7	Mallorca	Spring	B	72124	Halopteris	25.59	111	6-BT	12	amph 072124c.jpg	224.944	1.59422	Amphipoda	0.67	0.00708717	1	0.0056	2.453	0.0175807	2	4	1	6	4	24	Joan
13409	MICRO	7	Mallorca	Spring	B	72124	Halopteris	25.59	111	6-BT	13	amph 072124c.jpg	191.818	1.35945	Amphipoda	0.67	0.00708717	1	0.0056	2.453	0.0118939	2	4	1	6	4	24	Joan
13410	MICRO	7	Mallorca	Spring	B	72124	Halopteris	25.59	111	6-BT	14	amph 072124c.jpg	172.677	1.22379	Amphipoda	0.67	0.00708717	1	0.0056	2.453	0.0091904	2	4	1	6	4	24	Joan
13411	MICRO	7	Mallorca	Spring	B	72124	Halopteris	25.59	111	6-BT	15	amph 072124c.jpg	169.729	1.2029	Amphipoda	0.67	0.00708717	1	0.0056	2.453	0.00881028	2	4	1	6	4	24	Joan
13412	MICRO	7	Mallorca	Spring	B	72124	Halopteris	25.59	111	6-BT	16	amph 072124c.jpg	352.382	2.49739	Amphipoda	0.67	0.00708717	1	0.0056	2.453	0.0528717	2	4	1	6	4	24	Joan
13413	MICRO	7	Mallorca	Spring	B	72124	Halopteris	25.59	111	6-BT	17	amph 072124c.jpg	392.938	2.78482	Amphipoda	0.67	0.00708717	1	0.0056	2.453	0.0690677	2	4	1	6	4	24	Joan
13414	MICRO	7	Mallorca	Spring	B	72124	Halopteris	25.59	111	6-BT	18	amph 072124c.jpg	233.452	1.65451	Amphipoda	0.67	0.00708717	1	0.0056	2.453	0.0192569	2	4	1	6	4	24	Joan
13415	MICRO	7	Mallorca	Spring	B	72124	Halopteris	25.59	111	6-BT	19	amph 072124c.jpg	341.492	2.42021	Amphipoda	0.67	0.00708717	1	0.0056	2.453	0.0489532	2	4	1	6	4	24	Joan
13416	MICRO	7	Mallorca	Spring	B	72124	Halopteris	25.59	111	6-BT	20	amph 072124c.jpg	223.946	1.58714	Amphipoda	0.67	0.00708717	1	0.0056	2.453	0.01739	2	4	1	6	4	24	Joan
13417	MICRO	7	Mallorca	Spring	B	72124	Halopteris	25.59	111	6-BT	21	amph 072124c.jpg	176.624	1.25176	Amphipoda	0.67	0.00708717	1	0.0056	2.453	0.00971429	2	4	1	6	4	24	Joan
13418	MICRO	7	Mallorca	Spring	B	72124	Halopteris	25.59	111	6-BT	22	amph 072124c.jpg	212.271	1.5044	Amphipoda	0.67	0.00708717	1	0.0056	2.453	0.0152497	2	4	1	6	4	24	Joan
13419	MICRO	7	Mallorca	Spring	B	72124	Halopteris	25.59	111	6-BT	23	amph 072124c.jpg	460.747	3.26539	Amphipoda	0.67	0.00708717	1	0.0056	2.453	0.102064	2	4	1	6	4	24	Joan
13420	MICRO	7	Mallorca	Spring	B	72124	Halopteris	25.59	111	6-BT	24	amph 072124c.jpg	230.343	1.63248	Amphipoda	0.67	0.00708717	1	0.0056	2.453	0.0186339	2	4	1	6	4	24	Joan
13421	MICRO	7	Mallorca	Spring	B	72124	Halopteris	25.59	111	6-BT	25	amph 072124c.jpg	369.389	2.61792	Amphipoda	0.67	0.00708717	1	0.0056	2.453	0.0593521	2	4	1	6	4	24	Joan
13422	MICRO	7	Mallorca	Spring	B	72124	Halopteris	25.59	111	6-BT	26	amph 072124c.jpg	197.658	1.40084	Amphipoda	0.67	0.00708717	1	0.0056	2.453	0.012802	2	4	1	6	4	24	Joan
13423	MICRO	7	Mallorca	Spring	B	72124	Halopteris	25.59	111	6-BT	27	amph 072124c.jpg	406.198	2.8788	Amphipoda	0.67	0.00708717	1	0.0056	2.453	0.0749259	2	4	1	6	4	24	Joan
13424	MICRO	7	Mallorca	Spring	B	72124	Halopteris	25.59	111	6-BT	28	amph 072124c.jpg	238.317	1.68899	Amphipoda	0.67	0.00708717	1	0.0056	2.453	0.0202563	2	4	1	6	4	24	Joan
13548	MICRO	7	Mallorca	Spring	B	72124	Halopteris	25.59	111	6-BT	152	harp y varios 072124c.jpg	83.187	0.589561	Amphipoda	0.67	0.00708717	1	0.0056	2.453	0.00153213	2	4	1	6	4	24	Joan
13549	MICRO	7	Mallorca	Spring	B	72124	Halopteris	25.59	111	6-BT	153	harp y varios 072124c.jpg	86.756	0.614855	Amphipoda	0.67	0.00708717	1	0.0056	2.453	0.00169843	2	4	1	6	4	24	Joan
13550	MICRO	7	Mallorca	Spring	B	72124	Halopteris	25.59	111	6-BT	154	harp y varios 072124c.jpg	94.463	0.669476	Amphipoda	0.67	0.00708717	1	0.0056	2.453	0.00209274	2	4	1	6	4	24	Joan
13551	MICRO	7	Mallorca	Spring	B	72124	Halopteris	25.59	111	6-BT	155	harp y varios 072124c.jpg	108.673	0.770184	Amphipoda	0.67	0.00708717	1	0.0056	2.453	0.00295124	2	4	1	6	4	24	Joan
13552	MICRO	7	Mallorca	Spring	B	72124	Halopteris	25.59	111	6-BT	156	harp y varios 072124c.jpg	130.138	0.92231	Amphipoda	0.67	0.00708717	1	0.0056	2.453	0.00459231	2	4	1	6	4	24	Joan
13562	MICRO	7	Mallorca	Spring	B	72124	Halopteris	25.59	111	6-BT	166	harp y varios 072124c.jpg	131.894	0.934755	Amphipoda	0.67	0.00708717	1	0.0056	2.453	0.00474581	2	4	1	6	4	24	Joan
13563	MICRO	7	Mallorca	Spring	B	72124	Halopteris	25.59	111	6-BT	167	harp y varios 072124c.jpg	127.264	0.901942	Amphipoda	0.67	0.00708717	1	0.0056	2.453	0.00434751	2	4	1	6	4	24	Joan
13593	MICRO	7	Mallorca	Spring	B	72125	¿?	23.53	0	8-TF	1	amph 072125C.jpg	308.111	2.18364	Amphipoda	0.67	0.00708717	1	0.0056	2.453	0.0380362	2	4	1	6	4	24	Joan
13594	MICRO	7	Mallorca	Spring	B	72125	¿?	23.53	0	8-TF	2	amph 072125C.jpg	184.246	1.30578	Amphipoda	0.67	0.00708717	1	0.0056	2.453	0.0107751	2	4	1	6	4	24	Joan
13595	MICRO	7	Mallorca	Spring	B	72125	¿?	23.53	0	8-TF	3	amph 072125C.jpg	140.982	0.999164	Amphipoda	0.67	0.00708717	1	0.0056	2.453	0.00558852	2	4	1	6	4	24	Joan
13596	MICRO	7	Mallorca	Spring	B	72125	¿?	23.53	0	8-TF	4	amph 072125C.jpg	223.516	1.5841	Amphipoda	0.67	0.00708717	1	0.0056	2.453	0.0173082	2	4	1	6	4	24	Joan
13597	MICRO	7	Mallorca	Spring	B	72125	¿?	23.53	0	8-TF	5	amph 072125C.jpg	173.653	1.23071	Amphipoda	0.67	0.00708717	1	0.0056	2.453	0.00931835	2	4	1	6	4	24	Joan
13598	MICRO	7	Mallorca	Spring	B	72125	¿?	23.53	0	8-TF	6	amph 072125C.jpg	119.616	0.847739	Amphipoda	0.67	0.00708717	1	0.0056	2.453	0.00373435	2	4	1	6	4	24	Joan
13599	MICRO	7	Mallorca	Spring	B	72125	¿?	23.53	0	8-TF	7	amph 072125C.jpg	180.097	1.27638	Amphipoda	0.67	0.00708717	1	0.0056	2.453	0.0101896	2	4	1	6	4	24	Joan
13600	MICRO	7	Mallorca	Spring	B	72125	¿?	23.53	0	8-TF	8	amph 072125C.jpg	112.881	0.800007	Amphipoda	0.67	0.00708717	1	0.0056	2.453	0.00323949	2	4	1	6	4	24	Joan
13601	MICRO	7	Mallorca	Spring	B	72125	¿?	23.53	0	8-TF	9	amph 072125C.jpg	458.906	3.25235	Amphipoda	0.67	0.00708717	1	0.0056	2.453	0.101066	2	4	1	6	4	24	Joan
13602	MICRO	7	Mallorca	Spring	B	72125	¿?	23.53	0	8-TF	10	amph 072125C.jpg	287.418	2.03698	Amphipoda	0.67	0.00708717	1	0.0056	2.453	0.0320725	2	4	1	6	4	24	Joan
13603	MICRO	7	Mallorca	Spring	B	72125	¿?	23.53	0	8-TF	11	amph 072125C.jpg	546.302	3.87174	Amphipoda	0.67	0.00708717	1	0.0056	2.453	0.154996	2	4	1	6	4	24	Joan
13604	MICRO	7	Mallorca	Spring	B	72125	¿?	23.53	0	8-TF	12	amph 072125C.jpg	592.738	4.20084	Amphipoda	0.67	0.00708717	1	0.0056	2.453	0.189335	2	4	1	6	4	24	Joan
13605	MICRO	7	Mallorca	Spring	B	72125	¿?	23.53	0	8-TF	13	amph 072125C.jpg	255.059	1.80765	Amphipoda	0.67	0.00708717	1	0.0056	2.453	0.023927	2	4	1	6	4	24	Joan
13606	MICRO	7	Mallorca	Spring	B	72125	¿?	23.53	0	8-TF	14	amph 072125C.jpg	114.856	0.814004	Amphipoda	0.67	0.00708717	1	0.0056	2.453	0.0033803	2	4	1	6	4	24	Joan
13607	MICRO	7	Mallorca	Spring	B	72125	¿?	23.53	0	8-TF	15	amph 072125C.jpg	156.013	1.10569	Amphipoda	0.67	0.00708717	1	0.0056	2.453	0.00716509	2	4	1	6	4	24	Joan
13684	MICRO	7	Mallorca	Spring	B	72125	¿?	23.53	0	8-TF	92	biv y gast 072125C.jpg	93.059	0.659525	Amphipoda	0.67	0.00708717	1	0.0056	2.453	0.00201726	2	4	1	6	4	24	Joan
13718	MICRO	7	Mallorca	Spring	B	72125	¿?	23.53	0	8-TF	126	harp y otras x0.8 072125C.jpg	237.796	1.40624	Amphipoda	0.8	0.00591366	1	0.0056	2.453	0.0129235	2	4	1	6	4	24	Joan
13719	MICRO	7	Mallorca	Spring	B	72125	¿?	23.53	0	8-TF	127	harp y otras x0.8 072125C.jpg	254.857	1.50714	Amphipoda	0.8	0.00591366	1	0.0056	2.453	0.0153178	2	4	1	6	4	24	Joan
13720	MICRO	7	Mallorca	Spring	B	72125	¿?	23.53	0	8-TF	128	harp y otras x0.8 072125C.jpg	272.499	1.61147	Amphipoda	0.8	0.00591366	1	0.0056	2.453	0.018051	2	4	1	6	4	24	Joan
13721	MICRO	7	Mallorca	Spring	B	72125	¿?	23.53	0	8-TF	129	harp y otras x0.8 072125C.jpg	158.744	0.938758	Amphipoda	0.8	0.00591366	1	0.0056	2.453	0.00479581	2	4	1	6	4	24	Joan
13722	MICRO	7	Mallorca	Spring	B	72125	¿?	23.53	0	8-TF	130	harp y otras x0.8 072125C.jpg	149.365	0.883294	Amphipoda	0.8	0.00591366	1	0.0056	2.453	0.00413032	2	4	1	6	4	24	Joan
13723	MICRO	7	Mallorca	Spring	B	72125	¿?	23.53	0	8-TF	131	harp y otras x0.8 072125C.jpg	161.42	0.954583	Amphipoda	0.8	0.00591366	1	0.0056	2.453	0.00499656	2	4	1	6	4	24	Joan
13724	MICRO	7	Mallorca	Spring	B	72125	¿?	23.53	0	8-TF	132	harp y otras x0.8 072125C.jpg	191.594	1.13302	Amphipoda	0.8	0.00591366	1	0.0056	2.453	0.00760737	2	4	1	6	4	24	Joan
13725	MICRO	7	Mallorca	Spring	B	72125	¿?	23.53	0	8-TF	133	harp y otras x0.8 072125C.jpg	76.111	0.450095	Amphipoda	0.8	0.00591366	1	0.0056	2.453	0.00079021	2	4	1	6	4	24	Joan
13726	MICRO	7	Mallorca	Spring	B	72125	¿?	23.53	0	8-TF	134	harp y otras x0.8 072125C.jpg	203.707	1.20465	Amphipoda	0.8	0.00591366	1	0.0056	2.453	0.00884185	2	4	1	6	4	24	Joan
13727	MICRO	7	Mallorca	Spring	B	72125	¿?	23.53	0	8-TF	135	harp y otras x0.8 072125C.jpg	137.799	0.814897	Amphipoda	0.8	0.00591366	1	0.0056	2.453	0.0033894	2	4	1	6	4	24	Joan
13728	MICRO	7	Mallorca	Spring	B	72125	¿?	23.53	0	8-TF	136	harp y otras x0.8 072125C.jpg	209.857	1.24102	Amphipoda	0.8	0.00591366	1	0.0056	2.453	0.00951108	2	4	1	6	4	24	Joan
13729	MICRO	7	Mallorca	Spring	B	72125	¿?	23.53	0	8-TF	137	harp y otras x0.8 072125C.jpg	128.102	0.757552	Amphipoda	0.8	0.00591366	1	0.0056	2.453	0.00283391	2	4	1	6	4	24	Joan
13730	MICRO	7	Mallorca	Spring	B	72125	¿?	23.53	0	8-TF	138	harp y otras x0.8 072125C.jpg	219.223	1.29641	Amphipoda	0.8	0.00591366	1	0.0056	2.453	0.0105863	2	4	1	6	4	24	Joan
13746	MICRO	7	Mallorca	Spring	B	72125	¿?	23.53	0	8-TF	154	harp y otras x0.8 072125C.jpg	102.391	0.605506	Amphipoda	0.8	0.00591366	1	0.0056	2.453	0.00163578	2	4	1	6	4	24	Joan
13747	MICRO	7	Mallorca	Spring	B	72125	¿?	23.53	0	8-TF	155	harp y otras x0.8 072125C.jpg	120.427	0.712164	Amphipoda	0.8	0.00591366	1	0.0056	2.453	0.00243538	2	4	1	6	4	24	Joan
13748	MICRO	7	Mallorca	Spring	B	72125	¿?	23.53	0	8-TF	156	harp y otras x0.8 072125C.jpg	125.936	0.744743	Amphipoda	0.8	0.00591366	1	0.0056	2.453	0.00271781	2	4	1	6	4	24	Joan
14076	MICRO	12	Menorca	Spring	B	82228	0	28.5	0	8-TF	1	amph 1 82228c.jpg	375.678	2.66249	Amphipoda	0.67	0.00708717	1	0.0056	2.453	0.0618616	3	8	NA	1.5	8	12	Joan
14077	MICRO	12	Menorca	Spring	B	82228	0	28.5	0	8-TF	2	amph 1 82228c.jpg	363.536	2.57644	Amphipoda	0.67	0.00708717	1	0.0056	2.453	0.0570717	3	8	NA	1.5	8	12	Joan
14078	MICRO	12	Menorca	Spring	B	82228	0	28.5	0	8-TF	3	amph 1 82228c.jpg	429.827	3.04626	Amphipoda	0.67	0.00708717	1	0.0056	2.453	0.0860731	3	8	NA	1.5	8	12	Joan
14079	MICRO	12	Menorca	Spring	B	82228	0	28.5	0	8-TF	4	amph 1 82228c.jpg	381.335	2.70259	Amphipoda	0.67	0.00708717	1	0.0056	2.453	0.0641717	3	8	NA	1.5	8	12	Joan
14080	MICRO	12	Menorca	Spring	B	82228	0	28.5	0	8-TF	5	amph 1 82228c.jpg	521.666	3.69714	Amphipoda	0.67	0.00708717	1	0.0056	2.453	0.138408	3	8	NA	1.5	8	12	Joan
14081	MICRO	12	Menorca	Spring	B	82228	0	28.5	0	8-TF	6	amph 1 82228c.jpg	427.553	3.03014	Amphipoda	0.67	0.00708717	1	0.0056	2.453	0.0849604	3	8	NA	1.5	8	12	Joan
14082	MICRO	12	Menorca	Spring	B	82228	0	28.5	0	8-TF	7	amph 1 82228c.jpg	351.01	2.48767	Amphipoda	0.67	0.00708717	1	0.0056	2.453	0.0523681	3	8	NA	1.5	8	12	Joan
14083	MICRO	12	Menorca	Spring	B	82228	0	28.5	0	8-TF	8	amph 1 82228c.jpg	388.251	2.7516	Amphipoda	0.67	0.00708717	1	0.0056	2.453	0.0670643	3	8	NA	1.5	8	12	Joan
14084	MICRO	12	Menorca	Spring	B	82228	0	28.5	0	8-TF	9	amph 1 82228c.jpg	457.123	3.23971	Amphipoda	0.67	0.00708717	1	0.0056	2.453	0.100106	3	8	NA	1.5	8	12	Joan
14085	MICRO	12	Menorca	Spring	B	82228	0	28.5	0	8-TF	10	amph 1 82228c.jpg	264.523	1.87472	Amphipoda	0.67	0.00708717	1	0.0056	2.453	0.0261638	3	8	NA	1.5	8	12	Joan
14086	MICRO	12	Menorca	Spring	B	82228	0	28.5	0	8-TF	11	amph 1 82228c.jpg	441.133	3.12639	Amphipoda	0.67	0.00708717	1	0.0056	2.453	0.0917334	3	8	NA	1.5	8	12	Joan
14087	MICRO	12	Menorca	Spring	B	82228	0	28.5	0	8-TF	12	amph 1 82228c.jpg	334.376	2.36978	Amphipoda	0.67	0.00708717	1	0.0056	2.453	0.0464887	3	8	NA	1.5	8	12	Joan
14088	MICRO	12	Menorca	Spring	B	82228	0	28.5	0	8-TF	13	amph 1 82228c.jpg	403.941	2.8628	Amphipoda	0.67	0.00708717	1	0.0056	2.453	0.0739088	3	8	NA	1.5	8	12	Joan
14089	MICRO	12	Menorca	Spring	B	82228	0	28.5	0	8-TF	14	amph 1 82228c.jpg	259.349	1.83805	Amphipoda	0.67	0.00708717	1	0.0056	2.453	0.0249263	3	8	NA	1.5	8	12	Joan
14090	MICRO	12	Menorca	Spring	B	82228	0	28.5	0	8-TF	15	amph 1 82228c.jpg	366.756	2.59926	Amphipoda	0.67	0.00708717	1	0.0056	2.453	0.0583197	3	8	NA	1.5	8	12	Joan
14091	MICRO	12	Menorca	Spring	B	82228	0	28.5	0	8-TF	16	amph 1 82228c.jpg	402.341	2.85146	Amphipoda	0.67	0.00708717	1	0.0056	2.453	0.0731927	3	8	NA	1.5	8	12	Joan
14092	MICRO	12	Menorca	Spring	B	82228	0	28.5	0	8-TF	17	amph 1 82228c.jpg	312.609	2.21551	Amphipoda	0.67	0.00708717	1	0.0056	2.453	0.0394128	3	8	NA	1.5	8	12	Joan
14093	MICRO	12	Menorca	Spring	B	82228	0	28.5	0	8-TF	18	amph 1 82228c.jpg	346.107	2.45292	Amphipoda	0.67	0.00708717	1	0.0056	2.453	0.0505919	3	8	NA	1.5	8	12	Joan
14094	MICRO	12	Menorca	Spring	B	82228	0	28.5	0	8-TF	19	amph 1 82228c.jpg	491.22	3.48136	Amphipoda	0.67	0.00708717	1	0.0056	2.453	0.119426	3	8	NA	1.5	8	12	Joan
14095	MICRO	12	Menorca	Spring	B	82228	0	28.5	0	8-TF	20	amph 1 82228c.jpg	502.783	3.56331	Amphipoda	0.67	0.00708717	1	0.0056	2.453	0.12644	3	8	NA	1.5	8	12	Joan
14096	MICRO	12	Menorca	Spring	B	82228	0	28.5	0	8-TF	21	amph 1 82228c.jpg	351.13	2.48852	Amphipoda	0.67	0.00708717	1	0.0056	2.453	0.052412	3	8	NA	1.5	8	12	Joan
14097	MICRO	12	Menorca	Spring	B	82228	0	28.5	0	8-TF	22	amph 1 82228c.jpg	313.408	2.22118	Amphipoda	0.67	0.00708717	1	0.0056	2.453	0.0396603	3	8	NA	1.5	8	12	Joan
14098	MICRO	12	Menorca	Spring	B	82228	0	28.5	0	8-TF	23	amph 1 82228c.jpg	352.521	2.49838	Amphipoda	0.67	0.00708717	1	0.0056	2.453	0.0529228	3	8	NA	1.5	8	12	Joan
14099	MICRO	12	Menorca	Spring	B	82228	0	28.5	0	8-TF	24	amph 1 82228c.jpg	139.714	0.990177	Amphipoda	0.67	0.00708717	1	0.0056	2.453	0.00546603	3	8	NA	1.5	8	12	Joan
14100	MICRO	12	Menorca	Spring	B	82228	0	28.5	0	8-TF	25	amph 2 82228c.jpg	284.679	2.01757	Amphipoda	0.67	0.00708717	1	0.0056	2.453	0.031328	3	8	NA	1.5	8	12	Joan
14101	MICRO	12	Menorca	Spring	B	82228	0	28.5	0	8-TF	26	amph 2 82228c.jpg	283.674	2.01045	Amphipoda	0.67	0.00708717	1	0.0056	2.453	0.0310574	3	8	NA	1.5	8	12	Joan
14102	MICRO	12	Menorca	Spring	B	82228	0	28.5	0	8-TF	27	amph 2 82228c.jpg	197.658	1.40084	Amphipoda	0.67	0.00708717	1	0.0056	2.453	0.012802	3	8	NA	1.5	8	12	Joan
14103	MICRO	12	Menorca	Spring	B	82228	0	28.5	0	8-TF	28	amph 2 82228c.jpg	382.203	2.70874	Amphipoda	0.67	0.00708717	1	0.0056	2.453	0.0645306	3	8	NA	1.5	8	12	Joan
14104	MICRO	12	Menorca	Spring	B	82228	0	28.5	0	8-TF	29	amph 2 82228c.jpg	291.499	2.0659	Amphipoda	0.67	0.00708717	1	0.0056	2.453	0.0332011	3	8	NA	1.5	8	12	Joan
14105	MICRO	12	Menorca	Spring	B	82228	0	28.5	0	8-TF	30	amph 2 82228c.jpg	213.388	1.51232	Amphipoda	0.67	0.00708717	1	0.0056	2.453	0.0154473	3	8	NA	1.5	8	12	Joan
14106	MICRO	12	Menorca	Spring	B	82228	0	28.5	0	8-TF	31	amph 2 82228c.jpg	203.273	1.44063	Amphipoda	0.67	0.00708717	1	0.0056	2.453	0.0137125	3	8	NA	1.5	8	12	Joan
14107	MICRO	12	Menorca	Spring	B	82228	0	28.5	0	8-TF	32	amph 2 82228c.jpg	168.155	1.19174	Amphipoda	0.67	0.00708717	1	0.0056	2.453	0.00861121	3	8	NA	1.5	8	12	Joan
14108	MICRO	12	Menorca	Spring	B	82228	0	28.5	0	8-TF	33	amph 2 82228c.jpg	161.555	1.14497	Amphipoda	0.67	0.00708717	1	0.0056	2.453	0.00780563	3	8	NA	1.5	8	12	Joan
14109	MICRO	12	Menorca	Spring	B	82228	0	28.5	0	8-TF	34	amph 2 82228c.jpg	257.411	1.82432	Amphipoda	0.67	0.00708717	1	0.0056	2.453	0.0244718	3	8	NA	1.5	8	12	Joan
14110	MICRO	12	Menorca	Spring	B	82228	0	28.5	0	8-TF	35	amph 2 82228c.jpg	217.706	1.54292	Amphipoda	0.67	0.00708717	1	0.0056	2.453	0.0162254	3	8	NA	1.5	8	12	Joan
14111	MICRO	12	Menorca	Spring	B	82228	0	28.5	0	8-TF	36	amph 2 82228c.jpg	256.608	1.81863	Amphipoda	0.67	0.00708717	1	0.0056	2.453	0.024285	3	8	NA	1.5	8	12	Joan
14112	MICRO	12	Menorca	Spring	B	82228	0	28.5	0	8-TF	37	amph 2 82228c.jpg	244.99	1.73629	Amphipoda	0.67	0.00708717	1	0.0056	2.453	0.021676	3	8	NA	1.5	8	12	Joan
14113	MICRO	12	Menorca	Spring	B	82228	0	28.5	0	8-TF	38	amph 2 82228c.jpg	228.616	1.62024	Amphipoda	0.67	0.00708717	1	0.0056	2.453	0.0182931	3	8	NA	1.5	8	12	Joan
14114	MICRO	12	Menorca	Spring	B	82228	0	28.5	0	8-TF	39	amph 2 82228c.jpg	274.365	1.94447	Amphipoda	0.67	0.00708717	1	0.0056	2.453	0.0286166	3	8	NA	1.5	8	12	Joan
14115	MICRO	12	Menorca	Spring	B	82228	0	28.5	0	8-TF	40	amph 2 82228c.jpg	80.05	0.567328	Amphipoda	0.67	0.00708717	1	0.0056	2.453	0.00139426	3	8	NA	1.5	8	12	Joan
14116	MICRO	12	Menorca	Spring	B	82228	0	28.5	0	8-TF	41	amph 2 82228c.jpg	291.178	2.06363	Amphipoda	0.67	0.00708717	1	0.0056	2.453	0.0331115	3	8	NA	1.5	8	12	Joan
14117	MICRO	12	Menorca	Spring	B	82228	0	28.5	0	8-TF	42	amph 2 82228c.jpg	268.162	1.90051	Amphipoda	0.67	0.00708717	1	0.0056	2.453	0.0270556	3	8	NA	1.5	8	12	Joan
14118	MICRO	12	Menorca	Spring	B	82228	0	28.5	0	8-TF	43	amph 2 82228c.jpg	247.958	1.75732	Amphipoda	0.67	0.00708717	1	0.0056	2.453	0.0223258	3	8	NA	1.5	8	12	Joan
14119	MICRO	12	Menorca	Spring	B	82228	0	28.5	0	8-TF	44	amph 2 82228c.jpg	241.986	1.715	Amphipoda	0.67	0.00708717	1	0.0056	2.453	0.0210298	3	8	NA	1.5	8	12	Joan
14120	MICRO	12	Menorca	Spring	B	82228	0	28.5	0	8-TF	45	amph 2 82228c.jpg	274.993	1.94892	Amphipoda	0.67	0.00708717	1	0.0056	2.453	0.0287776	3	8	NA	1.5	8	12	Joan
14121	MICRO	12	Menorca	Spring	B	82228	0	28.5	0	8-TF	46	amph 2 82228c.jpg	239.041	1.69412	Amphipoda	0.67	0.00708717	1	0.0056	2.453	0.0204076	3	8	NA	1.5	8	12	Joan
14122	MICRO	12	Menorca	Spring	B	82228	0	28.5	0	8-TF	47	amph 2 82228c.jpg	252.524	1.78968	Amphipoda	0.67	0.00708717	1	0.0056	2.453	0.0233478	3	8	NA	1.5	8	12	Joan
14123	MICRO	12	Menorca	Spring	B	82228	0	28.5	0	8-TF	48	amph 2 82228c.jpg	665.211	4.71446	Amphipoda	0.67	0.00708717	1	0.0056	2.453	0.251257	3	8	NA	1.5	8	12	Joan
14125	MICRO	12	Menorca	Spring	B	82228	0	28.5	0	8-TF	50	amph y varios 1 82228c.jpg	209.62	1.48561	Amphipoda	0.67	0.00708717	1	0.0056	2.453	0.0147867	3	8	NA	1.5	8	12	Joan
14126	MICRO	12	Menorca	Spring	B	82228	0	28.5	0	8-TF	51	amph y varios 1 82228c.jpg	171.96	1.21871	Amphipoda	0.67	0.00708717	1	0.0056	2.453	0.00909707	3	8	NA	1.5	8	12	Joan
14127	MICRO	12	Menorca	Spring	B	82228	0	28.5	0	8-TF	52	amph y varios 1 82228c.jpg	142.859	1.01247	Amphipoda	0.67	0.00708717	1	0.0056	2.453	0.0057728	3	8	NA	1.5	8	12	Joan
14128	MICRO	12	Menorca	Spring	B	82228	0	28.5	0	8-TF	53	amph y varios 1 82228c.jpg	132.518	0.939178	Amphipoda	0.67	0.00708717	1	0.0056	2.453	0.00480108	3	8	NA	1.5	8	12	Joan
14129	MICRO	12	Menorca	Spring	B	82228	0	28.5	0	8-TF	54	amph y varios 1 82228c.jpg	212.512	1.50611	Amphipoda	0.67	0.00708717	1	0.0056	2.453	0.0152922	3	8	NA	1.5	8	12	Joan
14130	MICRO	12	Menorca	Spring	B	82228	0	28.5	0	8-TF	55	amph y varios 1 82228c.jpg	186.333	1.32057	Amphipoda	0.67	0.00708717	1	0.0056	2.453	0.0110769	3	8	NA	1.5	8	12	Joan
14131	MICRO	12	Menorca	Spring	B	82228	0	28.5	0	8-TF	56	amph y varios 1 82228c.jpg	119.887	0.84966	Amphipoda	0.67	0.00708717	1	0.0056	2.453	0.00375514	3	8	NA	1.5	8	12	Joan
14132	MICRO	12	Menorca	Spring	B	82228	0	28.5	0	8-TF	57	amph y varios 1 82228c.jpg	64.008	0.453636	Amphipoda	0.67	0.00708717	1	0.0056	2.453	0.000805547	3	8	NA	1.5	8	12	Joan
14133	MICRO	12	Menorca	Spring	B	82228	0	28.5	0	8-TF	58	amph y varios 1 82228c.jpg	177.808	1.26016	Amphipoda	0.67	0.00708717	1	0.0056	2.453	0.00987481	3	8	NA	1.5	8	12	Joan
14134	MICRO	12	Menorca	Spring	B	82228	0	28.5	0	8-TF	59	amph y varios 1 82228c.jpg	104.809	0.742799	Amphipoda	0.67	0.00708717	1	0.0056	2.453	0.00270045	3	8	NA	1.5	8	12	Joan
14135	MICRO	12	Menorca	Spring	B	82228	0	28.5	0	8-TF	60	amph y varios 1 82228c.jpg	115.702	0.82	Amphipoda	0.67	0.00708717	1	0.0056	2.453	0.0034417	3	8	NA	1.5	8	12	Joan
14136	MICRO	12	Menorca	Spring	B	82228	0	28.5	0	8-TF	61	amph y varios 1 82228c.jpg	150.418	1.06604	Amphipoda	0.67	0.00708717	1	0.0056	2.453	0.00655111	3	8	NA	1.5	8	12	Joan
14137	MICRO	12	Menorca	Spring	B	82228	0	28.5	0	8-TF	62	amph y varios 1 82228c.jpg	59.008	0.4182	Amphipoda	0.67	0.00708717	1	0.0056	2.453	0.000659846	3	8	NA	1.5	8	12	Joan
14138	MICRO	12	Menorca	Spring	B	82228	0	28.5	0	8-TF	63	amph y varios 1 82228c.jpg	134.36	0.952232	Amphipoda	0.67	0.00708717	1	0.0056	2.453	0.00496643	3	8	NA	1.5	8	12	Joan
14139	MICRO	12	Menorca	Spring	B	82228	0	28.5	0	8-TF	64	amph y varios 1 82228c.jpg	156.44	1.10872	Amphipoda	0.67	0.00708717	1	0.0056	2.453	0.00721329	3	8	NA	1.5	8	12	Joan
14140	MICRO	12	Menorca	Spring	B	82228	0	28.5	0	8-TF	65	amph y varios 1 82228c.jpg	97.082	0.688037	Amphipoda	0.67	0.00708717	1	0.0056	2.453	0.00223795	3	8	NA	1.5	8	12	Joan
14141	MICRO	12	Menorca	Spring	B	82228	0	28.5	0	8-TF	66	amph y varios 1 82228c.jpg	74.626	0.528887	Amphipoda	0.67	0.00708717	1	0.0056	2.453	0.00117381	3	8	NA	1.5	8	12	Joan
14142	MICRO	12	Menorca	Spring	B	82228	0	28.5	0	8-TF	67	amph y varios 1 82228c.jpg	98.742	0.699802	Amphipoda	0.67	0.00708717	1	0.0056	2.453	0.00233298	3	8	NA	1.5	8	12	Joan
14143	MICRO	12	Menorca	Spring	B	82228	0	28.5	0	8-TF	68	amph y varios 1 82228c.jpg	123.117	0.872551	Amphipoda	0.67	0.00708717	1	0.0056	2.453	0.00400819	3	8	NA	1.5	8	12	Joan
14144	MICRO	12	Menorca	Spring	B	82228	0	28.5	0	8-TF	69	amph y varios 1 82228c.jpg	147.386	1.04455	Amphipoda	0.67	0.00708717	1	0.0056	2.453	0.00623191	3	8	NA	1.5	8	12	Joan
14145	MICRO	12	Menorca	Spring	B	82228	0	28.5	0	8-TF	70	amph y varios 1 82228c.jpg	118.367	0.838887	Amphipoda	0.67	0.00708717	1	0.0056	2.453	0.00363943	3	8	NA	1.5	8	12	Joan
14146	MICRO	12	Menorca	Spring	B	82228	0	28.5	0	8-TF	71	amph y varios 1 82228c.jpg	173.527	1.22982	Amphipoda	0.67	0.00708717	1	0.0056	2.453	0.00930177	3	8	NA	1.5	8	12	Joan
14147	MICRO	12	Menorca	Spring	B	82228	0	28.5	0	8-TF	72	amph y varios 1 82228c.jpg	93.744	0.66438	Amphipoda	0.67	0.00708717	1	0.0056	2.453	0.00205388	3	8	NA	1.5	8	12	Joan
14148	MICRO	12	Menorca	Spring	B	82228	0	28.5	0	8-TF	73	amph y varios 1 82228c.jpg	132.019	0.935641	Amphipoda	0.67	0.00708717	1	0.0056	2.453	0.00475685	3	8	NA	1.5	8	12	Joan
14149	MICRO	12	Menorca	Spring	B	82228	0	28.5	0	8-TF	74	amph y varios 1 82228c.jpg	167.234	1.18522	Amphipoda	0.67	0.00708717	1	0.0056	2.453	0.00849598	3	8	NA	1.5	8	12	Joan
14150	MICRO	12	Menorca	Spring	B	82228	0	28.5	0	8-TF	75	amph y varios 1 82228c.jpg	126.004	0.893012	Amphipoda	0.67	0.00708717	1	0.0056	2.453	0.00424269	3	8	NA	1.5	8	12	Joan
14151	MICRO	12	Menorca	Spring	B	82228	0	28.5	0	8-TF	76	amph y varios 1 82228c.jpg	222.083	1.57394	Amphipoda	0.67	0.00708717	1	0.0056	2.453	0.0170373	3	8	NA	1.5	8	12	Joan
14152	MICRO	12	Menorca	Spring	B	82228	0	28.5	0	8-TF	77	amph y varios 1 82228c.jpg	129.437	0.917342	Amphipoda	0.67	0.00708717	1	0.0056	2.453	0.00453187	3	8	NA	1.5	8	12	Joan
14153	MICRO	12	Menorca	Spring	B	82228	0	28.5	0	8-TF	78	amph y varios 1 82228c.jpg	154.665	1.09614	Amphipoda	0.67	0.00708717	1	0.0056	2.453	0.00701418	3	8	NA	1.5	8	12	Joan
14154	MICRO	12	Menorca	Spring	B	82228	0	28.5	0	8-TF	79	amph y varios 1 82228c.jpg	107.782	0.76387	Amphipoda	0.67	0.00708717	1	0.0056	2.453	0.00289224	3	8	NA	1.5	8	12	Joan
14155	MICRO	12	Menorca	Spring	B	82228	0	28.5	0	8-TF	80	amph y varios 1 82228c.jpg	179.338	1.271	Amphipoda	0.67	0.00708717	1	0.0056	2.453	0.0100845	3	8	NA	1.5	8	12	Joan
14167	MICRO	12	Menorca	Spring	B	82228	0	28.5	0	8-TF	92	amph y varios 1 82228c.jpg	145.245	1.02938	Amphipoda	0.67	0.00708717	1	0.0056	2.453	0.00601219	3	8	NA	1.5	8	12	Joan
14168	MICRO	12	Menorca	Spring	B	82228	0	28.5	0	8-TF	93	amph y varios 1 82228c.jpg	102.879	0.729121	Amphipoda	0.67	0.00708717	1	0.0056	2.453	0.0025801	3	8	NA	1.5	8	12	Joan
14169	MICRO	12	Menorca	Spring	B	82228	0	28.5	0	8-TF	94	amph y varios 1 82228c.jpg	159.477	1.13024	Amphipoda	0.67	0.00708717	1	0.0056	2.453	0.00756165	3	8	NA	1.5	8	12	Joan
14170	MICRO	12	Menorca	Spring	B	82228	0	28.5	0	8-TF	95	amph y varios 1 82228c.jpg	117.341	0.831616	Amphipoda	0.67	0.00708717	1	0.0056	2.453	0.00356253	3	8	NA	1.5	8	12	Joan
14171	MICRO	12	Menorca	Spring	B	82228	0	28.5	0	8-TF	96	amph y varios 1 82228c.jpg	165.265	1.17126	Amphipoda	0.67	0.00708717	1	0.0056	2.453	0.0082527	3	8	NA	1.5	8	12	Joan
14172	MICRO	12	Menorca	Spring	B	82228	0	28.5	0	8-TF	97	amph y varios 1 82228c.jpg	218.473	1.54836	Amphipoda	0.67	0.00708717	1	0.0056	2.453	0.0163659	3	8	NA	1.5	8	12	Joan
14173	MICRO	12	Menorca	Spring	B	82228	0	28.5	0	8-TF	98	amph y varios 1 82228c.jpg	65.46	0.463926	Amphipoda	0.67	0.00708717	1	0.0056	2.453	0.000851113	3	8	NA	1.5	8	12	Joan
14174	MICRO	12	Menorca	Spring	B	82228	0	28.5	0	8-TF	99	amph y varios 1 82228c.jpg	142.366	1.00897	Amphipoda	0.67	0.00708717	1	0.0056	2.453	0.00572406	3	8	NA	1.5	8	12	Joan
14175	MICRO	12	Menorca	Spring	B	82228	0	28.5	0	8-TF	100	amph y varios 1 82228c.jpg	226.276	1.60366	Amphipoda	0.67	0.00708717	1	0.0056	2.453	0.0178372	3	8	NA	1.5	8	12	Joan
14177	MICRO	12	Menorca	Spring	B	82228	0	28.5	0	8-TF	102	amph y varios 2 82228c.jpg	87.132	0.617519	Amphipoda	0.67	0.00708717	1	0.0056	2.453	0.00171654	3	8	NA	1.5	8	12	Joan
14178	MICRO	12	Menorca	Spring	B	82228	0	28.5	0	8-TF	103	amph y varios 2 82228c.jpg	169.918	1.20424	Amphipoda	0.67	0.00708717	1	0.0056	2.453	0.00883437	3	8	NA	1.5	8	12	Joan
14179	MICRO	12	Menorca	Spring	B	82228	0	28.5	0	8-TF	104	amph y varios 2 82228c.jpg	201.063	1.42497	Amphipoda	0.67	0.00708717	1	0.0056	2.453	0.0133497	3	8	NA	1.5	8	12	Joan
14180	MICRO	12	Menorca	Spring	B	82228	0	28.5	0	8-TF	105	amph y varios 2 82228c.jpg	98.955	0.701311	Amphipoda	0.67	0.00708717	1	0.0056	2.453	0.00234535	3	8	NA	1.5	8	12	Joan
14181	MICRO	12	Menorca	Spring	B	82228	0	28.5	0	8-TF	106	amph y varios 2 82228c.jpg	132.048	0.935847	Amphipoda	0.67	0.00708717	1	0.0056	2.453	0.00475941	3	8	NA	1.5	8	12	Joan
14182	MICRO	12	Menorca	Spring	B	82228	0	28.5	0	8-TF	107	amph y varios 2 82228c.jpg	150.053	1.06345	Amphipoda	0.67	0.00708717	1	0.0056	2.453	0.00651218	3	8	NA	1.5	8	12	Joan
14183	MICRO	12	Menorca	Spring	B	82228	0	28.5	0	8-TF	108	amph y varios 2 82228c.jpg	92.195	0.653402	Amphipoda	0.67	0.00708717	1	0.0056	2.453	0.00197163	3	8	NA	1.5	8	12	Joan
14184	MICRO	12	Menorca	Spring	B	82228	0	28.5	0	8-TF	109	amph y varios 2 82228c.jpg	126.143	0.893997	Amphipoda	0.67	0.00708717	1	0.0056	2.453	0.00425418	3	8	NA	1.5	8	12	Joan
14185	MICRO	12	Menorca	Spring	B	82228	0	28.5	0	8-TF	110	amph y varios 2 82228c.jpg	124.483	0.882232	Amphipoda	0.67	0.00708717	1	0.0056	2.453	0.00411816	3	8	NA	1.5	8	12	Joan
14186	MICRO	12	Menorca	Spring	B	82228	0	28.5	0	8-TF	111	amph y varios 2 82228c.jpg	126.57	0.897023	Amphipoda	0.67	0.00708717	1	0.0056	2.453	0.00428959	3	8	NA	1.5	8	12	Joan
14187	MICRO	12	Menorca	Spring	B	82228	0	28.5	0	8-TF	112	amph y varios 2 82228c.jpg	147.648	1.04641	Amphipoda	0.67	0.00708717	1	0.0056	2.453	0.00625912	3	8	NA	1.5	8	12	Joan
14188	MICRO	12	Menorca	Spring	B	82228	0	28.5	0	8-TF	113	amph y varios 2 82228c.jpg	124.354	0.881318	Amphipoda	0.67	0.00708717	1	0.0056	2.453	0.0041077	3	8	NA	1.5	8	12	Joan
14189	MICRO	12	Menorca	Spring	B	82228	0	28.5	0	8-TF	114	amph y varios 2 82228c.jpg	99.639	0.706159	Amphipoda	0.67	0.00708717	1	0.0056	2.453	0.00238531	3	8	NA	1.5	8	12	Joan
14190	MICRO	12	Menorca	Spring	B	82228	0	28.5	0	8-TF	115	amph y varios 2 82228c.jpg	114.728	0.813097	Amphipoda	0.67	0.00708717	1	0.0056	2.453	0.00337107	3	8	NA	1.5	8	12	Joan
14207	MICRO	12	Menorca	Spring	B	82228	0	28.5	0	8-TF	132	amph y varios 2 82228c.jpg	110.923	0.78613	Amphipoda	0.67	0.00708717	1	0.0056	2.453	0.00310339	3	8	NA	1.5	8	12	Joan
14208	MICRO	12	Menorca	Spring	B	82228	0	28.5	0	8-TF	133	amph y varios 2 82228c.jpg	151.605	1.07445	Amphipoda	0.67	0.00708717	1	0.0056	2.453	0.00667865	3	8	NA	1.5	8	12	Joan
14238	MICRO	12	Menorca	Spring	B	82228	0	28.5	0	8-TF	163	caprell 82228c.jpg	191.269	1.35556	Amphipoda	0.67	0.00708717	1	0.0056	2.453	0.0118106	3	8	NA	1.5	8	12	Joan
14239	MICRO	12	Menorca	Spring	B	82228	0	28.5	0	8-TF	164	caprell 82228c.jpg	217.888	1.54421	Amphipoda	0.67	0.00708717	1	0.0056	2.453	0.0162587	3	8	NA	1.5	8	12	Joan
15545	MICRO	2	Mallorca	Spring	B	28244	¿?	29.72	0	8-TF	1	amphipoda 28244c.jpg	456.6	3.236	Amphipoda	0.67	0.00708717	1	0.0056	2.453	0.0998251	2	4	1	6	4	24	Hilmar
15546	MICRO	2	Mallorca	Spring	B	28244	¿?	29.72	0	8-TF	2	amphipoda 28244c.jpg	236.9	1.67895	Amphipoda	0.67	0.00708717	1	0.0056	2.453	0.0199621	2	4	1	6	4	24	Hilmar
15574	MICRO	2	Mallorca	Spring	B	28244	¿?	29.72	0	8-TF	30	varios x1 28244c.jpg	178	0.843602	Amphipoda	1	0.00473934	1	0.0056	2.453	0.00368981	2	4	1	6	4	24	Hilmar
15575	MICRO	2	Mallorca	Spring	B	28244	¿?	29.72	0	8-TF	31	varios x1 28244c.jpg	225.5	1.06872	Amphipoda	1	0.00473934	1	0.0056	2.453	0.00659161	2	4	1	6	4	24	Hilmar
15576	MICRO	2	Mallorca	Spring	B	28244	¿?	29.72	0	8-TF	32	varios x1 28244c.jpg	239.6	1.13555	Amphipoda	1	0.00473934	1	0.0056	2.453	0.00764899	2	4	1	6	4	24	Hilmar
15577	MICRO	2	Mallorca	Spring	B	28244	¿?	29.72	0	8-TF	33	varios x1 28244c.jpg	256.1	1.21374	Amphipoda	1	0.00473934	1	0.0056	2.453	0.00900641	2	4	1	6	4	24	Hilmar
15578	MICRO	2	Mallorca	Spring	B	28244	¿?	29.72	0	8-TF	34	varios x1 28244c.jpg	240	1.13744	Amphipoda	1	0.00473934	1	0.0056	2.453	0.00768036	2	4	1	6	4	24	Hilmar
15579	MICRO	2	Mallorca	Spring	B	28244	¿?	29.72	0	8-TF	35	varios x1 28244c.jpg	211.1	1.00047	Amphipoda	1	0.00473934	1	0.0056	2.453	0.00560651	2	4	1	6	4	24	Hilmar
15580	MICRO	2	Mallorca	Spring	B	28244	¿?	29.72	0	8-TF	36	varios x1 28244c.jpg	80.52	0.381611	Amphipoda	1	0.00473934	1	0.0056	2.453	0.000527115	2	4	1	6	4	24	Hilmar
1	MICRO	#N/A	#N/A	#N/A	A	3111	#N/A	#N/A	#N/A	#N/A	1	Amphipoda 3111C.jpg	367.1	2.6017	Amphipoda	0.67	0.00708717	1	0.0056	2.453	0.058454	#N/A	#N/A	3	2	#N/A	#N/A	Hilmar
2	MICRO	#N/A	#N/A	#N/A	A	3111	#N/A	#N/A	#N/A	#N/A	2	Amphipoda 3111C.jpg	304.5	2.15804	Amphipoda	0.67	0.00708717	1	0.0056	2.453	0.036952	#N/A	#N/A	3	2	#N/A	#N/A	Hilmar
3	MICRO	#N/A	#N/A	#N/A	A	3111	#N/A	#N/A	#N/A	#N/A	3	Amphipoda 3111C.jpg	975.7	6.91495	Amphipoda	0.67	0.00708717	1	0.0056	2.453	0.642971	#N/A	#N/A	#N/A	#N/A	#N/A	#N/A	Hilmar
4	MICRO	#N/A	#N/A	#N/A	A	3111	#N/A	#N/A	#N/A	#N/A	4	Amphipoda 3111C.jpg	277.9	1.96953	Amphipoda	0.67	0.00708717	1	0.0056	2.453	0.0295296	#N/A	#N/A	#N/A	#N/A	#N/A	#N/A	Hilmar
5	MICRO	#N/A	#N/A	#N/A	A	3111	#N/A	#N/A	#N/A	#N/A	5	Amphipoda 3111C.jpg	416.5	2.95181	Amphipoda	0.67	0.00708717	1	0.0056	2.453	0.0796735	#N/A	#N/A	#N/A	#N/A	#N/A	#N/A	Hilmar
6	MICRO	#N/A	#N/A	#N/A	A	3111	#N/A	#N/A	#N/A	#N/A	6	Amphipoda 3111C.jpg	268.5	1.90291	Amphipoda	0.67	0.00708717	1	0.0056	2.453	0.0271393	#N/A	#N/A	#N/A	#N/A	#N/A	#N/A	Hilmar
7	MICRO	#N/A	#N/A	#N/A	A	3111	#N/A	#N/A	#N/A	#N/A	7	Amphipoda 3111C.jpg	275.3	1.9511	Amphipoda	0.67	0.00708717	1	0.0056	2.453	0.0288564	#N/A	#N/A	#N/A	#N/A	#N/A	#N/A	Hilmar
8	MICRO	#N/A	#N/A	#N/A	A	3111	#N/A	#N/A	#N/A	#N/A	8	Amphipoda 3111C.jpg	126.7	0.897945	Amphipoda	0.67	0.00708717	1	0.0056	2.453	0.0043004	#N/A	#N/A	#N/A	#N/A	#N/A	#N/A	Hilmar
9	MICRO	#N/A	#N/A	#N/A	A	3111	#N/A	#N/A	#N/A	#N/A	9	Amphipoda 3111C.jpg	131.7	0.933381	Amphipoda	0.67	0.00708717	1	0.0056	2.453	0.0047287	#N/A	#N/A	#N/A	#N/A	#N/A	#N/A	Hilmar
10	MICRO	#N/A	#N/A	#N/A	A	3111	#N/A	#N/A	#N/A	#N/A	10	Amphipoda 3111C.jpg	288	2.04111	Amphipoda	0.67	0.00708717	1	0.0056	2.453	0.0322321	#N/A	#N/A	#N/A	#N/A	#N/A	#N/A	Hilmar
11	MICRO	#N/A	#N/A	#N/A	A	3111	#N/A	#N/A	#N/A	#N/A	11	Amphipoda 3111C.jpg	128.1	0.907867	Amphipoda	0.67	0.00708717	1	0.0056	2.453	0.0044179	#N/A	#N/A	#N/A	#N/A	#N/A	#N/A	Hilmar
12	MICRO	#N/A	#N/A	#N/A	A	3111	#N/A	#N/A	#N/A	#N/A	12	Amphipoda 3111C.jpg	118.4	0.839121	Amphipoda	0.67	0.00708717	1	0.0056	2.453	0.00364192	#N/A	#N/A	#N/A	#N/A	#N/A	#N/A	Hilmar
13	MICRO	#N/A	#N/A	#N/A	A	3111	#N/A	#N/A	#N/A	#N/A	13	Amphipoda 3111C.jpg	153.2	1.08575	Amphipoda	0.67	0.00708717	1	0.0056	2.453	0.00685233	#N/A	#N/A	#N/A	#N/A	#N/A	#N/A	Hilmar
14	MICRO	#N/A	#N/A	#N/A	A	3111	#N/A	#N/A	#N/A	#N/A	14	Amphipoda 3111C.jpg	172.4	1.22183	Amphipoda	0.67	0.00708717	1	0.0056	2.453	0.00915428	#N/A	#N/A	#N/A	#N/A	#N/A	#N/A	Hilmar
91	MICRO	#N/A	#N/A	#N/A	A	3113	#N/A	#N/A	#N/A	#N/A	1	Amphipoda 3113C.jpg	470.7	3.33593	Amphipoda	0.67	0.00708717	1	0.0056	2.453	0.107557	#N/A	#N/A	#N/A	#N/A	#N/A	#N/A	Hilmar
92	MICRO	#N/A	#N/A	#N/A	A	3113	#N/A	#N/A	#N/A	#N/A	2	Amphipoda 3113C.jpg	227.9	1.61517	Amphipoda	0.67	0.00708717	1	0.0056	2.453	0.0181529	#N/A	#N/A	#N/A	#N/A	#N/A	#N/A	Hilmar
93	MICRO	#N/A	#N/A	#N/A	A	3113	#N/A	#N/A	#N/A	#N/A	3	Amphipoda 3113C.jpg	408.4	2.8944	Amphipoda	0.67	0.00708717	1	0.0056	2.453	0.0759262	#N/A	#N/A	#N/A	#N/A	#N/A	#N/A	Hilmar
94	MICRO	#N/A	#N/A	#N/A	A	3113	#N/A	#N/A	#N/A	#N/A	4	Amphipoda 3113C.jpg	131.6	0.932672	Amphipoda	0.67	0.00708717	1	0.0056	2.453	0.0047199	#N/A	#N/A	#N/A	#N/A	#N/A	#N/A	Hilmar
95	MICRO	#N/A	#N/A	#N/A	A	3113	#N/A	#N/A	#N/A	#N/A	5	Amphipoda 3113C.jpg	296.4	2.10064	Amphipoda	0.67	0.00708717	1	0.0056	2.453	0.0345872	#N/A	#N/A	#N/A	#N/A	#N/A	#N/A	Hilmar
96	MICRO	#N/A	#N/A	#N/A	A	3113	#N/A	#N/A	#N/A	#N/A	6	Amphipoda 3113C.jpg	155	1.09851	Amphipoda	0.67	0.00708717	1	0.0056	2.453	0.00705151	#N/A	#N/A	#N/A	#N/A	#N/A	#N/A	Hilmar
97	MICRO	#N/A	#N/A	#N/A	A	3113	#N/A	#N/A	#N/A	#N/A	7	Amphipoda 3113C.jpg	485	3.43728	Amphipoda	0.67	0.00708717	1	0.0056	2.453	0.11575	#N/A	#N/A	#N/A	#N/A	#N/A	#N/A	Hilmar
98	MICRO	#N/A	#N/A	#N/A	A	3113	#N/A	#N/A	#N/A	#N/A	8	Amphipoda 3113C.jpg	120.7	0.855422	Amphipoda	0.67	0.00708717	1	0.0056	2.453	0.00381791	#N/A	#N/A	#N/A	#N/A	#N/A	#N/A	Hilmar
99	MICRO	#N/A	#N/A	#N/A	A	3113	#N/A	#N/A	#N/A	#N/A	9	Amphipoda 3113C.jpg	225.8	1.60028	Amphipoda	0.67	0.00708717	1	0.0056	2.453	0.0177453	#N/A	#N/A	#N/A	#N/A	#N/A	#N/A	Hilmar
100	MICRO	#N/A	#N/A	#N/A	A	3113	#N/A	#N/A	#N/A	#N/A	10	Amphipoda 3113C.jpg	359.7	2.54926	Amphipoda	0.67	0.00708717	1	0.0056	2.453	0.0556058	#N/A	#N/A	#N/A	#N/A	#N/A	#N/A	Hilmar
101	MICRO	#N/A	#N/A	#N/A	A	3113	#N/A	#N/A	#N/A	#N/A	11	Amphipoda 3113C.jpg	161.4	1.14387	Amphipoda	0.67	0.00708717	1	0.0056	2.453	0.00778728	#N/A	#N/A	#N/A	#N/A	#N/A	#N/A	Hilmar
102	MICRO	#N/A	#N/A	#N/A	A	3113	#N/A	#N/A	#N/A	#N/A	12	Amphipoda 3113C.jpg	144.8	1.02622	Amphipoda	0.67	0.00708717	1	0.0056	2.453	0.0059671	#N/A	#N/A	#N/A	#N/A	#N/A	#N/A	Hilmar
103	MICRO	#N/A	#N/A	#N/A	A	3113	#N/A	#N/A	#N/A	#N/A	13	Amphipoda 3113C.jpg	144.8	1.02622	Amphipoda	0.67	0.00708717	1	0.0056	2.453	0.0059671	#N/A	#N/A	#N/A	#N/A	#N/A	#N/A	Hilmar
104	MICRO	#N/A	#N/A	#N/A	A	3113	#N/A	#N/A	#N/A	#N/A	14	Amphipoda 3113C.jpg	196.7	1.39405	Amphipoda	0.67	0.00708717	1	0.0056	2.453	0.0126503	#N/A	#N/A	#N/A	#N/A	#N/A	#N/A	Hilmar
105	MICRO	#N/A	#N/A	#N/A	A	3113	#N/A	#N/A	#N/A	#N/A	15	Amphipoda 3113C.jpg	302.9	2.1467	Amphipoda	0.67	0.00708717	1	0.0056	2.453	0.0364775	#N/A	#N/A	#N/A	#N/A	#N/A	#N/A	Hilmar
106	MICRO	#N/A	#N/A	#N/A	A	3113	#N/A	#N/A	#N/A	#N/A	16	Amphipoda 3113C.jpg	122.2	0.866052	Amphipoda	0.67	0.00708717	1	0.0056	2.453	0.00393536	#N/A	#N/A	#N/A	#N/A	#N/A	#N/A	Hilmar
107	MICRO	#N/A	#N/A	#N/A	A	3113	#N/A	#N/A	#N/A	#N/A	17	Amphipoda 3113C.jpg	214.1	1.51736	Amphipoda	0.67	0.00708717	1	0.0056	2.453	0.015574	#N/A	#N/A	#N/A	#N/A	#N/A	#N/A	Hilmar
108	MICRO	#N/A	#N/A	#N/A	A	3113	#N/A	#N/A	#N/A	#N/A	18	Amphipoda 3113C.jpg	528.9	3.74841	Amphipoda	0.67	0.00708717	1	0.0056	2.453	0.143164	#N/A	#N/A	#N/A	#N/A	#N/A	#N/A	Hilmar
109	MICRO	#N/A	#N/A	#N/A	A	3113	#N/A	#N/A	#N/A	#N/A	19	Amphipoda 3113C.jpg	155.6	1.10276	Amphipoda	0.67	0.00708717	1	0.0056	2.453	0.00711865	#N/A	#N/A	#N/A	#N/A	#N/A	#N/A	Hilmar
110	MICRO	#N/A	#N/A	#N/A	A	3113	#N/A	#N/A	#N/A	#N/A	20	Amphipoda 3113C.jpg	141.1	1	Amphipoda	0.67	0.00708717	1	0.0056	2.453	0.0056	#N/A	#N/A	#N/A	#N/A	#N/A	#N/A	Hilmar
437	MICRO	#N/A	#N/A	#N/A	B	3228	#N/A	#N/A	#N/A	#N/A	5	Amphipoda y Natantia 3228c.jpg	589.47	4.17768	Amphipoda	0.67	0.00708717	1	0.0056	2.453	0.186784	#N/A	#N/A	#N/A	#N/A	#N/A	#N/A	Hilmar
438	MICRO	#N/A	#N/A	#N/A	B	3228	#N/A	#N/A	#N/A	#N/A	6	Amphipoda y Natantia 3228c.jpg	387.36	2.74529	Amphipoda	0.67	0.00708717	1	0.0056	2.453	0.0666874	#N/A	#N/A	#N/A	#N/A	#N/A	#N/A	Hilmar
439	MICRO	#N/A	#N/A	#N/A	B	3228	#N/A	#N/A	#N/A	#N/A	7	Amphipoda y Natantia 3228c.jpg	416.457	2.9515	Amphipoda	0.67	0.00708717	1	0.0056	2.453	0.0796533	#N/A	#N/A	#N/A	#N/A	#N/A	#N/A	Hilmar
440	MICRO	#N/A	#N/A	#N/A	B	3228	#N/A	#N/A	#N/A	#N/A	8	Amphipoda y Natantia 3228c.jpg	451.013	3.19641	Amphipoda	0.67	0.00708717	1	0.0056	2.453	0.0968554	#N/A	#N/A	#N/A	#N/A	#N/A	#N/A	Hilmar
441	MICRO	#N/A	#N/A	#N/A	B	3228	#N/A	#N/A	#N/A	#N/A	9	Amphipoda y Natantia 3228c.jpg	256.664	1.81902	Amphipoda	0.67	0.00708717	1	0.0056	2.453	0.024298	#N/A	#N/A	#N/A	#N/A	#N/A	#N/A	Hilmar
442	MICRO	#N/A	#N/A	#N/A	B	3228	#N/A	#N/A	#N/A	#N/A	10	Amphipoda y Natantia 3228c.jpg	192.979	1.36768	Amphipoda	0.67	0.00708717	1	0.0056	2.453	0.0120713	#N/A	#N/A	#N/A	#N/A	#N/A	#N/A	Hilmar
443	MICRO	#N/A	#N/A	#N/A	B	3228	#N/A	#N/A	#N/A	#N/A	11	Amphipoda y Natantia 3228c.jpg	109.728	0.777661	Amphipoda	0.67	0.00708717	1	0.0056	2.453	0.00302202	#N/A	#N/A	#N/A	#N/A	#N/A	#N/A	Hilmar
444	MICRO	#N/A	#N/A	#N/A	B	3228	#N/A	#N/A	#N/A	#N/A	12	Amphipoda y Natantia 3228c.jpg	194.083	1.3755	Amphipoda	0.67	0.00708717	1	0.0056	2.453	0.0122414	#N/A	#N/A	#N/A	#N/A	#N/A	#N/A	Hilmar
445	MICRO	#N/A	#N/A	#N/A	B	3228	#N/A	#N/A	#N/A	#N/A	13	Amphipoda y Natantia 3228c.jpg	563.836	3.996	Amphipoda	0.67	0.00708717	1	0.0056	2.453	0.167485	#N/A	#N/A	#N/A	#N/A	#N/A	#N/A	Hilmar
446	MICRO	#N/A	#N/A	#N/A	B	3228	#N/A	#N/A	#N/A	#N/A	14	Amphipoda y Natantia 3228c.jpg	265.944	1.88479	Amphipoda	0.67	0.00708717	1	0.0056	2.453	0.0265099	#N/A	#N/A	#N/A	#N/A	#N/A	#N/A	Hilmar
447	MICRO	#N/A	#N/A	#N/A	B	3228	#N/A	#N/A	#N/A	#N/A	15	Amphipoda y Natantia 3228c.jpg	112.397	0.796577	Amphipoda	0.67	0.00708717	1	0.0056	2.453	0.00320553	#N/A	#N/A	#N/A	#N/A	#N/A	#N/A	Hilmar
448	MICRO	#N/A	#N/A	#N/A	B	3228	#N/A	#N/A	#N/A	#N/A	16	Amphipoda y Natantia 3228c.jpg	274.843	1.94786	Amphipoda	0.67	0.00708717	1	0.0056	2.453	0.0287391	#N/A	#N/A	#N/A	#N/A	#N/A	#N/A	Hilmar
523	MICRO	#N/A	#N/A	#N/A	A	8145	#N/A	#N/A	#N/A	#N/A	1	Amphipoda 81245c.jpg	856.933	6.07323	Amphipoda	0.67	0.00708717	1	0.0056	2.453	0.467646	#N/A	#N/A	#N/A	#N/A	#N/A	#N/A	Hilmar
524	MICRO	#N/A	#N/A	#N/A	A	8145	#N/A	#N/A	#N/A	#N/A	2	Amphipoda 81245c.jpg	227.862	1.6149	Amphipoda	0.67	0.00708717	1	0.0056	2.453	0.0181454	#N/A	#N/A	#N/A	#N/A	#N/A	#N/A	Hilmar
525	MICRO	#N/A	#N/A	#N/A	A	8145	#N/A	#N/A	#N/A	#N/A	3	Amphipoda 81245c.jpg	204.793	1.4514	Amphipoda	0.67	0.00708717	1	0.0056	2.453	0.0139654	#N/A	#N/A	#N/A	#N/A	#N/A	#N/A	Hilmar
526	MICRO	#N/A	#N/A	#N/A	A	8145	#N/A	#N/A	#N/A	#N/A	4	Amphipoda 81245c.jpg	477.994	3.38763	Amphipoda	0.67	0.00708717	1	0.0056	2.453	0.111692	#N/A	#N/A	#N/A	#N/A	#N/A	#N/A	Hilmar
527	MICRO	#N/A	#N/A	#N/A	A	8145	#N/A	#N/A	#N/A	#N/A	5	Amphipoda 81245c.jpg	241.239	1.7097	Amphipoda	0.67	0.00708717	1	0.0056	2.453	0.0208709	#N/A	#N/A	#N/A	#N/A	#N/A	#N/A	Hilmar
528	MICRO	#N/A	#N/A	#N/A	A	8145	#N/A	#N/A	#N/A	#N/A	6	Amphipoda 81245c.jpg	177.21	1.25592	Amphipoda	0.67	0.00708717	1	0.0056	2.453	0.00979354	#N/A	#N/A	#N/A	#N/A	#N/A	#N/A	Hilmar
529	MICRO	#N/A	#N/A	#N/A	A	8145	#N/A	#N/A	#N/A	#N/A	7	Amphipoda 81245c.jpg	224.72	1.59263	Amphipoda	0.67	0.00708717	1	0.0056	2.453	0.0175378	#N/A	#N/A	#N/A	#N/A	#N/A	#N/A	Hilmar
530	MICRO	#N/A	#N/A	#N/A	A	8145	#N/A	#N/A	#N/A	#N/A	8	Amphipoda 81245c.jpg	261.878	1.85597	Amphipoda	0.67	0.00708717	1	0.0056	2.453	0.0255267	#N/A	#N/A	#N/A	#N/A	#N/A	#N/A	Hilmar
531	MICRO	#N/A	#N/A	#N/A	A	8145	#N/A	#N/A	#N/A	#N/A	9	Amphipoda 81245c.jpg	279.266	1.97921	Amphipoda	0.67	0.00708717	1	0.0056	2.453	0.0298869	#N/A	#N/A	#N/A	#N/A	#N/A	#N/A	Hilmar
532	MICRO	#N/A	#N/A	#N/A	A	8145	#N/A	#N/A	#N/A	#N/A	10	Amphipoda 81245c.jpg	277.377	1.96582	Amphipoda	0.67	0.00708717	1	0.0056	2.453	0.0293934	#N/A	#N/A	#N/A	#N/A	#N/A	#N/A	Hilmar
533	MICRO	#N/A	#N/A	#N/A	A	8145	#N/A	#N/A	#N/A	#N/A	11	Amphipoda 81245c.jpg	116.499	0.825648	Amphipoda	0.67	0.00708717	1	0.0056	2.453	0.00350015	#N/A	#N/A	#N/A	#N/A	#N/A	#N/A	Hilmar
534	MICRO	#N/A	#N/A	#N/A	A	8145	#N/A	#N/A	#N/A	#N/A	12	Amphipoda 81245c.jpg	277.085	1.96375	Amphipoda	0.67	0.00708717	1	0.0056	2.453	0.0293176	#N/A	#N/A	#N/A	#N/A	#N/A	#N/A	Hilmar
535	MICRO	#N/A	#N/A	#N/A	A	8145	#N/A	#N/A	#N/A	#N/A	13	Amphipoda 81245c.jpg	254.449	1.80332	Amphipoda	0.67	0.00708717	1	0.0056	2.453	0.0237868	#N/A	#N/A	#N/A	#N/A	#N/A	#N/A	Hilmar
536	MICRO	#N/A	#N/A	#N/A	A	8145	#N/A	#N/A	#N/A	#N/A	14	Amphipoda 81245c.jpg	214.411	1.51957	Amphipoda	0.67	0.00708717	1	0.0056	2.453	0.0156296	#N/A	#N/A	#N/A	#N/A	#N/A	#N/A	Hilmar
537	MICRO	#N/A	#N/A	#N/A	A	8145	#N/A	#N/A	#N/A	#N/A	15	Amphipoda 81245c.jpg	262.608	1.86115	Amphipoda	0.67	0.00708717	1	0.0056	2.453	0.0257016	#N/A	#N/A	#N/A	#N/A	#N/A	#N/A	Hilmar
538	MICRO	#N/A	#N/A	#N/A	A	8145	#N/A	#N/A	#N/A	#N/A	16	Amphipoda 81245c.jpg	201.804	1.43022	Amphipoda	0.67	0.00708717	1	0.0056	2.453	0.0134707	#N/A	#N/A	#N/A	#N/A	#N/A	#N/A	Hilmar
539	MICRO	#N/A	#N/A	#N/A	A	8145	#N/A	#N/A	#N/A	#N/A	17	Amphipoda 81245c.jpg	253.584	1.79719	Amphipoda	0.67	0.00708717	1	0.0056	2.453	0.023589	#N/A	#N/A	#N/A	#N/A	#N/A	#N/A	Hilmar
540	MICRO	#N/A	#N/A	#N/A	A	8145	#N/A	#N/A	#N/A	#N/A	18	Amphipoda 81245c.jpg	214.83	1.52254	Amphipoda	0.67	0.00708717	1	0.0056	2.453	0.0157046	#N/A	#N/A	#N/A	#N/A	#N/A	#N/A	Hilmar
541	MICRO	#N/A	#N/A	#N/A	A	8145	#N/A	#N/A	#N/A	#N/A	19	Amphipoda 81245c.jpg	263.151	1.865	Amphipoda	0.67	0.00708717	1	0.0056	2.453	0.0258322	#N/A	#N/A	#N/A	#N/A	#N/A	#N/A	Hilmar
542	MICRO	#N/A	#N/A	#N/A	A	8145	#N/A	#N/A	#N/A	#N/A	20	Amphipoda 81245c.jpg	306.948	2.17539	Amphipoda	0.67	0.00708717	1	0.0056	2.453	0.037685	#N/A	#N/A	#N/A	#N/A	#N/A	#N/A	Hilmar
543	MICRO	#N/A	#N/A	#N/A	A	8145	#N/A	#N/A	#N/A	#N/A	21	Amphipoda 81245c.jpg	189.805	1.34518	Amphipoda	0.67	0.00708717	1	0.0056	2.453	0.0115901	#N/A	#N/A	#N/A	#N/A	#N/A	#N/A	Hilmar
544	MICRO	#N/A	#N/A	#N/A	A	8145	#N/A	#N/A	#N/A	#N/A	22	Amphipoda 81245c.jpg	241.9	1.71439	Amphipoda	0.67	0.00708717	1	0.0056	2.453	0.0210115	#N/A	#N/A	#N/A	#N/A	#N/A	#N/A	Hilmar
545	MICRO	#N/A	#N/A	#N/A	A	8145	#N/A	#N/A	#N/A	#N/A	23	Amphipoda 81245c.jpg	178.09	1.26215	Amphipoda	0.67	0.00708717	1	0.0056	2.453	0.00991327	#N/A	#N/A	#N/A	#N/A	#N/A	#N/A	Hilmar
546	MICRO	#N/A	#N/A	#N/A	A	8145	#N/A	#N/A	#N/A	#N/A	24	Amphipoda 81245c.jpg	325.454	2.30655	Amphipoda	0.67	0.00708717	1	0.0056	2.453	0.0435046	#N/A	#N/A	#N/A	#N/A	#N/A	#N/A	Hilmar
547	MICRO	#N/A	#N/A	#N/A	A	8145	#N/A	#N/A	#N/A	#N/A	25	Amphipoda 81245c.jpg	241.514	1.71165	Amphipoda	0.67	0.00708717	1	0.0056	2.453	0.0209294	#N/A	#N/A	#N/A	#N/A	#N/A	#N/A	Hilmar
548	MICRO	#N/A	#N/A	#N/A	A	8145	#N/A	#N/A	#N/A	#N/A	26	Amphipoda 81245c.jpg	172.676	1.22378	Amphipoda	0.67	0.00708717	1	0.0056	2.453	0.00919027	#N/A	#N/A	#N/A	#N/A	#N/A	#N/A	Hilmar
549	MICRO	#N/A	#N/A	#N/A	A	8145	#N/A	#N/A	#N/A	#N/A	27	Amphipoda 81245c.jpg	289.514	2.05184	Amphipoda	0.67	0.00708717	1	0.0056	2.453	0.0326493	#N/A	#N/A	#N/A	#N/A	#N/A	#N/A	Hilmar
550	MICRO	#N/A	#N/A	#N/A	A	8145	#N/A	#N/A	#N/A	#N/A	28	Amphipoda 81245c.jpg	231.019	1.63727	Amphipoda	0.67	0.00708717	1	0.0056	2.453	0.0187683	#N/A	#N/A	#N/A	#N/A	#N/A	#N/A	Hilmar
551	MICRO	#N/A	#N/A	#N/A	A	8145	#N/A	#N/A	#N/A	#N/A	29	Amphipoda 81245c.jpg	192.585	1.36488	Amphipoda	0.67	0.00708717	1	0.0056	2.453	0.0120109	#N/A	#N/A	#N/A	#N/A	#N/A	#N/A	Hilmar
627	MICRO	#N/A	#N/A	#N/A	A	8145	#N/A	#N/A	#N/A	#N/A	1	Amphio 8146c.jpg	437.376	3.09976	Amphipoda	0.67	0.00708717	1	0.0056	2.453	0.0898288	#N/A	#N/A	#N/A	#N/A	#N/A	#N/A	Hilmar
766	MICRO	#N/A	#N/A	#N/A	A	8148	#N/A	#N/A	#N/A	#N/A	1	Amphipoda 8148c.jpg	648.54	4.59631	Amphipoda	0.67	0.00708717	1	0.0056	2.453	0.236091	#N/A	#N/A	#N/A	#N/A	#N/A	#N/A	Hilmar
767	MICRO	#N/A	#N/A	#N/A	A	8148	#N/A	#N/A	#N/A	#N/A	2	Amphipoda 8148c.jpg	408.038	2.89184	Amphipoda	0.67	0.00708717	1	0.0056	2.453	0.0757612	#N/A	#N/A	#N/A	#N/A	#N/A	#N/A	Hilmar
768	MICRO	#N/A	#N/A	#N/A	A	8148	#N/A	#N/A	#N/A	#N/A	3	Amphipoda 8148c.jpg	299.519	2.12274	Amphipoda	0.67	0.00708717	1	0.0056	2.453	0.0354868	#N/A	#N/A	#N/A	#N/A	#N/A	#N/A	Hilmar
769	MICRO	#N/A	#N/A	#N/A	A	8148	#N/A	#N/A	#N/A	#N/A	4	Amphipoda 8148c.jpg	175.619	1.24464	Amphipoda	0.67	0.00708717	1	0.0056	2.453	0.00957926	#N/A	#N/A	#N/A	#N/A	#N/A	#N/A	Hilmar
770	MICRO	#N/A	#N/A	#N/A	A	8148	#N/A	#N/A	#N/A	#N/A	5	Amphipoda 8148c.jpg	215.088	1.52437	Amphipoda	0.67	0.00708717	1	0.0056	2.453	0.0157509	#N/A	#N/A	#N/A	#N/A	#N/A	#N/A	Hilmar
771	MICRO	#N/A	#N/A	#N/A	A	8148	#N/A	#N/A	#N/A	#N/A	6	Amphipoda 8148c.jpg	634.596	4.49749	Amphipoda	0.67	0.00708717	1	0.0056	2.453	0.223833	#N/A	#N/A	#N/A	#N/A	#N/A	#N/A	Hilmar
780	MICRO	#N/A	#N/A	#N/A	A	8148	#N/A	#N/A	#N/A	#N/A	15	Harp y biv y gast y amphi y arci x1 8148c.jpg	231.706	1.09813	Amphipoda	1	0.00473934	1	0.0056	2.453	0.00704554	#N/A	#N/A	#N/A	#N/A	#N/A	#N/A	Hilmar
781	MICRO	#N/A	#N/A	#N/A	A	8148	#N/A	#N/A	#N/A	#N/A	16	Harp y biv y gast y amphi y arci x1 8148c.jpg	203.089	0.962507	Amphipoda	1	0.00473934	1	0.0056	2.453	0.00509892	#N/A	#N/A	#N/A	#N/A	#N/A	#N/A	Hilmar
782	MICRO	#N/A	#N/A	#N/A	A	8148	#N/A	#N/A	#N/A	#N/A	17	Harp y biv y gast y amphi y arci x1 8148c.jpg	235.239	1.11488	Amphipoda	1	0.00473934	1	0.0056	2.453	0.00731199	#N/A	#N/A	#N/A	#N/A	#N/A	#N/A	Hilmar
787	MICRO	#N/A	#N/A	#N/A	A	8148	#N/A	#N/A	#N/A	#N/A	22	Harp y biv y gast y amphi y arci x1 8148c.jpg	128.477	0.608896	Amphipoda	1	0.00473934	1	0.0056	2.453	0.00165833	#N/A	#N/A	#N/A	#N/A	#N/A	#N/A	Hilmar
823	MICRO	1	Mallorca	Spring	A	20192	¿?	30.51	150	3-FI	1	amphipoda 20192c.jpg	178.519	1.26519	Amphipoda	0.67	0.00708717	1	0.0056	2.453	0.00997195	2	4	2	3	4	12	Hilmar
824	MICRO	1	Mallorca	Spring	A	20192	¿?	30.51	150	3-FI	2	amphipoda 20192c.jpg	246.762	1.74884	Amphipoda	0.67	0.00708717	1	0.0056	2.453	0.0220626	2	4	2	3	4	12	Hilmar
825	MICRO	1	Mallorca	Spring	A	20192	¿?	30.51	150	3-FI	3	amphipoda 20192c.jpg	130.718	0.926421	Amphipoda	0.67	0.00708717	1	0.0056	2.453	0.00464268	2	4	2	3	4	12	Hilmar
826	MICRO	1	Mallorca	Spring	A	20192	¿?	30.51	150	3-FI	4	amphipoda 20192c.jpg	166.064	1.17692	Amphipoda	0.67	0.00708717	1	0.0056	2.453	0.00835091	2	4	2	3	4	12	Hilmar
827	MICRO	1	Mallorca	Spring	A	20192	¿?	30.51	150	3-FI	5	amphipoda 20192c.jpg	237.278	1.68163	Amphipoda	0.67	0.00708717	1	0.0056	2.453	0.0200403	2	4	2	3	4	12	Hilmar
828	MICRO	1	Mallorca	Spring	A	20192	¿?	30.51	150	3-FI	6	amphipoda 20192c.jpg	253.901	1.79944	Amphipoda	0.67	0.00708717	1	0.0056	2.453	0.0236614	2	4	2	3	4	12	Hilmar
829	MICRO	1	Mallorca	Spring	A	20192	¿?	30.51	150	3-FI	7	amphipoda 20192c.jpg	412.216	2.92145	Amphipoda	0.67	0.00708717	1	0.0056	2.453	0.0776783	2	4	2	3	4	12	Hilmar
830	MICRO	1	Mallorca	Spring	A	20192	¿?	30.51	150	3-FI	8	amphipoda 20192c.jpg	262.44	1.85996	Amphipoda	0.67	0.00708717	1	0.0056	2.453	0.0256613	2	4	2	3	4	12	Hilmar
831	MICRO	1	Mallorca	Spring	A	20192	¿?	30.51	150	3-FI	9	amphipoda 20192c.jpg	186.98	1.32516	Amphipoda	0.67	0.00708717	1	0.0056	2.453	0.0111715	2	4	2	3	4	12	Hilmar
832	MICRO	1	Mallorca	Spring	A	20192	¿?	30.51	150	3-FI	10	amphipoda 20192c.jpg	186.98	1.32516	Amphipoda	0.67	0.00708717	1	0.0056	2.453	0.0111715	2	4	2	3	4	12	Hilmar
833	MICRO	1	Mallorca	Spring	A	20192	¿?	30.51	150	3-FI	11	amphipoda 20192c.jpg	446.165	3.16205	Amphipoda	0.67	0.00708717	1	0.0056	2.453	0.0943215	2	4	2	3	4	12	Hilmar
834	MICRO	1	Mallorca	Spring	A	20192	¿?	30.51	150	3-FI	12	amphipoda 20192c.jpg	195.903	1.3884	Amphipoda	0.67	0.00708717	1	0.0056	2.453	0.0125249	2	4	2	3	4	12	Hilmar
835	MICRO	1	Mallorca	Spring	A	20192	¿?	30.51	150	3-FI	13	amphipoda 20192c.jpg	164.801	1.16797	Amphipoda	0.67	0.00708717	1	0.0056	2.453	0.00819598	2	4	2	3	4	12	Hilmar
836	MICRO	1	Mallorca	Spring	A	20192	¿?	30.51	150	3-FI	14	amphipoda 20192c.jpg	133.401	0.945436	Amphipoda	0.67	0.00708717	1	0.0056	2.453	0.00487993	2	4	2	3	4	12	Hilmar
837	MICRO	1	Mallorca	Spring	A	20192	¿?	30.51	150	3-FI	15	amphipoda 20192c.jpg	157.064	1.11314	Amphipoda	0.67	0.00708717	1	0.0056	2.453	0.00728407	2	4	2	3	4	12	Hilmar
838	MICRO	1	Mallorca	Spring	A	20192	¿?	30.51	150	3-FI	16	amphipoda 20192c.jpg	90.717	0.642927	Amphipoda	0.67	0.00708717	1	0.0056	2.453	0.001895	2	4	2	3	4	12	Hilmar
839	MICRO	1	Mallorca	Spring	A	20192	¿?	30.51	150	3-FI	17	amphipoda 20192c.jpg	97.49	0.690928	Amphipoda	0.67	0.00708717	1	0.0056	2.453	0.00226109	2	4	2	3	4	12	Hilmar
840	MICRO	1	Mallorca	Spring	A	20192	¿?	30.51	150	3-FI	18	amphipoda 20192c.jpg	212.482	1.5059	Amphipoda	0.67	0.00708717	1	0.0056	2.453	0.0152869	2	4	2	3	4	12	Hilmar
841	MICRO	1	Mallorca	Spring	A	20192	¿?	30.51	150	3-FI	19	amphipoda 20192c.jpg	154.289	1.09347	Amphipoda	0.67	0.00708717	1	0.0056	2.453	0.00697243	2	4	2	3	4	12	Hilmar
842	MICRO	1	Mallorca	Spring	A	20192	¿?	30.51	150	3-FI	20	amphipoda 20192c.jpg	162.25	1.14989	Amphipoda	0.67	0.00708717	1	0.0056	2.453	0.00788826	2	4	2	3	4	12	Hilmar
873	MICRO	1	Mallorca	Spring	A	20192	¿?	30.51	150	3-FI	51	harp y varios 20192c.jpg	106.789	0.756832	Amphipoda	0.67	0.00708717	1	0.0056	2.453	0.00282731	2	4	2	3	4	12	Hilmar
920	MICRO	1	Mallorca	Spring	A	20193	¿?	30.51	150	3-FI	18	varios 20193c.jpg	273.136	1.93576	Amphipoda	0.67	0.00708717	2	0.0056	2.453	0.0283032	2	4	2	3	8	24	Hilmar
923	MICRO	1	Mallorca	Spring	A	20193	¿?	30.51	150	3-FI	21	varios 20193c.jpg	172.541	1.22283	Amphipoda	0.67	0.00708717	2	0.0056	2.453	0.00917266	2	4	2	3	8	24	Hilmar
924	MICRO	1	Mallorca	Spring	A	20193	¿?	30.51	150	3-FI	22	varios 20193c.jpg	136.926	0.970418	Amphipoda	0.67	0.00708717	2	0.0056	2.453	0.00520233	2	4	2	3	8	24	Hilmar
925	MICRO	1	Mallorca	Spring	A	20193	¿?	30.51	150	3-FI	23	varios 20193c.jpg	107.73	0.763501	Amphipoda	0.67	0.00708717	2	0.0056	2.453	0.00288882	2	4	2	3	8	24	Hilmar
926	MICRO	1	Mallorca	Spring	A	20193	¿?	30.51	150	3-FI	24	varios 20193c.jpg	92.347	0.654479	Amphipoda	0.67	0.00708717	2	0.0056	2.453	0.00197961	2	4	2	3	8	24	Hilmar
927	MICRO	1	Mallorca	Spring	A	20193	¿?	30.51	150	3-FI	25	varios 20193c.jpg	119.38	0.846067	Amphipoda	0.67	0.00708717	2	0.0056	2.453	0.00371631	2	4	2	3	8	24	Hilmar
1179	MICRO	1	Mallorca	Spring	B	18284	¿?	30.51	150	3-FI	1	amp y iso y tany callianassa18284.jpg	368.571	2.61213	Amphipoda	0.67	0.00708717	1	0.0056	2.453	0.0590303	2	4	2	3	4	12	Hilmar
1180	MICRO	1	Mallorca	Spring	B	18284	¿?	30.51	150	3-FI	2	amp y iso y tany callianassa18284.jpg	295.42	2.09369	Amphipoda	0.67	0.00708717	1	0.0056	2.453	0.0343074	2	4	2	3	4	12	Hilmar
1181	MICRO	1	Mallorca	Spring	B	18284	¿?	30.51	150	3-FI	3	amp y iso y tany callianassa18284.jpg	255.418	1.81019	Amphipoda	0.67	0.00708717	1	0.0056	2.453	0.0240097	2	4	2	3	4	12	Hilmar
1182	MICRO	1	Mallorca	Spring	B	18284	¿?	30.51	150	3-FI	4	amp y iso y tany callianassa18284.jpg	138.092	0.978682	Amphipoda	0.67	0.00708717	1	0.0056	2.453	0.00531168	2	4	2	3	4	12	Hilmar
1183	MICRO	1	Mallorca	Spring	B	18284	¿?	30.51	150	3-FI	5	amp y iso y tany callianassa18284.jpg	249.748	1.77001	Amphipoda	0.67	0.00708717	1	0.0056	2.453	0.0227233	2	4	2	3	4	12	Hilmar
1184	MICRO	1	Mallorca	Spring	B	18284	¿?	30.51	150	3-FI	6	amp y iso y tany callianassa18284.jpg	414.761	2.93948	Amphipoda	0.67	0.00708717	1	0.0056	2.453	0.07886	2	4	2	3	4	12	Hilmar
1185	MICRO	1	Mallorca	Spring	B	18284	¿?	30.51	150	3-FI	7	amp y iso y tany callianassa18284.jpg	347.646	2.46383	Amphipoda	0.67	0.00708717	1	0.0056	2.453	0.0511456	2	4	2	3	4	12	Hilmar
1186	MICRO	1	Mallorca	Spring	B	18284	¿?	30.51	150	3-FI	8	amp y iso y tany callianassa18284.jpg	121.09	0.858186	Amphipoda	0.67	0.00708717	1	0.0056	2.453	0.00384825	2	4	2	3	4	12	Hilmar
1187	MICRO	1	Mallorca	Spring	B	18284	¿?	30.51	150	3-FI	9	amp y iso y tany callianassa18284.jpg	154.701	1.09639	Amphipoda	0.67	0.00708717	1	0.0056	2.453	0.00701819	2	4	2	3	4	12	Hilmar
1188	MICRO	1	Mallorca	Spring	B	18284	¿?	30.51	150	3-FI	10	amp y iso y tany callianassa18284.jpg	104.01	0.737137	Amphipoda	0.67	0.00708717	1	0.0056	2.453	0.00265023	2	4	2	3	4	12	Hilmar
1246	MICRO	1	Mallorca	Spring	B	18284	¿?	30.51	150	3-FI	68	harp y varios18284.jpg	128.884	0.913423	Amphipoda	0.67	0.00708717	1	0.0056	2.453	0.00448452	2	4	2	3	4	12	Hilmar
1247	MICRO	1	Mallorca	Spring	B	18284	¿?	30.51	150	3-FI	69	harp y varios18284.jpg	74.095	0.525124	Amphipoda	0.67	0.00708717	1	0.0056	2.453	0.00115343	2	4	2	3	4	12	Hilmar
1248	MICRO	1	Mallorca	Spring	B	18284	¿?	30.51	150	3-FI	70	harp y varios18284.jpg	166.386	1.17921	Amphipoda	0.67	0.00708717	1	0.0056	2.453	0.00839069	2	4	2	3	4	12	Hilmar
1249	MICRO	1	Mallorca	Spring	B	18284	¿?	30.51	150	3-FI	71	harp y varios18284.jpg	72.062	0.510716	Amphipoda	0.67	0.00708717	1	0.0056	2.453	0.00107734	2	4	2	3	4	12	Hilmar
1250	MICRO	1	Mallorca	Spring	B	18284	¿?	30.51	150	3-FI	72	harp y varios18284.jpg	97.35	0.689936	Amphipoda	0.67	0.00708717	1	0.0056	2.453	0.00225313	2	4	2	3	4	12	Hilmar
1288	MICRO	1	Mallorca	Spring	A	21129	¿?	30.51	150	3-FI	1	amph 21144c.jpg	93.434	0.662183	Amphipoda	0.67	0.00708717	1	0.0056	2.453	0.00203726	2	4	2	3	4	12	Hilmar	Doubt
1289	MICRO	1	Mallorca	Spring	A	21129	¿?	30.51	150	3-FI	2	amph 21144c.jpg	110.309	0.781779	Amphipoda	0.67	0.00708717	1	0.0056	2.453	0.00306142	2	4	2	3	4	12	Hilmar	Doubt
1290	MICRO	1	Mallorca	Spring	A	21129	¿?	30.51	150	3-FI	3	amph 21144c.jpg	222.883	1.57961	Amphipoda	0.67	0.00708717	1	0.0056	2.453	0.0171882	2	4	2	3	4	12	Hilmar	Doubt
1291	MICRO	1	Mallorca	Spring	A	21129	¿?	30.51	150	3-FI	4	amph 21144c.jpg	248.414	1.76055	Amphipoda	0.67	0.00708717	1	0.0056	2.453	0.0224267	2	4	2	3	4	12	Hilmar	Doubt
1292	MICRO	1	Mallorca	Spring	A	21129	¿?	30.51	150	3-FI	5	amph 21144c.jpg	97.35	0.689936	Amphipoda	0.67	0.00708717	1	0.0056	2.453	0.00225313	2	4	2	3	4	12	Hilmar	Doubt
1293	MICRO	1	Mallorca	Spring	A	21129	¿?	30.51	150	3-FI	6	amph 21144c.jpg	105.683	0.748994	Amphipoda	0.67	0.00708717	1	0.0056	2.453	0.00275602	2	4	2	3	4	12	Hilmar	Doubt
1294	MICRO	1	Mallorca	Spring	A	21129	¿?	30.51	150	3-FI	7	amph 21144c.jpg	196.471	1.39242	Amphipoda	0.67	0.00708717	1	0.0056	2.453	0.0126142	2	4	2	3	4	12	Hilmar	Doubt
1295	MICRO	1	Mallorca	Spring	A	21129	¿?	30.51	150	3-FI	8	amph 21144c.jpg	220.168	1.56037	Amphipoda	0.67	0.00708717	1	0.0056	2.453	0.0166792	2	4	2	3	4	12	Hilmar	Doubt
1296	MICRO	1	Mallorca	Spring	A	21129	¿?	30.51	150	3-FI	9	amph 21144c.jpg	195.576	1.38608	Amphipoda	0.67	0.00708717	1	0.0056	2.453	0.0124737	2	4	2	3	4	12	Hilmar	Doubt
1297	MICRO	1	Mallorca	Spring	A	21129	¿?	30.51	150	3-FI	10	amph 21144c.jpg	106.532	0.755011	Amphipoda	0.67	0.00708717	1	0.0056	2.453	0.00281065	2	4	2	3	4	12	Hilmar	Doubt
1298	MICRO	1	Mallorca	Spring	A	21129	¿?	30.51	150	3-FI	11	amph 21144c.jpg	149.79	1.06159	Amphipoda	0.67	0.00708717	1	0.0056	2.453	0.00648422	2	4	2	3	4	12	Hilmar	Doubt
1299	MICRO	1	Mallorca	Spring	A	21129	¿?	30.51	150	3-FI	12	amph 21144c.jpg	77.299	0.547831	Amphipoda	0.67	0.00708717	1	0.0056	2.453	0.00127964	2	4	2	3	4	12	Hilmar	Doubt
1300	MICRO	1	Mallorca	Spring	A	21129	¿?	30.51	150	3-FI	13	amph 21144c.jpg	113.388	0.8036	Amphipoda	0.67	0.00708717	1	0.0056	2.453	0.0032753	2	4	2	3	4	12	Hilmar	Doubt
1301	MICRO	1	Mallorca	Spring	A	21129	¿?	30.51	150	3-FI	14	amph 21144c.jpg	64.9	0.459957	Amphipoda	0.67	0.00708717	1	0.0056	2.453	0.000833364	2	4	2	3	4	12	Hilmar	Doubt
1302	MICRO	1	Mallorca	Spring	A	21129	¿?	30.51	150	3-FI	15	amph 21144c.jpg	105.443	0.747293	Amphipoda	0.67	0.00708717	1	0.0056	2.453	0.0027407	2	4	2	3	4	12	Hilmar	Doubt
1303	MICRO	1	Mallorca	Spring	A	21129	¿?	30.51	150	3-FI	16	amph 21144c.jpg	87.473	0.619936	Amphipoda	0.67	0.00708717	1	0.0056	2.453	0.00173307	2	4	2	3	4	12	Hilmar	Doubt
1304	MICRO	1	Mallorca	Spring	A	21129	¿?	30.51	150	3-FI	17	amph 21144c.jpg	88.589	0.627845	Amphipoda	0.67	0.00708717	1	0.0056	2.453	0.00178781	2	4	2	3	4	12	Hilmar	Doubt
1305	MICRO	1	Mallorca	Spring	A	21129	¿?	30.51	150	3-FI	18	amph 21144c.jpg	122.156	0.865741	Amphipoda	0.67	0.00708717	1	0.0056	2.453	0.00393188	2	4	2	3	4	12	Hilmar	Doubt
1306	MICRO	1	Mallorca	Spring	A	21129	¿?	30.51	150	3-FI	19	amph 21144c.jpg	117.363	0.831772	Amphipoda	0.67	0.00708717	1	0.0056	2.453	0.00356417	2	4	2	3	4	12	Hilmar	Doubt
1307	MICRO	1	Mallorca	Spring	A	21129	¿?	30.51	150	3-FI	20	amph 21144c.jpg	103	0.729979	Amphipoda	0.67	0.00708717	1	0.0056	2.453	0.00258755	2	4	2	3	4	12	Hilmar	Doubt
1308	MICRO	1	Mallorca	Spring	A	21129	¿?	30.51	150	3-FI	21	amph 21144c.jpg	449.444	3.18529	Amphipoda	0.67	0.00708717	1	0.0056	2.453	0.096031	2	4	2	3	4	12	Hilmar	Doubt
1309	MICRO	1	Mallorca	Spring	A	21129	¿?	30.51	150	3-FI	22	amph 21144c.jpg	452.444	3.20655	Amphipoda	0.67	0.00708717	1	0.0056	2.453	0.097611	2	4	2	3	4	12	Hilmar	Doubt
1310	MICRO	1	Mallorca	Spring	A	21129	¿?	30.51	150	3-FI	23	amph 21144c.jpg	176.732	1.25253	Amphipoda	0.67	0.00708717	1	0.0056	2.453	0.00972887	2	4	2	3	4	12	Hilmar	Doubt
1335	MICRO	1	Mallorca	Spring	A	21129	¿?	30.51	150	3-FI	48	harp y varios x1 21144c.jpg	157.779	0.747768	Amphipoda	1	0.00473934	1	0.0056	2.453	0.00274497	2	4	2	3	4	12	Hilmar	Doubt
1336	MICRO	1	Mallorca	Spring	A	21129	¿?	30.51	150	3-FI	49	harp y varios x1 21144c.jpg	137.412	0.651242	Amphipoda	1	0.00473934	1	0.0056	2.453	0.00195568	2	4	2	3	4	12	Hilmar	Doubt
1337	MICRO	1	Mallorca	Spring	A	21129	¿?	30.51	150	3-FI	50	harp y varios x1 21144c.jpg	131.59	0.623649	Amphipoda	1	0.00473934	1	0.0056	2.453	0.00175864	2	4	2	3	4	12	Hilmar	Doubt
1338	MICRO	1	Mallorca	Spring	A	21129	¿?	30.51	150	3-FI	51	harp y varios x1 21144c.jpg	195.346	0.92581	Amphipoda	1	0.00473934	1	0.0056	2.453	0.00463518	2	4	2	3	4	12	Hilmar	Doubt
1339	MICRO	1	Mallorca	Spring	A	21129	¿?	30.51	150	3-FI	52	harp y varios x1 21144c.jpg	113.842	0.539536	Amphipoda	1	0.00473934	1	0.0056	2.453	0.00123263	2	4	2	3	4	12	Hilmar	Doubt
1368	MICRO	2	Mallorca	Spring	B	22286	¿?	29.72	0	8-TF	1	amph y tan 22286c.jpg	542.278	3.84322	Amphipoda	0.67	0.00708717	1	0.0056	2.453	0.152211	2	4	1	6	4	24	Hilmar
1369	MICRO	2	Mallorca	Spring	B	22286	¿?	29.72	0	8-TF	2	amph y tan 22286c.jpg	276.919	1.96257	Amphipoda	0.67	0.00708717	1	0.0056	2.453	0.0292745	2	4	1	6	4	24	Hilmar
1370	MICRO	2	Mallorca	Spring	B	22286	¿?	29.72	0	8-TF	3	amph y tan 22286c.jpg	194.428	1.37794	Amphipoda	0.67	0.00708717	1	0.0056	2.453	0.0122949	2	4	1	6	4	24	Hilmar
1371	MICRO	2	Mallorca	Spring	B	22286	¿?	29.72	0	8-TF	4	amph y tan 22286c.jpg	245.525	1.74008	Amphipoda	0.67	0.00708717	1	0.0056	2.453	0.0217923	2	4	1	6	4	24	Hilmar
1372	MICRO	2	Mallorca	Spring	B	22286	¿?	29.72	0	8-TF	5	amph y tan 22286c.jpg	146.294	1.03681	Amphipoda	0.67	0.00708717	1	0.0056	2.453	0.00611926	2	4	1	6	4	24	Hilmar
1373	MICRO	2	Mallorca	Spring	B	22286	¿?	29.72	0	8-TF	6	amph y tan 22286c.jpg	131.533	0.932197	Amphipoda	0.67	0.00708717	1	0.0056	2.453	0.00471401	2	4	1	6	4	24	Hilmar
1374	MICRO	2	Mallorca	Spring	B	22286	¿?	29.72	0	8-TF	7	amph y tan 22286c.jpg	118.715	0.841354	Amphipoda	0.67	0.00708717	1	0.0056	2.453	0.00366573	2	4	1	6	4	24	Hilmar
1375	MICRO	2	Mallorca	Spring	B	22286	¿?	29.72	0	8-TF	8	amph y tan 22286c.jpg	167.773	1.18904	Amphipoda	0.67	0.00708717	1	0.0056	2.453	0.00856331	2	4	1	6	4	24	Hilmar
1376	MICRO	2	Mallorca	Spring	B	22286	¿?	29.72	0	8-TF	9	amph y tan 22286c.jpg	235.613	1.66983	Amphipoda	0.67	0.00708717	1	0.0056	2.453	0.0196971	2	4	1	6	4	24	Hilmar
1377	MICRO	2	Mallorca	Spring	B	22286	¿?	29.72	0	8-TF	10	amph y tan 22286c.jpg	258.105	1.82923	Amphipoda	0.67	0.00708717	1	0.0056	2.453	0.024634	2	4	1	6	4	24	Hilmar
1378	MICRO	2	Mallorca	Spring	B	22286	¿?	29.72	0	8-TF	11	amph y tan 22286c.jpg	129.139	0.91523	Amphipoda	0.67	0.00708717	1	0.0056	2.453	0.00450632	2	4	1	6	4	24	Hilmar
1379	MICRO	2	Mallorca	Spring	B	22286	¿?	29.72	0	8-TF	12	amph y tan 22286c.jpg	131.727	0.933572	Amphipoda	0.67	0.00708717	1	0.0056	2.453	0.00473108	2	4	1	6	4	24	Hilmar
1380	MICRO	2	Mallorca	Spring	B	22286	¿?	29.72	0	8-TF	13	amph y tan 22286c.jpg	206.135	1.46091	Amphipoda	0.67	0.00708717	1	0.0056	2.453	0.014191	2	4	1	6	4	24	Hilmar
1381	MICRO	2	Mallorca	Spring	B	22286	¿?	29.72	0	8-TF	14	amph y tan 22286c.jpg	279.927	1.98389	Amphipoda	0.67	0.00708717	1	0.0056	2.453	0.0300607	2	4	1	6	4	24	Hilmar
1382	MICRO	2	Mallorca	Spring	B	22286	¿?	29.72	0	8-TF	15	amph y tan 22286c.jpg	259.47	1.83891	Amphipoda	0.67	0.00708717	1	0.0056	2.453	0.0249548	2	4	1	6	4	24	Hilmar
1420	MICRO	2	Mallorca	Spring	B	22286	¿?	29.72	0	8-TF	52	harp y poly x1 22286c.jpg	183.707	0.870649	Amphipoda	1	0.00473934	1	0.0056	2.453	0.00398679	2	4	1	6	4	24	Hilmar
1421	MICRO	2	Mallorca	Spring	B	22286	¿?	29.72	0	8-TF	53	harp y poly x1 22286c.jpg	148.962	0.705981	Amphipoda	1	0.00473934	1	0.0056	2.453	0.00238384	2	4	1	6	4	24	Hilmar
1422	MICRO	2	Mallorca	Spring	B	22286	¿?	29.72	0	8-TF	54	harp y poly x1 22286c.jpg	165.5	0.78436	Amphipoda	1	0.00473934	1	0.0056	2.453	0.00308628	2	4	1	6	4	24	Hilmar
1423	MICRO	2	Mallorca	Spring	B	22286	¿?	29.72	0	8-TF	55	harp y poly x1 22286c.jpg	114.826	0.544199	Amphipoda	1	0.00473934	1	0.0056	2.453	0.00125893	2	4	1	6	4	24	Hilmar
1424	MICRO	2	Mallorca	Spring	B	22286	¿?	29.72	0	8-TF	56	harp y poly x1 22286c.jpg	122.16	0.578957	Amphipoda	1	0.00473934	1	0.0056	2.453	0.00146541	2	4	1	6	4	24	Hilmar
1425	MICRO	2	Mallorca	Spring	B	22286	¿?	29.72	0	8-TF	57	harp y poly x1 22286c.jpg	72.56	0.343886	Amphipoda	1	0.00473934	1	0.0056	2.453	0.000408332	2	4	1	6	4	24	Hilmar
1426	MICRO	2	Mallorca	Spring	B	22286	¿?	29.72	0	8-TF	58	harp y poly x1 22286c.jpg	93.771	0.444412	Amphipoda	1	0.00473934	1	0.0056	2.453	0.000765962	2	4	1	6	4	24	Hilmar
1926	MICRO	2	Mallorca	Spring	A	23121	¿?	29.72	0	8-TF	1	amphi x1 23121c.jpg	420	1.99052	Amphipoda	1	0.00473934	1	0.0056	2.453	0.0303077	2	4	1	6	4	24	Hilmar
1927	MICRO	2	Mallorca	Spring	A	23121	¿?	29.72	0	8-TF	2	amphi x1 23121c.jpg	123	0.582938	Amphipoda	1	0.00473934	1	0.0056	2.453	0.00149025	2	4	1	6	4	24	Hilmar
1928	MICRO	2	Mallorca	Spring	A	23121	¿?	29.72	0	8-TF	3	amphi x1 23121c.jpg	345	1.63507	Amphipoda	1	0.00473934	1	0.0056	2.453	0.0187065	2	4	1	6	4	24	Hilmar
1929	MICRO	2	Mallorca	Spring	A	23121	¿?	29.72	0	8-TF	4	amphi x1 23121c.jpg	202	0.957346	Amphipoda	1	0.00473934	1	0.0056	2.453	0.00503211	2	4	1	6	4	24	Hilmar
1930	MICRO	2	Mallorca	Spring	A	23121	¿?	29.72	0	8-TF	5	amphi x1 23121c.jpg	265	1.25592	Amphipoda	1	0.00473934	1	0.0056	2.453	0.00979367	2	4	1	6	4	24	Hilmar
1931	MICRO	2	Mallorca	Spring	A	23121	¿?	29.72	0	8-TF	6	amphi x1 23121c.jpg	152	0.720379	Amphipoda	1	0.00473934	1	0.0056	2.453	0.00250487	2	4	1	6	4	24	Hilmar
1932	MICRO	2	Mallorca	Spring	A	23121	¿?	29.72	0	8-TF	7	amphi x1 23121c.jpg	200	0.947867	Amphipoda	1	0.00473934	1	0.0056	2.453	0.00491077	2	4	1	6	4	24	Hilmar
1933	MICRO	2	Mallorca	Spring	A	23121	¿?	29.72	0	8-TF	8	amphi x1 23121c.jpg	253	1.19905	Amphipoda	1	0.00473934	1	0.0056	2.453	0.00874134	2	4	1	6	4	24	Hilmar
1934	MICRO	2	Mallorca	Spring	A	23121	¿?	29.72	0	8-TF	9	amphi x1 23121c.jpg	62	0.293839	Amphipoda	1	0.00473934	1	0.0056	2.453	0.000277626	2	4	1	6	4	24	Hilmar
1961	MICRO	2	Mallorca	Spring	A	23121	¿?	29.72	0	8-TF	36	harp y varios x1 23121c.jpg	235	1.11374	Amphipoda	1	0.00473934	1	0.0056	2.453	0.00729378	2	4	1	6	4	24	Hilmar
2356	MICRO	2	Mallorca	Spring	B	27233	¿?	29.72	0	8-TF	1	amphip 27233c.jpg	465.9	3.30191	Amphipoda	0.67	0.00708717	1	0.0056	2.453	0.104887	2	4	1	6	4	24	Hilmar
2357	MICRO	2	Mallorca	Spring	B	27233	¿?	29.72	0	8-TF	2	amphip 27233c.jpg	306.1	2.16938	Amphipoda	0.67	0.00708717	1	0.0056	2.453	0.0374301	2	4	1	6	4	24	Hilmar
2358	MICRO	2	Mallorca	Spring	B	27233	¿?	29.72	0	8-TF	3	amphip 27233c.jpg	395.2	2.80085	Amphipoda	0.67	0.00708717	1	0.0056	2.453	0.0700471	2	4	1	6	4	24	Hilmar
2359	MICRO	2	Mallorca	Spring	B	27233	¿?	29.72	0	8-TF	4	amphip 27233c.jpg	370.8	2.62792	Amphipoda	0.67	0.00708717	1	0.0056	2.453	0.0599098	2	4	1	6	4	24	Hilmar
2360	MICRO	2	Mallorca	Spring	B	27233	¿?	29.72	0	8-TF	5	amphip 27233c.jpg	518.9	3.67753	Amphipoda	0.67	0.00708717	1	0.0056	2.453	0.136615	2	4	1	6	4	24	Hilmar
2361	MICRO	2	Mallorca	Spring	B	27233	¿?	29.72	0	8-TF	6	amphip 27233c.jpg	311	2.20411	Amphipoda	0.67	0.00708717	1	0.0056	2.453	0.038917	2	4	1	6	4	24	Hilmar
2362	MICRO	2	Mallorca	Spring	B	27233	¿?	29.72	0	8-TF	7	amphip 27233c.jpg	489.4	3.46846	Amphipoda	0.67	0.00708717	1	0.0056	2.453	0.118343	2	4	1	6	4	24	Hilmar
2363	MICRO	2	Mallorca	Spring	B	27233	¿?	29.72	0	8-TF	8	amphip 27233c.jpg	444.3	3.14883	Amphipoda	0.67	0.00708717	1	0.0056	2.453	0.0933573	2	4	1	6	4	24	Hilmar
2364	MICRO	2	Mallorca	Spring	B	27233	¿?	29.72	0	8-TF	9	amphip 27233c.jpg	448.7	3.18001	Amphipoda	0.67	0.00708717	1	0.0056	2.453	0.0956415	2	4	1	6	4	24	Hilmar
2365	MICRO	2	Mallorca	Spring	B	27233	¿?	29.72	0	8-TF	10	amphip 27233c.jpg	365	2.58682	Amphipoda	0.67	0.00708717	1	0.0056	2.453	0.0576372	2	4	1	6	4	24	Hilmar
2366	MICRO	2	Mallorca	Spring	B	27233	¿?	29.72	0	8-TF	11	amphip 27233c.jpg	406.9	2.88377	Amphipoda	0.67	0.00708717	1	0.0056	2.453	0.0752439	2	4	1	6	4	24	Hilmar
2367	MICRO	2	Mallorca	Spring	B	27233	¿?	29.72	0	8-TF	12	amphip 27233c.jpg	296.3	2.09993	Amphipoda	0.67	0.00708717	1	0.0056	2.453	0.0345586	2	4	1	6	4	24	Hilmar
2368	MICRO	2	Mallorca	Spring	B	27233	¿?	29.72	0	8-TF	13	amphip 27233c.jpg	189	1.33948	Amphipoda	0.67	0.00708717	1	0.0056	2.453	0.0114699	2	4	1	6	4	24	Hilmar
2369	MICRO	2	Mallorca	Spring	B	27233	¿?	29.72	0	8-TF	14	amphip 27233c.jpg	89.17	0.631963	Amphipoda	0.67	0.00708717	1	0.0056	2.453	0.00181671	2	4	1	6	4	24	Hilmar
2370	MICRO	2	Mallorca	Spring	B	27233	¿?	29.72	0	8-TF	15	amphip 27233c.jpg	353.6	2.50602	Amphipoda	0.67	0.00708717	1	0.0056	2.453	0.0533211	2	4	1	6	4	24	Hilmar
2371	MICRO	2	Mallorca	Spring	B	27233	¿?	29.72	0	8-TF	16	amphip 27233c.jpg	449.6	3.18639	Amphipoda	0.67	0.00708717	1	0.0056	2.453	0.0961128	2	4	1	6	4	24	Hilmar
2372	MICRO	2	Mallorca	Spring	B	27233	¿?	29.72	0	8-TF	17	amphip 27233c.jpg	198	1.40326	Amphipoda	0.67	0.00708717	1	0.0056	2.453	0.0128564	2	4	1	6	4	24	Hilmar
2373	MICRO	2	Mallorca	Spring	B	27233	¿?	29.72	0	8-TF	18	amphip 27233c.jpg	357	2.53012	Amphipoda	0.67	0.00708717	1	0.0056	2.453	0.0545875	2	4	1	6	4	24	Hilmar
2374	MICRO	2	Mallorca	Spring	B	27233	¿?	29.72	0	8-TF	19	amphip 27233c.jpg	331	2.34585	Amphipoda	0.67	0.00708717	1	0.0056	2.453	0.0453457	2	4	1	6	4	24	Hilmar
2375	MICRO	2	Mallorca	Spring	B	27233	¿?	29.72	0	8-TF	20	amphip 27233c.jpg	344	2.43799	Amphipoda	0.67	0.00708717	1	0.0056	2.453	0.0498398	2	4	1	6	4	24	Hilmar
2376	MICRO	2	Mallorca	Spring	B	27233	¿?	29.72	0	8-TF	21	amphip 27233c.jpg	153.4	1.08717	Amphipoda	0.67	0.00708717	1	0.0056	2.453	0.00687429	2	4	1	6	4	24	Hilmar
2377	MICRO	2	Mallorca	Spring	B	27233	¿?	29.72	0	8-TF	22	amphip 27233c.jpg	89.8	0.636428	Amphipoda	0.67	0.00708717	1	0.0056	2.453	0.00184835	2	4	1	6	4	24	Hilmar
2378	MICRO	2	Mallorca	Spring	B	27233	¿?	29.72	0	8-TF	23	amphip 27233c.jpg	118.7	0.841247	Amphipoda	0.67	0.00708717	1	0.0056	2.453	0.00366459	2	4	1	6	4	24	Hilmar
2379	MICRO	2	Mallorca	Spring	B	27233	¿?	29.72	0	8-TF	24	amphip 27233c.jpg	98.81	0.700283	Amphipoda	0.67	0.00708717	1	0.0056	2.453	0.00233693	2	4	1	6	4	24	Hilmar
2380	MICRO	2	Mallorca	Spring	B	27233	¿?	29.72	0	8-TF	25	amphip 27233c.jpg	216.7	1.53579	Amphipoda	0.67	0.00708717	1	0.0056	2.453	0.0160421	2	4	1	6	4	24	Hilmar
2381	MICRO	2	Mallorca	Spring	B	27233	¿?	29.72	0	8-TF	26	amphip 27233c.jpg	224.5	1.59107	Amphipoda	0.67	0.00708717	1	0.0056	2.453	0.0174957	2	4	1	6	4	24	Hilmar
2382	MICRO	2	Mallorca	Spring	B	27233	¿?	29.72	0	8-TF	27	amphip 27233c.jpg	529.1	3.74982	Amphipoda	0.67	0.00708717	1	0.0056	2.453	0.143297	2	4	1	6	4	24	Hilmar
2383	MICRO	2	Mallorca	Spring	B	27233	¿?	29.72	0	8-TF	28	amphip 27233c.jpg	341.5	2.42027	Amphipoda	0.67	0.00708717	1	0.0056	2.453	0.048956	2	4	1	6	4	24	Hilmar
2384	MICRO	2	Mallorca	Spring	B	27233	¿?	29.72	0	8-TF	29	amphip 27233c.jpg	78.92	0.55932	Amphipoda	0.67	0.00708717	1	0.0056	2.453	0.00134647	2	4	1	6	4	24	Hilmar
2385	MICRO	2	Mallorca	Spring	B	27233	¿?	29.72	0	8-TF	30	amphip 27233c.jpg	91.3	0.647059	Amphipoda	0.67	0.00708717	1	0.0056	2.453	0.00192501	2	4	1	6	4	24	Hilmar
2386	MICRO	2	Mallorca	Spring	B	27233	¿?	29.72	0	8-TF	31	amphip 27233c.jpg	222.4	1.57619	Amphipoda	0.67	0.00708717	1	0.0056	2.453	0.017097	2	4	1	6	4	24	Hilmar
2387	MICRO	2	Mallorca	Spring	B	27233	¿?	29.72	0	8-TF	32	amphip 27233c.jpg	133.4	0.945429	Amphipoda	0.67	0.00708717	1	0.0056	2.453	0.00487984	2	4	1	6	4	24	Hilmar
2388	MICRO	2	Mallorca	Spring	B	27233	¿?	29.72	0	8-TF	33	amphip 27233c.jpg	147.2	1.04323	Amphipoda	0.67	0.00708717	1	0.0056	2.453	0.00621264	2	4	1	6	4	24	Hilmar
2389	MICRO	2	Mallorca	Spring	B	27233	¿?	29.72	0	8-TF	34	amphip 27233c.jpg	138.9	0.984408	Amphipoda	0.67	0.00708717	1	0.0056	2.453	0.00538824	2	4	1	6	4	24	Hilmar
2405	MICRO	2	Mallorca	Spring	B	27233	¿?	29.72	0	8-TF	50	varios x1 27233c.jpg	208	0.985782	Amphipoda	1	0.00473934	1	0.0056	2.453	0.0054067	2	4	1	6	4	24	Hilmar
2406	MICRO	2	Mallorca	Spring	B	27233	¿?	29.72	0	8-TF	51	varios x1 27233c.jpg	263.5	1.24882	Amphipoda	1	0.00473934	1	0.0056	2.453	0.00965824	2	4	1	6	4	24	Hilmar
2407	MICRO	2	Mallorca	Spring	B	27233	¿?	29.72	0	8-TF	52	varios x1 27233c.jpg	203.4	0.963981	Amphipoda	1	0.00473934	1	0.0056	2.453	0.00511809	2	4	1	6	4	24	Hilmar
2465	MICRO	2	Mallorca	Spring	A	28135	¿?	29.72	0	8-TF	1	amphipoda 28135c.jpg	402.4	2.85188	Amphipoda	0.67	0.00708717	1	0.0056	2.453	0.0732191	2	4	1	6	4	24	Hilmar
2466	MICRO	2	Mallorca	Spring	A	28135	¿?	29.72	0	8-TF	2	amphipoda 28135c.jpg	451.7	3.20128	Amphipoda	0.67	0.00708717	1	0.0056	2.453	0.0972177	2	4	1	6	4	24	Hilmar
2467	MICRO	2	Mallorca	Spring	A	28135	¿?	29.72	0	8-TF	3	amphipoda 28135c.jpg	416.2	2.94968	Amphipoda	0.67	0.00708717	1	0.0056	2.453	0.0795328	2	4	1	6	4	24	Hilmar
2468	MICRO	2	Mallorca	Spring	A	28135	¿?	29.72	0	8-TF	4	amphipoda 28135c.jpg	615.8	4.36428	Amphipoda	0.67	0.00708717	1	0.0056	2.453	0.207919	2	4	1	6	4	24	Hilmar
2469	MICRO	2	Mallorca	Spring	A	28135	¿?	29.72	0	8-TF	5	amphipoda 28135c.jpg	180.9	1.28207	Amphipoda	0.67	0.00708717	1	0.0056	2.453	0.0103014	2	4	1	6	4	24	Hilmar
2470	MICRO	2	Mallorca	Spring	A	28135	¿?	29.72	0	8-TF	6	amphipoda 28135c.jpg	478.8	3.39334	Amphipoda	0.67	0.00708717	1	0.0056	2.453	0.112154	2	4	1	6	4	24	Hilmar
2471	MICRO	2	Mallorca	Spring	A	28135	¿?	29.72	0	8-TF	7	amphipoda 28135c.jpg	101.3	0.717931	Amphipoda	0.67	0.00708717	1	0.0056	2.453	0.00248404	2	4	1	6	4	24	Hilmar
2472	MICRO	2	Mallorca	Spring	A	28135	¿?	29.72	0	8-TF	8	amphipoda 28135c.jpg	177.9	1.26081	Amphipoda	0.67	0.00708717	1	0.0056	2.453	0.00988735	2	4	1	6	4	24	Hilmar
2473	MICRO	2	Mallorca	Spring	A	28135	¿?	29.72	0	8-TF	9	amphipoda 28135c.jpg	182.2	1.29128	Amphipoda	0.67	0.00708717	1	0.0056	2.453	0.0104839	2	4	1	6	4	24	Hilmar
2474	MICRO	2	Mallorca	Spring	A	28135	¿?	29.72	0	8-TF	10	amphipoda 28135c.jpg	291.2	2.06378	Amphipoda	0.67	0.00708717	1	0.0056	2.453	0.0331177	2	4	1	6	4	24	Hilmar
2475	MICRO	2	Mallorca	Spring	A	28135	¿?	29.72	0	8-TF	11	amphipoda 28135c.jpg	191.4	1.35648	Amphipoda	0.67	0.00708717	1	0.0056	2.453	0.0118305	2	4	1	6	4	24	Hilmar
2476	MICRO	2	Mallorca	Spring	A	28135	¿?	29.72	0	8-TF	12	amphipoda 28135c.jpg	147.8	1.04748	Amphipoda	0.67	0.00708717	1	0.0056	2.453	0.00627494	2	4	1	6	4	24	Hilmar
2477	MICRO	2	Mallorca	Spring	A	28135	¿?	29.72	0	8-TF	13	amphipoda 28135c.jpg	106.4	0.754075	Amphipoda	0.67	0.00708717	1	0.0056	2.453	0.00280212	2	4	1	6	4	24	Hilmar
2478	MICRO	2	Mallorca	Spring	A	28135	¿?	29.72	0	8-TF	14	amphipoda 28135c.jpg	168.9	1.19702	Amphipoda	0.67	0.00708717	1	0.0056	2.453	0.0087051	2	4	1	6	4	24	Hilmar
2479	MICRO	2	Mallorca	Spring	A	28135	¿?	29.72	0	8-TF	15	amphipoda 28135c.jpg	155.3	1.10064	Amphipoda	0.67	0.00708717	1	0.0056	2.453	0.00708503	2	4	1	6	4	24	Hilmar
2480	MICRO	2	Mallorca	Spring	A	28135	¿?	29.72	0	8-TF	16	amphipoda 28135c.jpg	130.4	0.924167	Amphipoda	0.67	0.00708717	1	0.0056	2.453	0.00461503	2	4	1	6	4	24	Hilmar
2481	MICRO	2	Mallorca	Spring	A	28135	¿?	29.72	0	8-TF	17	amphipoda 28135c.jpg	204.7	1.45074	Amphipoda	0.67	0.00708717	1	0.0056	2.453	0.0139499	2	4	1	6	4	24	Hilmar
2482	MICRO	2	Mallorca	Spring	A	28135	¿?	29.72	0	8-TF	18	amphipoda 28135c.jpg	129.1	0.914954	Amphipoda	0.67	0.00708717	1	0.0056	2.453	0.00450298	2	4	1	6	4	24	Hilmar
2483	MICRO	2	Mallorca	Spring	A	28135	¿?	29.72	0	8-TF	19	amphipoda 28135c.jpg	115.1	0.815734	Amphipoda	0.67	0.00708717	1	0.0056	2.453	0.00339794	2	4	1	6	4	24	Hilmar
2615	MICRO	2	Mallorca	Spring	B	28242	¿?	29.72	0	8-TF	1	amphipoda 28242c.jpg	370.9	2.62863	Amphipoda	0.67	0.00708717	1	0.0056	2.453	0.0599495	2	4	1	6	4	24	Hilmar
2616	MICRO	2	Mallorca	Spring	B	28242	¿?	29.72	0	8-TF	2	amphipoda 28242c.jpg	429.2	3.04181	Amphipoda	0.67	0.00708717	1	0.0056	2.453	0.0857655	2	4	1	6	4	24	Hilmar
2617	MICRO	2	Mallorca	Spring	B	28242	¿?	29.72	0	8-TF	3	amphipoda 28242c.jpg	165.8	1.17505	Amphipoda	0.67	0.00708717	1	0.0056	2.453	0.00831839	2	4	1	6	4	24	Hilmar
2618	MICRO	2	Mallorca	Spring	B	28242	¿?	29.72	0	8-TF	4	amphipoda 28242c.jpg	99.65	0.706237	Amphipoda	0.67	0.00708717	1	0.0056	2.453	0.00238596	2	4	1	6	4	24	Hilmar
2619	MICRO	2	Mallorca	Spring	B	28242	¿?	29.72	0	8-TF	5	amphipoda 28242c.jpg	287.8	2.03969	Amphipoda	0.67	0.00708717	1	0.0056	2.453	0.0321772	2	4	1	6	4	24	Hilmar
2620	MICRO	2	Mallorca	Spring	B	28242	¿?	29.72	0	8-TF	6	amphipoda 28242c.jpg	268.8	1.90503	Amphipoda	0.67	0.00708717	1	0.0056	2.453	0.0272137	2	4	1	6	4	24	Hilmar
2621	MICRO	2	Mallorca	Spring	B	28242	¿?	29.72	0	8-TF	7	amphipoda 28242c.jpg	209.7	1.48618	Amphipoda	0.67	0.00708717	1	0.0056	2.453	0.0148006	2	4	1	6	4	24	Hilmar
2622	MICRO	2	Mallorca	Spring	B	28242	¿?	29.72	0	8-TF	8	amphipoda 28242c.jpg	94.69	0.671084	Amphipoda	0.67	0.00708717	1	0.0056	2.453	0.0021051	2	4	1	6	4	24	Hilmar
2623	MICRO	2	Mallorca	Spring	B	28242	¿?	29.72	0	8-TF	9	amphipoda 28242c.jpg	163.1	1.15592	Amphipoda	0.67	0.00708717	1	0.0056	2.453	0.00799002	2	4	1	6	4	24	Hilmar
2624	MICRO	2	Mallorca	Spring	B	28242	¿?	29.72	0	8-TF	10	amphipoda 28242c.jpg	146.1	1.03544	Amphipoda	0.67	0.00708717	1	0.0056	2.453	0.00609937	2	4	1	6	4	24	Hilmar
2625	MICRO	2	Mallorca	Spring	B	28242	¿?	29.72	0	8-TF	11	amphipoda 28242c.jpg	239.9	1.70021	Amphipoda	0.67	0.00708717	1	0.0056	2.453	0.0205879	2	4	1	6	4	24	Hilmar
2626	MICRO	2	Mallorca	Spring	B	28242	¿?	29.72	0	8-TF	12	amphipoda 28242c.jpg	105.8	0.749823	Amphipoda	0.67	0.00708717	1	0.0056	2.453	0.00276351	2	4	1	6	4	24	Hilmar
2627	MICRO	2	Mallorca	Spring	B	28242	¿?	29.72	0	8-TF	13	amphipoda 28242c.jpg	70.71	0.501134	Amphipoda	0.67	0.00708717	1	0.0056	2.453	0.00102843	2	4	1	6	4	24	Hilmar
2628	MICRO	2	Mallorca	Spring	B	28242	¿?	29.72	0	8-TF	14	amphipoda 28242c.jpg	276.6	1.96031	Amphipoda	0.67	0.00708717	1	0.0056	2.453	0.0291919	2	4	1	6	4	24	Hilmar
2629	MICRO	2	Mallorca	Spring	B	28242	¿?	29.72	0	8-TF	15	amphipoda 28242c.jpg	300.8	2.13182	Amphipoda	0.67	0.00708717	1	0.0056	2.453	0.0358603	2	4	1	6	4	24	Hilmar
2630	MICRO	2	Mallorca	Spring	B	28242	¿?	29.72	0	8-TF	16	amphipoda 28242c.jpg	318.6	2.25797	Amphipoda	0.67	0.00708717	1	0.0056	2.453	0.0412915	2	4	1	6	4	24	Hilmar
2631	MICRO	2	Mallorca	Spring	B	28242	¿?	29.72	0	8-TF	17	amphipoda 28242c.jpg	101.3	0.717931	Amphipoda	0.67	0.00708717	1	0.0056	2.453	0.00248404	2	4	1	6	4	24	Hilmar
2764	MICRO	2	Mallorca	Spring	A	29174	¿?	29.72	0	8-TF	1	amphi 29174c.jpg	328.6	2.32884	Amphipoda	0.67	0.00708717	1	0.0056	2.453	0.0445434	2	4	1	6	4	24	Hilmar
2765	MICRO	2	Mallorca	Spring	A	29174	¿?	29.72	0	8-TF	2	amphi 29174c.jpg	384.5	2.72502	Amphipoda	0.67	0.00708717	1	0.0056	2.453	0.0654861	2	4	1	6	4	24	Hilmar
2766	MICRO	2	Mallorca	Spring	A	29174	¿?	29.72	0	8-TF	3	amphi 29174c.jpg	132.7	0.940468	Amphipoda	0.67	0.00708717	1	0.0056	2.453	0.00481727	2	4	1	6	4	24	Hilmar
2767	MICRO	2	Mallorca	Spring	A	29174	¿?	29.72	0	8-TF	4	amphi 29174c.jpg	454.4	3.22041	Amphipoda	0.67	0.00708717	1	0.0056	2.453	0.0986494	2	4	1	6	4	24	Hilmar
2768	MICRO	2	Mallorca	Spring	A	29174	¿?	29.72	0	8-TF	5	amphi 29174c.jpg	296.5	2.10135	Amphipoda	0.67	0.00708717	1	0.0056	2.453	0.0346158	2	4	1	6	4	24	Hilmar
2769	MICRO	2	Mallorca	Spring	A	29174	¿?	29.72	0	8-TF	6	amphi 29174c.jpg	363.1	2.57335	Amphipoda	0.67	0.00708717	1	0.0056	2.453	0.056904	2	4	1	6	4	24	Hilmar
2770	MICRO	2	Mallorca	Spring	A	29174	¿?	29.72	0	8-TF	7	amphi 29174c.jpg	551.4	3.90787	Amphipoda	0.67	0.00708717	1	0.0056	2.453	0.158568	2	4	1	6	4	24	Hilmar
2771	MICRO	2	Mallorca	Spring	A	29174	¿?	29.72	0	8-TF	8	amphi 29174c.jpg	405.9	2.87668	Amphipoda	0.67	0.00708717	1	0.0056	2.453	0.0747911	2	4	1	6	4	24	Hilmar
2772	MICRO	2	Mallorca	Spring	A	29174	¿?	29.72	0	8-TF	9	amphi 29174c.jpg	512.9	3.63501	Amphipoda	0.67	0.00708717	1	0.0056	2.453	0.132773	2	4	1	6	4	24	Hilmar
2773	MICRO	2	Mallorca	Spring	A	29174	¿?	29.72	0	8-TF	10	amphi 29174c.jpg	272.9	1.93409	Amphipoda	0.67	0.00708717	1	0.0056	2.453	0.0282433	2	4	1	6	4	24	Hilmar
2774	MICRO	2	Mallorca	Spring	A	29174	¿?	29.72	0	8-TF	11	amphi 29174c.jpg	358.1	2.53792	Amphipoda	0.67	0.00708717	1	0.0056	2.453	0.055001	2	4	1	6	4	24	Hilmar
2775	MICRO	2	Mallorca	Spring	A	29174	¿?	29.72	0	8-TF	12	capi29174c.jpg	1000	7.08717	Amphipoda	0.67	0.00708717	1	0.0056	2.453	0.682965	2	4	1	6	4	24	Hilmar
2776	MICRO	2	Mallorca	Spring	A	29174	¿?	29.72	0	8-TF	13	capi29174c.jpg	331.4	2.34869	Amphipoda	0.67	0.00708717	1	0.0056	2.453	0.0454803	2	4	1	6	4	24	Hilmar
2778	MICRO	2	Mallorca	Spring	A	29174	¿?	29.72	0	8-TF	15	harp y varios 29174c.jpg	203.1	1.4394	Amphipoda	0.67	0.00708717	1	0.0056	2.453	0.0136839	2	4	1	6	4	24	Hilmar
2779	MICRO	2	Mallorca	Spring	A	29174	¿?	29.72	0	8-TF	16	harp y varios 29174c.jpg	125.7	0.890858	Amphipoda	0.67	0.00708717	1	0.0056	2.453	0.00421762	2	4	1	6	4	24	Hilmar
2780	MICRO	2	Mallorca	Spring	A	29174	¿?	29.72	0	8-TF	17	harp y varios 29174c.jpg	192.9	1.36712	Amphipoda	0.67	0.00708717	1	0.0056	2.453	0.0120592	2	4	1	6	4	24	Hilmar
2781	MICRO	2	Mallorca	Spring	A	29174	¿?	29.72	0	8-TF	18	harp y varios 29174c.jpg	88.57	0.627711	Amphipoda	0.67	0.00708717	1	0.0056	2.453	0.00178687	2	4	1	6	4	24	Hilmar
2782	MICRO	2	Mallorca	Spring	A	29174	¿?	29.72	0	8-TF	19	harp y varios 29174c.jpg	138.1	0.978738	Amphipoda	0.67	0.00708717	1	0.0056	2.453	0.00531243	2	4	1	6	4	24	Hilmar
2783	MICRO	2	Mallorca	Spring	A	29174	¿?	29.72	0	8-TF	20	harp y varios 29174c.jpg	132.6	0.939759	Amphipoda	0.67	0.00708717	1	0.0056	2.453	0.00480837	2	4	1	6	4	24	Hilmar
2784	MICRO	2	Mallorca	Spring	A	29174	¿?	29.72	0	8-TF	21	harp y varios 29174c.jpg	128.6	0.91141	Amphipoda	0.67	0.00708717	1	0.0056	2.453	0.00446032	2	4	1	6	4	24	Hilmar
2785	MICRO	2	Mallorca	Spring	A	29174	¿?	29.72	0	8-TF	22	harp y varios 29174c.jpg	144.6	1.02481	Amphipoda	0.67	0.00708717	1	0.0056	2.453	0.00594691	2	4	1	6	4	24	Hilmar
2786	MICRO	2	Mallorca	Spring	A	29174	¿?	29.72	0	8-TF	23	harp y varios 29174c.jpg	132.1	0.936215	Amphipoda	0.67	0.00708717	1	0.0056	2.453	0.00476401	2	4	1	6	4	24	Hilmar
2928	MICRO	2	Mallorca	Spring	B	29277	¿?	29.72	0	8-TF	1	amph 29277c.jpg	591.7	4.19348	Amphipoda	0.67	0.00708717	1	0.0056	2.453	0.188523	2	4	1	6	4	24	Hilmar
2929	MICRO	2	Mallorca	Spring	B	29277	¿?	29.72	0	8-TF	2	amph 29277c.jpg	332	2.35294	Amphipoda	0.67	0.00708717	1	0.0056	2.453	0.0456825	2	4	1	6	4	24	Hilmar
2940	MICRO	2	Mallorca	Spring	B	29277	¿?	29.72	0	8-TF	13	harp y varios 29277c.jpg	162	1.14812	Amphipoda	0.67	0.00708717	1	0.0056	2.453	0.00785848	2	4	1	6	4	24	Hilmar
2941	MICRO	2	Mallorca	Spring	B	29277	¿?	29.72	0	8-TF	14	harp y varios 29277c.jpg	193.7	1.37279	Amphipoda	0.67	0.00708717	1	0.0056	2.453	0.0121822	2	4	1	6	4	24	Hilmar
2942	MICRO	2	Mallorca	Spring	B	29277	¿?	29.72	0	8-TF	15	harp y varios 29277c.jpg	185.4	1.31396	Amphipoda	0.67	0.00708717	1	0.0056	2.453	0.0109414	2	4	1	6	4	24	Hilmar
2943	MICRO	2	Mallorca	Spring	B	29277	¿?	29.72	0	8-TF	16	harp y varios 29277c.jpg	203.3	1.44082	Amphipoda	0.67	0.00708717	1	0.0056	2.453	0.013717	2	4	1	6	4	24	Hilmar
2944	MICRO	2	Mallorca	Spring	B	29277	¿?	29.72	0	8-TF	17	harp y varios 29277c.jpg	217.7	1.54288	Amphipoda	0.67	0.00708717	1	0.0056	2.453	0.0162243	2	4	1	6	4	24	Hilmar
2945	MICRO	2	Mallorca	Spring	B	29277	¿?	29.72	0	8-TF	18	harp y varios 29277c.jpg	153.3	1.08646	Amphipoda	0.67	0.00708717	1	0.0056	2.453	0.0068633	2	4	1	6	4	24	Hilmar
2946	MICRO	2	Mallorca	Spring	B	29277	¿?	29.72	0	8-TF	19	harp y varios 29277c.jpg	213.1	1.51028	Amphipoda	0.67	0.00708717	1	0.0056	2.453	0.0153962	2	4	1	6	4	24	Hilmar
2961	MICRO	2	Mallorca	Spring	B	29277	¿?	29.72	0	8-TF	34	harp y varios 29277c.jpg	145.5	1.03118	Amphipoda	0.67	0.00708717	1	0.0056	2.453	0.00603811	2	4	1	6	4	24	Hilmar
3032	MICRO	2	Mallorca	Spring	B	30224	¿?	29.72	0	8-TF	1	amphi 30224C.jpg	439.1	3.11198	Amphipoda	0.67	0.00708717	1	0.0056	2.453	0.0906998	2	4	1	6	4	24	Hilmar
3033	MICRO	2	Mallorca	Spring	B	30224	¿?	29.72	0	8-TF	2	amphi 30224C.jpg	146.4	1.03756	Amphipoda	0.67	0.00708717	1	0.0056	2.453	0.00613014	2	4	1	6	4	24	Hilmar
3034	MICRO	2	Mallorca	Spring	B	30224	¿?	29.72	0	8-TF	3	amphi 30224C.jpg	131.8	0.934089	Amphipoda	0.67	0.00708717	1	0.0056	2.453	0.00473752	2	4	1	6	4	24	Hilmar
3035	MICRO	2	Mallorca	Spring	B	30224	¿?	29.72	0	8-TF	4	amphi 30224C.jpg	474.7	3.36428	Amphipoda	0.67	0.00708717	1	0.0056	2.453	0.109813	2	4	1	6	4	24	Hilmar
3036	MICRO	2	Mallorca	Spring	B	30224	¿?	29.72	0	8-TF	5	amphi 30224C.jpg	345.8	2.45074	Amphipoda	0.67	0.00708717	1	0.0056	2.453	0.0504819	2	4	1	6	4	24	Hilmar
3037	MICRO	2	Mallorca	Spring	B	30224	¿?	29.72	0	8-TF	6	amphi 30224C.jpg	238.9	1.69313	Amphipoda	0.67	0.00708717	1	0.0056	2.453	0.020378	2	4	1	6	4	24	Hilmar
3038	MICRO	2	Mallorca	Spring	B	30224	¿?	29.72	0	8-TF	7	amphi 30224C.jpg	215.6	1.52799	Amphipoda	0.67	0.00708717	1	0.0056	2.453	0.015843	2	4	1	6	4	24	Hilmar
3039	MICRO	2	Mallorca	Spring	B	30224	¿?	29.72	0	8-TF	8	amphi 30224C.jpg	172.7	1.22395	Amphipoda	0.67	0.00708717	1	0.0056	2.453	0.0091934	2	4	1	6	4	24	Hilmar
3040	MICRO	2	Mallorca	Spring	B	30224	¿?	29.72	0	8-TF	9	amphi 30224C.jpg	534.8	3.79022	Amphipoda	0.67	0.00708717	1	0.0056	2.453	0.147113	2	4	1	6	4	24	Hilmar
3041	MICRO	2	Mallorca	Spring	B	30224	¿?	29.72	0	8-TF	10	amphi 30224C.jpg	440.3	3.12048	Amphipoda	0.67	0.00708717	1	0.0056	2.453	0.091309	2	4	1	6	4	24	Hilmar
3042	MICRO	2	Mallorca	Spring	B	30224	¿?	29.72	0	8-TF	11	amphi 30224C.jpg	150.9	1.06945	Amphipoda	0.67	0.00708717	1	0.0056	2.453	0.00660272	2	4	1	6	4	24	Hilmar
3043	MICRO	2	Mallorca	Spring	B	30224	¿?	29.72	0	8-TF	12	amphi 30224C.jpg	324.4	2.29908	Amphipoda	0.67	0.00708717	1	0.0056	2.453	0.0431598	2	4	1	6	4	24	Hilmar
3044	MICRO	2	Mallorca	Spring	B	30224	¿?	29.72	0	8-TF	13	amphi 30224C.jpg	196.1	1.38979	Amphipoda	0.67	0.00708717	1	0.0056	2.453	0.0125558	2	4	1	6	4	24	Hilmar
3068	MICRO	2	Mallorca	Spring	B	30224	¿?	29.72	0	8-TF	37	harp y varios 30224C.jpg	189.9	1.34585	Amphipoda	0.67	0.00708717	1	0.0056	2.453	0.0116043	2	4	1	6	4	24	Hilmar
3069	MICRO	2	Mallorca	Spring	B	30224	¿?	29.72	0	8-TF	38	harp y varios 30224C.jpg	146	1.03473	Amphipoda	0.67	0.00708717	1	0.0056	2.453	0.00608914	2	4	1	6	4	24	Hilmar
3070	MICRO	2	Mallorca	Spring	B	30224	¿?	29.72	0	8-TF	39	harp y varios 30224C.jpg	146.4	1.03756	Amphipoda	0.67	0.00708717	1	0.0056	2.453	0.00613014	2	4	1	6	4	24	Hilmar
3071	MICRO	2	Mallorca	Spring	B	30224	¿?	29.72	0	8-TF	40	harp y varios 30224C.jpg	92.8	0.65769	Amphipoda	0.67	0.00708717	1	0.0056	2.453	0.00200352	2	4	1	6	4	24	Hilmar
3072	MICRO	2	Mallorca	Spring	B	30224	¿?	29.72	0	8-TF	41	harp y varios 30224C.jpg	139.2	0.986534	Amphipoda	0.67	0.00708717	1	0.0056	2.453	0.00541683	2	4	1	6	4	24	Hilmar
3073	MICRO	2	Mallorca	Spring	B	30224	¿?	29.72	0	8-TF	42	harp y varios 30224C.jpg	82.87	0.587314	Amphipoda	0.67	0.00708717	1	0.0056	2.453	0.00151784	2	4	1	6	4	24	Hilmar
3279	MICRO	3	Mallorca	Spring	B	32114	Cystoseira	56.38	92	1-ET	2	amp 032114c.jpg	220.3	1.5613	Amphipoda	0.67	0.00708717	1	0.0056	2.453	0.0167037	3	8	3	2	8	16	Hilmar
3490	MICRO	3	Mallorca	Spring	B	32117	D.polipodioides	11.26	128	2-SL	1	amph 032117.jpg	567	4.01843	Amphipoda	0.67	0.00708717	1	0.0056	2.453	0.1698	3	8	3	2	8	16	Hilmar	Doubt added no of bags 3 as no data
3491	MICRO	3	Mallorca	Spring	B	32117	D.polipodioides	11.26	128	2-SL	2	amph 032117.jpg	488.5	3.46208	Amphipoda	0.67	0.00708717	1	0.0056	2.453	0.11781	3	8	3	2	8	16	Hilmar	Doubt added no of bags 3 as no data
3492	MICRO	3	Mallorca	Spring	B	32117	D.polipodioides	11.26	128	2-SL	3	amph 032117.jpg	385.3	2.73069	Amphipoda	0.67	0.00708717	1	0.0056	2.453	0.0658208	3	8	3	2	8	16	Hilmar	Doubt added no of bags 3 as no data
3493	MICRO	3	Mallorca	Spring	B	32117	D.polipodioides	11.26	128	2-SL	4	amph 032117.jpg	272.2	1.92913	Amphipoda	0.67	0.00708717	1	0.0056	2.453	0.0280659	3	8	3	2	8	16	Hilmar	Doubt added no of bags 3 as no data
3494	MICRO	3	Mallorca	Spring	B	32117	D.polipodioides	11.26	128	2-SL	5	amph 032117.jpg	176.8	1.25301	Amphipoda	0.67	0.00708717	1	0.0056	2.453	0.00973806	3	8	3	2	8	16	Hilmar	Doubt added no of bags 3 as no data
3495	MICRO	3	Mallorca	Spring	B	32117	D.polipodioides	11.26	128	2-SL	6	amph 032117.jpg	102.2	0.724309	Amphipoda	0.67	0.00708717	1	0.0056	2.453	0.00253852	3	8	3	2	8	16	Hilmar	Doubt added no of bags 3 as no data
3529	MICRO	3	Mallorca	Spring	B	32117	D.polipodioides	11.26	128	2-SL	39	harp x1 032117.jpg	206.7	0.979621	Amphipoda	1	0.00473934	1	0.0056	2.453	0.00532419	3	8	3	2	8	16	Hilmar	Doubt added no of bags 3 as no data
3530	MICRO	3	Mallorca	Spring	B	32117	D.polipodioides	11.26	128	2-SL	40	harp x1 032117.jpg	197.2	0.934597	Amphipoda	1	0.00473934	1	0.0056	2.453	0.00474384	3	8	3	2	8	16	Hilmar	Doubt added no of bags 3 as no data
3531	MICRO	3	Mallorca	Spring	B	32117	D.polipodioides	11.26	128	2-SL	41	harp x1 032117.jpg	212	1.00474	Amphipoda	1	0.00473934	1	0.0056	2.453	0.00566533	3	8	3	2	8	16	Hilmar	Doubt added no of bags 3 as no data
3532	MICRO	3	Mallorca	Spring	B	32117	D.polipodioides	11.26	128	2-SL	42	harp x1 032117.jpg	206.5	0.978673	Amphipoda	1	0.00473934	1	0.0056	2.453	0.00531156	3	8	3	2	8	16	Hilmar	Doubt added no of bags 3 as no data
3533	MICRO	3	Mallorca	Spring	B	32117	D.polipodioides	11.26	128	2-SL	43	harp x1 032117.jpg	297.9	1.41185	Amphipoda	1	0.00473934	1	0.0056	2.453	0.0130502	3	8	3	2	8	16	Hilmar	Doubt added no of bags 3 as no data
3534	MICRO	3	Mallorca	Spring	B	32117	D.polipodioides	11.26	128	2-SL	44	harp x1 032117.jpg	113.1	0.536019	Amphipoda	1	0.00473934	1	0.0056	2.453	0.00121302	3	8	3	2	8	16	Hilmar	Doubt added no of bags 3 as no data
3535	MICRO	3	Mallorca	Spring	B	32117	D.polipodioides	11.26	128	2-SL	45	harp x1 032117.jpg	112.2	0.531754	Amphipoda	1	0.00473934	1	0.0056	2.453	0.00118948	3	8	3	2	8	16	Hilmar	Doubt added no of bags 3 as no data
3536	MICRO	3	Mallorca	Spring	B	32117	D.polipodioides	11.26	128	2-SL	46	harp x1 032117.jpg	86.15	0.408294	Amphipoda	1	0.00473934	1	0.0056	2.453	0.000622163	3	8	3	2	8	16	Hilmar	Doubt added no of bags 3 as no data
3539	MICRO	3	Mallorca	Spring	B	32117	D.polipodioides	11.26	128	2-SL	49	harp x1 032117.jpg	98.73	0.467915	Amphipoda	1	0.00473934	1	0.0056	2.453	0.000869174	3	8	3	2	8	16	Hilmar	Doubt added no of bags 3 as no data
3686	MICRO	3	Mallorca	Spring	A	32140	Cladostephus	9.24	92	4-TU	1	Amphipoda 32140c.jpg	712.5	5.04961	Amphipoda	0.67	0.00708717	1	0.0056	2.453	0.297358	2	4	2	3	4	12	Hilmar
3687	MICRO	3	Mallorca	Spring	A	32140	Cladostephus	9.24	92	4-TU	2	Amphipoda 32140c.jpg	335.1	2.37491	Amphipoda	0.67	0.00708717	1	0.0056	2.453	0.046736	2	4	2	3	4	12	Hilmar
3688	MICRO	3	Mallorca	Spring	A	32140	Cladostephus	9.24	92	4-TU	3	Amphipoda 32140c.jpg	154.9	1.0978	Amphipoda	0.67	0.00708717	1	0.0056	2.453	0.00704035	2	4	2	3	4	12	Hilmar
3689	MICRO	3	Mallorca	Spring	A	32140	Cladostephus	9.24	92	4-TU	4	Amphipoda 32140c.jpg	229.2	1.62438	Amphipoda	0.67	0.00708717	1	0.0056	2.453	0.0184079	2	4	2	3	4	12	Hilmar
3690	MICRO	3	Mallorca	Spring	A	32140	Cladostephus	9.24	92	4-TU	5	Amphipoda 32140c.jpg	293.3	2.07867	Amphipoda	0.67	0.00708717	1	0.0056	2.453	0.0337066	2	4	2	3	4	12	Hilmar
3691	MICRO	3	Mallorca	Spring	A	32140	Cladostephus	9.24	92	4-TU	6	Amphipoda 32140c.jpg	507.7	3.59816	Amphipoda	0.67	0.00708717	1	0.0056	2.453	0.129495	2	4	2	3	4	12	Hilmar
3692	MICRO	3	Mallorca	Spring	A	32140	Cladostephus	9.24	92	4-TU	7	Amphipoda 32140c.jpg	241	1.70801	Amphipoda	0.67	0.00708717	1	0.0056	2.453	0.0208203	2	4	2	3	4	12	Hilmar
3693	MICRO	3	Mallorca	Spring	A	32140	Cladostephus	9.24	92	4-TU	8	Amphipoda 32140c.jpg	137	0.970943	Amphipoda	0.67	0.00708717	1	0.0056	2.453	0.00520923	2	4	2	3	4	12	Hilmar
3694	MICRO	3	Mallorca	Spring	A	32140	Cladostephus	9.24	92	4-TU	9	Amphipoda 32140c.jpg	264.7	1.87597	Amphipoda	0.67	0.00708717	1	0.0056	2.453	0.0262068	2	4	2	3	4	12	Hilmar
3695	MICRO	3	Mallorca	Spring	A	32140	Cladostephus	9.24	92	4-TU	10	Amphipoda 32140c.jpg	222.2	1.57477	Amphipoda	0.67	0.00708717	1	0.0056	2.453	0.0170593	2	4	2	3	4	12	Hilmar
3696	MICRO	3	Mallorca	Spring	A	32140	Cladostephus	9.24	92	4-TU	11	Amphipoda 32140c.jpg	128.6	0.91141	Amphipoda	0.67	0.00708717	1	0.0056	2.453	0.00446032	2	4	2	3	4	12	Hilmar
3697	MICRO	3	Mallorca	Spring	A	32140	Cladostephus	9.24	92	4-TU	12	Amphipoda 32140c.jpg	180.9	1.28207	Amphipoda	0.67	0.00708717	1	0.0056	2.453	0.0103014	2	4	2	3	4	12	Hilmar
3698	MICRO	3	Mallorca	Spring	A	32140	Cladostephus	9.24	92	4-TU	13	Amphipoda 32140c.jpg	147.3	1.04394	Amphipoda	0.67	0.00708717	1	0.0056	2.453	0.006223	2	4	2	3	4	12	Hilmar
4263	MICRO	32	Mallorca	Summer	A	211144	Haliption virgatum	29.9	0	8-TF	1	amph 11144c.jpg	679.9	4.81857	Amphipoda	0.67	0.00708717	1	0.0056	2.453	0.265085	4	16	3	2	16	32	Hilmar	Doubt
4264	MICRO	32	Mallorca	Summer	A	211144	Haliption virgatum	29.9	0	8-TF	2	amph 11144c.jpg	177.9	1.26081	Amphipoda	0.67	0.00708717	1	0.0056	2.453	0.00988735	4	16	3	2	16	32	Hilmar	Doubt
4265	MICRO	32	Mallorca	Summer	A	211144	Haliption virgatum	29.9	0	8-TF	3	amph 11144c.jpg	355.9	2.52232	Amphipoda	0.67	0.00708717	1	0.0056	2.453	0.0541759	4	16	3	2	16	32	Hilmar	Doubt
4266	MICRO	32	Mallorca	Summer	A	211144	Haliption virgatum	29.9	0	8-TF	4	amph 11144c.jpg	155.4	1.10135	Amphipoda	0.67	0.00708717	1	0.0056	2.453	0.00709623	4	16	3	2	16	32	Hilmar	Doubt
4267	MICRO	32	Mallorca	Summer	A	211144	Haliption virgatum	29.9	0	8-TF	5	amph 11144c.jpg	245.5	1.7399	Amphipoda	0.67	0.00708717	1	0.0056	2.453	0.0217869	4	16	3	2	16	32	Hilmar	Doubt
4268	MICRO	32	Mallorca	Summer	A	211144	Haliption virgatum	29.9	0	8-TF	6	amph 11144c.jpg	233.8	1.65698	Amphipoda	0.67	0.00708717	1	0.0056	2.453	0.0193274	4	16	3	2	16	32	Hilmar	Doubt
4352	MICRO	32	Mallorca	Summer	A	211144	Haliption virgatum	29.9	0	8-TF	90	varios 11144c.jpg	80.06	0.567399	Amphipoda	0.67	0.00708717	1	0.0056	2.453	0.00139469	4	16	3	2	16	32	Hilmar	Doubt
4486	MICRO	2	Mallorca	Spring	A	21192	¿?	37.04	0	8-TF	1	amph 021192c.jpg	545.5	3.86605	Amphipoda	0.67	0.00708717	1	0.0056	2.453	0.154439	3	8	3	2	8	16	Hilmar
4487	MICRO	2	Mallorca	Spring	A	21192	¿?	37.04	0	8-TF	2	amph 021192c.jpg	382.1	2.70801	Amphipoda	0.67	0.00708717	1	0.0056	2.453	0.0644879	3	8	3	2	8	16	Hilmar
4488	MICRO	2	Mallorca	Spring	A	21192	¿?	37.04	0	8-TF	3	amph 021192c.jpg	595	4.21687	Amphipoda	0.67	0.00708717	1	0.0056	2.453	0.191112	3	8	3	2	8	16	Hilmar
4489	MICRO	2	Mallorca	Spring	A	21192	¿?	37.04	0	8-TF	4	amph 021192c.jpg	195.8	1.38767	Amphipoda	0.67	0.00708717	1	0.0056	2.453	0.0125088	3	8	3	2	8	16	Hilmar
4527	MICRO	2	Mallorca	Spring	A	21192	¿?	37.04	0	8-TF	42	harp 021192c.jpg	176.5	1.25089	Amphipoda	0.67	0.00708717	1	0.0056	2.453	0.00969757	3	8	3	2	8	16	Hilmar
4528	MICRO	2	Mallorca	Spring	A	21192	¿?	37.04	0	8-TF	43	harp 021192c.jpg	121.3	0.859674	Amphipoda	0.67	0.00708717	1	0.0056	2.453	0.00386464	3	8	3	2	8	16	Hilmar
4529	MICRO	2	Mallorca	Spring	A	21192	¿?	37.04	0	8-TF	44	harp 021192c.jpg	168.2	1.19206	Amphipoda	0.67	0.00708717	1	0.0056	2.453	0.00861687	3	8	3	2	8	16	Hilmar
4530	MICRO	2	Mallorca	Spring	A	21192	¿?	37.04	0	8-TF	45	harp 021192c.jpg	194.3	1.37704	Amphipoda	0.67	0.00708717	1	0.0056	2.453	0.012275	3	8	3	2	8	16	Hilmar
4531	MICRO	2	Mallorca	Spring	A	21192	¿?	37.04	0	8-TF	46	harp 021192c.jpg	89.9	0.637137	Amphipoda	0.67	0.00708717	1	0.0056	2.453	0.00185341	3	8	3	2	8	16	Hilmar
4532	MICRO	2	Mallorca	Spring	A	21192	¿?	37.04	0	8-TF	47	harp 021192c.jpg	65.06	0.461091	Amphipoda	0.67	0.00708717	1	0.0056	2.453	0.000838412	3	8	3	2	8	16	Hilmar
4533	MICRO	2	Mallorca	Spring	A	21192	¿?	37.04	0	8-TF	48	harp 021192c.jpg	124.6	0.883062	Amphipoda	0.67	0.00708717	1	0.0056	2.453	0.00412766	3	8	3	2	8	16	Hilmar
4534	MICRO	2	Mallorca	Spring	A	21192	¿?	37.04	0	8-TF	49	harp 021192c.jpg	136.6	0.968108	Amphipoda	0.67	0.00708717	1	0.0056	2.453	0.005172	3	8	3	2	8	16	Hilmar
4599	MICRO	2	Mallorca	Spring	A	21193	"Dictiopteris y dytiota	49.77	156	2-SL	36	harp y varios x0.8 021193c.jpg	191.1	1.1301	Amphipoda	0.8	0.00591366	1	0.0056	2.453	0.00755935	3	8	3	2	8	16	Hilmar
4600	MICRO	2	Mallorca	Spring	A	21193	"Dictiopteris y dytiota	49.77	156	2-SL	37	harp y varios x0.8 021193c.jpg	100.6	0.594914	Amphipoda	0.8	0.00591366	1	0.0056	2.453	0.00156648	3	8	3	2	8	16	Hilmar
4601	MICRO	2	Mallorca	Spring	A	21193	"Dictiopteris y dytiota	49.77	156	2-SL	38	harp y varios x0.8 021193c.jpg	180.4	1.06682	Amphipoda	0.8	0.00591366	1	0.0056	2.453	0.00656296	3	8	3	2	8	16	Hilmar
4608	MICRO	2	Mallorca	Spring	A	21193	"Dictiopteris y dytiota	49.77	156	2-SL	45	nat 021193c.jpg	893.8	6.33451	Amphipoda	0.67	0.00708717	1	0.0056	2.453	0.51855	3	8	3	2	8	16	Hilmar
4609	MICRO	2	Mallorca	Spring	A	21193	"Dictiopteris y dytiota	49.77	156	2-SL	46	nat 021193c.jpg	367.9	2.60737	Amphipoda	0.67	0.00708717	1	0.0056	2.453	0.058767	3	8	3	2	8	16	Hilmar
4610	MICRO	2	Mallorca	Spring	A	21193	"Dictiopteris y dytiota	49.77	156	2-SL	47	nat 021193c.jpg	317.5	2.25018	Amphipoda	0.67	0.00708717	1	0.0056	2.453	0.0409426	3	8	3	2	8	16	Hilmar
4615	MICRO	2	Mallorca	Spring	A	21193	"Dictiopteris y dytiota	49.77	156	2-SL	52	nat 021193c.jpg	114	0.807938	Amphipoda	0.67	0.00708717	1	0.0056	2.453	0.00331884	3	8	3	2	8	16	Hilmar
4854	MICRO	3	Mallorca	Spring	A	31187	Cystoseira	113.26	110	1-ET	1	amph 031187c.jpg	484.1	3.4309	Amphipoda	0.67	0.00708717	1	0.0056	2.453	0.115224	3	8	3	2	8	16	Hilmar
4855	MICRO	3	Mallorca	Spring	A	31187	Cystoseira	113.26	110	1-ET	2	amph 031187c.jpg	151.9	1.07654	Amphipoda	0.67	0.00708717	1	0.0056	2.453	0.00671057	3	8	3	2	8	16	Hilmar
4856	MICRO	3	Mallorca	Spring	A	31187	Cystoseira	113.26	110	1-ET	3	amph 031187c.jpg	139.7	0.990078	Amphipoda	0.67	0.00708717	1	0.0056	2.453	0.00546468	3	8	3	2	8	16	Hilmar
4857	MICRO	3	Mallorca	Spring	A	31187	Cystoseira	113.26	110	1-ET	4	amph 031187c.jpg	123.7	0.876683	Amphipoda	0.67	0.00708717	1	0.0056	2.453	0.00405491	3	8	3	2	8	16	Hilmar
4914	MICRO	3	Mallorca	Spring	A	31187	Cystoseira	113.26	110	1-ET	61	varios 031187c.jpg	123	0.871722	Amphipoda	0.67	0.00708717	1	0.0056	2.453	0.00399885	3	8	3	2	8	16	Hilmar
4915	MICRO	3	Mallorca	Spring	A	31187	Cystoseira	113.26	110	1-ET	62	varios 031187c.jpg	122.3	0.866761	Amphipoda	0.67	0.00708717	1	0.0056	2.453	0.00394326	3	8	3	2	8	16	Hilmar
4916	MICRO	3	Mallorca	Spring	A	31187	Cystoseira	113.26	110	1-ET	63	varios 031187c.jpg	86.47	0.612828	Amphipoda	0.67	0.00708717	1	0.0056	2.453	0.00168473	3	8	3	2	8	16	Hilmar
4917	MICRO	3	Mallorca	Spring	A	31187	Cystoseira	113.26	110	1-ET	64	varios 031187c.jpg	81.5	0.577605	Amphipoda	0.67	0.00708717	1	0.0056	2.453	0.00145703	3	8	3	2	8	16	Hilmar
4918	MICRO	3	Mallorca	Spring	A	31187	Cystoseira	113.26	110	1-ET	65	varios 031187c.jpg	230	1.63005	Amphipoda	0.67	0.00708717	1	0.0056	2.453	0.0185659	3	8	3	2	8	16	Hilmar
4919	MICRO	3	Mallorca	Spring	A	31187	Cystoseira	113.26	110	1-ET	66	varios 031187c.jpg	157.6	1.11694	Amphipoda	0.67	0.00708717	1	0.0056	2.453	0.0073452	3	8	3	2	8	16	Hilmar
4920	MICRO	3	Mallorca	Spring	A	31187	Cystoseira	113.26	110	1-ET	67	varios 031187c.jpg	77.23	0.547342	Amphipoda	0.67	0.00708717	1	0.0056	2.453	0.00127684	3	8	3	2	8	16	Hilmar
4921	MICRO	3	Mallorca	Spring	A	31187	Cystoseira	113.26	110	1-ET	68	varios 031187c.jpg	148.2	1.05032	Amphipoda	0.67	0.00708717	1	0.0056	2.453	0.00631668	3	8	3	2	8	16	Hilmar
4929	MICRO	3	Mallorca	Spring	A	31187	Cystoseira	113.26	110	1-ET	76	varios 031187c.jpg	173.3	1.22821	Amphipoda	0.67	0.00708717	1	0.0056	2.453	0.00927195	3	8	3	2	8	16	Hilmar
5353	MICRO	6	Mallorca	Spring	B	42110	¿?	60.94	145	1-ET	1	amph 042110c.jpg	204.9	0.97109	Amphipoda	1	0.00473934	1	0.0056	2.453	0.00521117	3	8	2	3	8	24	Hilmar
5354	MICRO	6	Mallorca	Spring	B	42110	¿?	60.94	145	1-ET	2	amph 042110c.jpg	242	1.14692	Amphipoda	1	0.00473934	1	0.0056	2.453	0.00783831	3	8	2	3	8	24	Hilmar
5355	MICRO	6	Mallorca	Spring	B	42110	¿?	60.94	145	1-ET	3	amph 042110c.jpg	206.9	0.980569	Amphipoda	1	0.00473934	1	0.0056	2.453	0.00533683	3	8	2	3	8	24	Hilmar
5356	MICRO	6	Mallorca	Spring	B	42110	¿?	60.94	145	1-ET	4	amph 042110c.jpg	217.7	1.03175	Amphipoda	1	0.00473934	1	0.0056	2.453	0.0060463	3	8	2	3	8	24	Hilmar
5357	MICRO	6	Mallorca	Spring	B	42110	¿?	60.94	145	1-ET	5	amph 042110c.jpg	281	1.33175	Amphipoda	1	0.00473934	1	0.0056	2.453	0.0113084	3	8	2	3	8	24	Hilmar
5358	MICRO	6	Mallorca	Spring	B	42110	¿?	60.94	145	1-ET	6	amph 042110c.jpg	316.4	1.49953	Amphipoda	1	0.00473934	1	0.0056	2.453	0.0151288	3	8	2	3	8	24	Hilmar
5359	MICRO	6	Mallorca	Spring	B	42110	¿?	60.94	145	1-ET	7	amph 042110c.jpg	215.6	1.0218	Amphipoda	1	0.00473934	1	0.0056	2.453	0.00590423	3	8	2	3	8	24	Hilmar
5360	MICRO	6	Mallorca	Spring	B	42110	¿?	60.94	145	1-ET	8	amph 042110c.jpg	167.2	0.792417	Amphipoda	1	0.00473934	1	0.0056	2.453	0.00316462	3	8	2	3	8	24	Hilmar
5361	MICRO	6	Mallorca	Spring	B	42110	¿?	60.94	145	1-ET	9	amph 042110c.jpg	170	0.805687	Amphipoda	1	0.00473934	1	0.0056	2.453	0.00329621	3	8	2	3	8	24	Hilmar
5362	MICRO	6	Mallorca	Spring	B	42110	¿?	60.94	145	1-ET	10	amph 042110c.jpg	99.69	0.472464	Amphipoda	1	0.00473934	1	0.0056	2.453	0.000890052	3	8	2	3	8	24	Hilmar
5363	MICRO	6	Mallorca	Spring	B	42110	¿?	60.94	145	1-ET	11	amph 042110c.jpg	125	0.592417	Amphipoda	1	0.00473934	1	0.0056	2.453	0.0015504	3	8	2	3	8	24	Hilmar
5364	MICRO	6	Mallorca	Spring	B	42110	¿?	60.94	145	1-ET	12	amph 042110c.jpg	106.6	0.505213	Amphipoda	1	0.00473934	1	0.0056	2.453	0.00104909	3	8	2	3	8	24	Hilmar
5365	MICRO	6	Mallorca	Spring	B	42110	¿?	60.94	145	1-ET	13	amph 042110c.jpg	95.19	0.451137	Amphipoda	1	0.00473934	1	0.0056	2.453	0.000794708	3	8	2	3	8	24	Hilmar
5366	MICRO	6	Mallorca	Spring	B	42110	¿?	60.94	145	1-ET	14	amph 042110c.jpg	163.3	0.773934	Amphipoda	1	0.00473934	1	0.0056	2.453	0.00298661	3	8	2	3	8	24	Hilmar
5367	MICRO	6	Mallorca	Spring	B	42110	¿?	60.94	145	1-ET	15	amph 042110c.jpg	135.5	0.64218	Amphipoda	1	0.00473934	1	0.0056	2.453	0.0018896	3	8	2	3	8	24	Hilmar
5368	MICRO	6	Mallorca	Spring	B	42110	¿?	60.94	145	1-ET	16	amph 042110c.jpg	120.1	0.569194	Amphipoda	1	0.00473934	1	0.0056	2.453	0.00140554	3	8	2	3	8	24	Hilmar
5369	MICRO	6	Mallorca	Spring	B	42110	¿?	60.94	145	1-ET	17	amph 042110c.jpg	72.11	0.341754	Amphipoda	1	0.00473934	1	0.0056	2.453	0.000402148	3	8	2	3	8	24	Hilmar
5370	MICRO	6	Mallorca	Spring	B	42110	¿?	60.94	145	1-ET	18	amph 042110c.jpg	115.7	0.548341	Amphipoda	1	0.00473934	1	0.0056	2.453	0.00128257	3	8	2	3	8	24	Hilmar
5371	MICRO	6	Mallorca	Spring	B	42110	¿?	60.94	145	1-ET	19	amph 042110c.jpg	110.6	0.524171	Amphipoda	1	0.00473934	1	0.0056	2.453	0.0011483	3	8	2	3	8	24	Hilmar
5372	MICRO	6	Mallorca	Spring	B	42110	¿?	60.94	145	1-ET	20	amph 042110c.jpg	102.5	0.485782	Amphipoda	1	0.00473934	1	0.0056	2.453	0.000952859	3	8	2	3	8	24	Hilmar
5390	MICRO	6	Mallorca	Spring	B	42110	¿?	60.94	145	1-ET	38	amph 042110c.jpg	98.15	0.465166	Amphipoda	1	0.00473934	1	0.0056	2.453	0.000856703	3	8	2	3	8	24	Hilmar
5391	MICRO	6	Mallorca	Spring	B	42110	¿?	60.94	145	1-ET	39	amph 042110c.jpg	114.8	0.544076	Amphipoda	1	0.00473934	1	0.0056	2.453	0.00125823	3	8	2	3	8	24	Hilmar
5488	MICRO	6	Mallorca	Spring	B	52133	¿?	60.94	145	2-SL	45	varios x1 052133c.jpg	212	1.00474	Amphipoda	1	0.00473934	1	0.0056	2.453	0.00566533	3	8	2	3	8	24	Hilmar
5489	MICRO	6	Mallorca	Spring	B	52133	¿?	60.94	145	2-SL	46	varios x1 052133c.jpg	219.5	1.04028	Amphipoda	1	0.00473934	1	0.0056	2.453	0.00616967	3	8	2	3	8	24	Hilmar
5490	MICRO	6	Mallorca	Spring	B	52133	¿?	60.94	145	2-SL	47	varios x1 052133c.jpg	249.2	1.18104	Amphipoda	1	0.00473934	1	0.0056	2.453	0.00842278	3	8	2	3	8	24	Hilmar
5491	MICRO	6	Mallorca	Spring	B	52133	¿?	60.94	145	2-SL	48	varios x1 052133c.jpg	225.2	1.0673	Amphipoda	1	0.00473934	1	0.0056	2.453	0.00657012	3	8	2	3	8	24	Hilmar
5492	MICRO	6	Mallorca	Spring	B	52133	¿?	60.94	145	2-SL	49	varios x1 052133c.jpg	129.8	0.615166	Amphipoda	1	0.00473934	1	0.0056	2.453	0.00170054	3	8	2	3	8	24	Hilmar
5493	MICRO	6	Mallorca	Spring	B	52133	¿?	60.94	145	2-SL	50	varios x1 052133c.jpg	124.8	0.591469	Amphipoda	1	0.00473934	1	0.0056	2.453	0.00154432	3	8	2	3	8	24	Hilmar
5494	MICRO	6	Mallorca	Spring	B	52133	¿?	60.94	145	2-SL	51	varios x1 052133c.jpg	137.4	0.651185	Amphipoda	1	0.00473934	1	0.0056	2.453	0.00195526	3	8	2	3	8	24	Hilmar
5495	MICRO	6	Mallorca	Spring	B	52133	¿?	60.94	145	2-SL	52	varios x1 052133c.jpg	172.6	0.818009	Amphipoda	1	0.00473934	1	0.0056	2.453	0.00342125	3	8	2	3	8	24	Hilmar
5512	MICRO	6	Mallorca	Spring	B	52134	¿?	60.94	145	1-ET	1	amph 052134c.jpg	275.2	1.30427	Amphipoda	1	0.00473934	1	0.0056	2.453	0.0107444	3	8	2	3	8	24	Hilmar
5513	MICRO	6	Mallorca	Spring	B	52134	¿?	60.94	145	1-ET	2	amph 052134c.jpg	282	1.33649	Amphipoda	1	0.00473934	1	0.0056	2.453	0.0114073	3	8	2	3	8	24	Hilmar
5514	MICRO	6	Mallorca	Spring	B	52134	¿?	60.94	145	1-ET	3	amph 052134c.jpg	284.7	1.34929	Amphipoda	1	0.00473934	1	0.0056	2.453	0.0116771	3	8	2	3	8	24	Hilmar
5515	MICRO	6	Mallorca	Spring	B	52134	¿?	60.94	145	1-ET	4	amph 052134c.jpg	182.7	0.865877	Amphipoda	1	0.00473934	1	0.0056	2.453	0.0039334	3	8	2	3	8	24	Hilmar
5516	MICRO	6	Mallorca	Spring	B	52134	¿?	60.94	145	1-ET	5	amph 052134c.jpg	290	1.37441	Amphipoda	1	0.00473934	1	0.0056	2.453	0.0122176	3	8	2	3	8	24	Hilmar
5558	MICRO	6	Mallorca	Spring	B	52134	¿?	60.94	145	1-ET	47	harp x0.8 052134c.jpg	191.2	1.13069	Amphipoda	0.8	0.00591366	1	0.0056	2.453	0.00756905	3	8	2	3	8	24	Hilmar
5559	MICRO	6	Mallorca	Spring	B	52134	¿?	60.94	145	1-ET	48	harp x0.8 052134c.jpg	132.4	0.782969	Amphipoda	0.8	0.00591366	1	0.0056	2.453	0.00307286	3	8	2	3	8	24	Hilmar
5560	MICRO	6	Mallorca	Spring	B	52134	¿?	60.94	145	1-ET	49	harp x0.8 052134c.jpg	94.98	0.561679	Amphipoda	0.8	0.00591366	1	0.0056	2.453	0.00136045	3	8	2	3	8	24	Hilmar
5561	MICRO	6	Mallorca	Spring	B	52134	¿?	60.94	145	1-ET	50	harp x0.8 052134c.jpg	209.8	1.24069	Amphipoda	0.8	0.00591366	1	0.0056	2.453	0.00950475	3	8	2	3	8	24	Hilmar
5562	MICRO	6	Mallorca	Spring	B	52134	¿?	60.94	145	1-ET	51	harp x0.8 052134c.jpg	125.2	0.74039	Amphipoda	0.8	0.00591366	1	0.0056	2.453	0.00267902	3	8	2	3	8	24	Hilmar
5563	MICRO	6	Mallorca	Spring	B	52134	¿?	60.94	145	1-ET	52	harp x0.8 052134c.jpg	95.64	0.565582	Amphipoda	0.8	0.00591366	1	0.0056	2.453	0.00138376	3	8	2	3	8	24	Hilmar
5564	MICRO	6	Mallorca	Spring	B	52134	¿?	60.94	145	1-ET	53	harp x0.8 052134c.jpg	114.1	0.674749	Amphipoda	0.8	0.00591366	1	0.0056	2.453	0.00213341	3	8	2	3	8	24	Hilmar
5565	MICRO	6	Mallorca	Spring	B	52134	¿?	60.94	145	1-ET	54	harp x0.8 052134c.jpg	146.4	0.86576	Amphipoda	0.8	0.00591366	1	0.0056	2.453	0.0039321	3	8	2	3	8	24	Hilmar
5566	MICRO	6	Mallorca	Spring	B	52134	¿?	60.94	145	1-ET	55	harp x0.8 052134c.jpg	115.2	0.681254	Amphipoda	0.8	0.00591366	1	0.0056	2.453	0.00218421	3	8	2	3	8	24	Hilmar
5567	MICRO	6	Mallorca	Spring	B	52134	¿?	60.94	145	1-ET	56	harp x0.8 052134c.jpg	123.7	0.73152	Amphipoda	0.8	0.00591366	1	0.0056	2.453	0.00260097	3	8	2	3	8	24	Hilmar
5568	MICRO	6	Mallorca	Spring	B	52134	¿?	60.94	145	1-ET	57	harp x0.8 052134c.jpg	114.6	0.677705	Amphipoda	0.8	0.00591366	1	0.0056	2.453	0.00215641	3	8	2	3	8	24	Hilmar
5569	MICRO	6	Mallorca	Spring	B	52134	¿?	60.94	145	1-ET	58	harp x0.8 052134c.jpg	190.5	1.12655	Amphipoda	0.8	0.00591366	1	0.0056	2.453	0.00750126	3	8	2	3	8	24	Hilmar
5570	MICRO	6	Mallorca	Spring	B	52134	¿?	60.94	145	1-ET	59	harp x0.8 052134c.jpg	139.8	0.82673	Amphipoda	0.8	0.00591366	1	0.0056	2.453	0.0035114	3	8	2	3	8	24	Hilmar
5571	MICRO	6	Mallorca	Spring	B	52134	¿?	60.94	145	1-ET	60	harp x0.8 052134c.jpg	114.7	0.678297	Amphipoda	0.8	0.00591366	1	0.0056	2.453	0.00216103	3	8	2	3	8	24	Hilmar
[truncated: 16,183 more rows]

## Sheet: Magnification
Magnification	unit per pixel
0.67	0.00708717
0.7	0.00669754
0.8	0.00591366
1	0.00473934
1.5	0.00308547
2	0.00230309
3	0.00158228
4	0.0012164
4.5	0.00105697
0.67	0.67.jpg	141.1	0.00708717
0.8	0.8.jpg	169.1	0.00591366
0.7			0.00669754
1	1.jpg	211	0.00473934
1.5	1.5.jpg	324.1	0.00308547
2	2.jpg	434.2	0.00230309
3	3.jpg	632	0.00158228
4	4.jpg	822.1	0.0012164
4.5	4.5.jpg	946.1	0.00105697
size of petri	325238
size of quad	20590
	15.7959

## Sheet: Size to weight conversion
Species	a	b
Acari	0.0829	1.7467
Alpheidae	0.0319	2.1756
Amphipoda	0.0056	2.453
Amphiura	0.1186	2.276
Asteroidae	0.0283	2.193
Bivalvia	0.0049	2.981
Caprellidae	0.0039	2.4747
Cumacea	0.0022	2.42
Decapoda	0.0019	3.033
Diptera	0.001	2.6671
Echinoidea	0.07	2.147
Ethusidae	0.1157	2.914
Galathea	0.0896	2.6
Gastropoda	0.0264	2.295
Harpacticoida	0.0047	2.178
Holothurioidea	0.0118	2.23
Inachidae	0.2658	2.541
Isopoda	0.0088	2.596
Macropodia	0.2921	2.29
Majidae	0.1157	2.914
Mysidacea	0.002	3.0298
Natantia	0.0019	3.033
Nematoda	0.0056	1.1985
Nudibranchia	0.0404	2.1937
Opisthobranchia	0.0404	2.1937
Ostracoda	0.0166	1.928
Paguridae	0.0155	2.611
Pantopoda	0.0039	2.4747
Pisa	0.1157	2.914
Platyhelminthes	0.0404	2.1937
Polychaeta	0.0125	1.64
Polyplacophora	0.1949	2.5244
Portunidae	0.0576	2.875
Sipunculidae	0.0118	2.23
Tanaidacea	0.0027	2.889

## Sheet: Algae ID
Station	Site	Sample number	Combined number	Morfotype	Morfo	Algae species	Nº bags	Algae heigth	Algae wet w	A_Macroinv	B-Isotopes	C_Microinv.	W. muestra	OBSERVACIONES
1	1	239	11239	2	2-SL	Dyctiota sp	4	136	61.25	0	1	2
1	1	240	11240	1	1-ET	Cystoseira	3	80	31.97	0	1	4
1	1	241	11241	6	6-BT	Halopteris	2	82	25.31	0	1	2
1	1	242	11242	4	4-TU	Cladostephus spongiosus	2	106	15.84	0	1	2
1	2	140	12140	2	2-SL	¿?	3	146	66.47	0	1	1		2 especies
1	2	141	12141	6	6-BT	Halopteris	3	100	84.4	0	1	3
1	2	142	12142	3	3-FI	¿?	2	150	30.51	0	1	2		Numeracion repetida
1	2	142	12142b	8	8-TF	¿?	3		146.78	0	1	3		Numeracion repetida
2	1	191	21191	1	1-ET	Cystoseira	3	137	99.25	0	1	4
2	1	192	21192	8	8-TF	¿?	3		37.04	0	1	3
2	1	193	21193	2	2-SL	"Dictiopteris y dytiota	3	156	49.77	0	1	3
2	1	194	21194	3	3-FI	Dyctiota sp	2	82	31.2	0	1	3		50% Turf
2	2	156	22156	1	1-ET	Cystoseira	2	96	69.95	0	1	3
2	2	157	22157	2	2-SL	Dyctiota sp	1	150	9.95	0	1	1
2	2	158	22158	6	6-BT	Halopteris	2	143	54.54	0	1	3
2	2	159	22159	8	8-TF	¿?	1		29.72	0	1	2
3	1	187	31187	1	1-ET	Cystoseira	3	110	113.26	0	1	3
3	1	188	31188	3	3-FI	Dyctiota sp	2	136	17.88	0	1	3
3	1	189	31189	8	8-TF		2		12.12	0	1	2
3	1	190	31190	2	2-SL	"Dictiopteris y dytiota	2	107	23.16	0	1	3
3	2	114	32114	1	1-ET	Cystoseira	3	92	56.38	0	1	3
3	2	115	32115	6	6-BT	Halopteris	2	48	28.35	0	1	3
3	2	116	32116	8	8-TF	¿?	1		18.18	0	1	1
3	2	117	32117	2	2-SL	D.polipodioides	¿?	128	11.26	0	1	3		Mezclado con turf y Cystoseira
3	2	118	32118	3	3-FI	Dyctiota sp	2	132	7.16	0	1	2
3	2	119	32119	4	4-TU	Cladostephus	2	92	9.24	0	1	2
3	2	118B	32118B	1	1-ET	Cystoseira	1	78	4.2	0	1	2
4	1	104	41104	4	4-TU	Asparagosis	2	272	30.66	0	1	2		Mezclado con turf y Halopteris scoparia
4	1	105	41105	2	2-SL	"d.polipodioides+Dyctiota	3	131	48.73	0	1	4
4	1	106	41106	3	3-FI	Dyctiota sp	2	112	19.61	0	1	3
4	1	107	41107	4	4-TU	Cladostephus	1	78	15.99	0	1	1
4	1	108	41108	8	8-TF	Cystoseira	2		63.43	0	1	3
4	2	109	42109	4	4-TU	Halopteris	1	115	13.67	0	1	1
4	2	110	42110	1	1-ET	Cystoseira	3	137	58.62	0	1	3
4	2	111	42111	6	6-BT	Halopteris	1	96	36.71	0	1	1
4	2	112	42112	3	3-FI	Dyctiota sp	2	161	22.19	0	1	3
4	2	113	42113	8	8-TF	turf	2		39.08	0	1	3
5	1	54	5154	ET	1-ET	Cystoseira	3	186	105	0	1	3
5	1	55	5155	BF	6-BT	Halopteris	2	120	54.41	0	1	3
5	1	56	5156	SL	2-SL	"Dyctiota + dictiopteris	2	161	23.3	0	1	3
5	1	57	5157	FI	3-FI	Dyctiota sp	3	125	17.47	0	1	3
5	2	132	52132	6	6-BT	Halopteris	2	124	43.85	0	1	2
5	2	133	52133	2	2-SL	D.polipodioides	3	186	20.49	0	1	3		Revisar
5	2	134	52134	1	1-ET	Cystoseira	3	114	75.75	0	1	3
5	2	135	52135	3	3-FI	¿?	1	155	29.69	0	1	2
6	1	96	6196	1	1-ET	Cystoseira	3	106	108.75	0	1	3
6	1	97	6197	2	2-SL	"D.polipodioides+Dyctiota+otra especie	3	126	54.32	0	1	3
6	1	98	6198	6	6-BT	Halopteris	2	78	58.28	0	1	2
6	1	99	6199	3	3-FI	Dyctiota sp	3	150	19.18	0	1	2		Peso de 3 bolsas, solo filtradas 2.
6	2	50	6250	BT	6-BT	Halopteris	3	135	131.07	0	1	3
6	2	51	6251	ET	1-ET	Cystoseira	3	102	130.41	0	1	4
6	2	52	6252	SL	2-SL	D.polipodioides	2	166	17.44	0	1	3
6	2	53	6253	FL	3-FI	¿?	2	145	60.94	0	1	3
7	1	100	71100	1	1-ET	Cystoseira	3	159	111.25	0	1	3
7	1	101	71101	2	2-SL	D.polipodioides	3	141	52.14	0	1	3
7	1	102	71102	8	8-TF	¿?	2		37.83	0	1	3
7	1	103	71103	3	3-FI	Dyctiota sp	3	126	32.74	0	1	2
7	2	123	72123	1	1-ET	Cystoseira	3	80	94.42	0	1	4
7	2	124	72124	6	6-BT	Halopteris	1	111	25.59	0	1	2
7	2	125	72125	8	8-TF	¿?	1		23.53	0	1	2
7	2	126	72126	3	3-FI	Dyctiota sp	2	141	39.7	0	1	2		Filamentosa: peso 2.02 y turf 17.68
7	2	127	72127	2	2-SL	"D.polipodioides + Dyctiota	3	215	40.93	0	1	3
8	1	45	8145	ET	1-ET	Cystoseira	3	120	67.19	0	1	3
8	1	46	8146	BF	6-BT	Halopteris	2	90	39.04	0	1	3
8	1	47	8147	TF	8-TF	"Haliption y Halopteris	2		10.57	0	1	3
8	1	48	8148	FI	3-FI	Dyctiota sp	3	156	30.91	0	1	3
8	1	49	8149	SL	2-SL	D.polipodioides	2	142	25.64	no	no	no
8	2	225	82225	1	1-ET	Cystoseira	3	86	159.5	0	1	4
8	2	226	82226	2	2-SL	Dyctiota sp	3	145	61.08	0	1	3
8	2	227	82227	8	8-TF	¿?	3		222.73	0	1	4
8	2	228	82228	6	6-BT	Halopteris	1	121	50.64	0	1	2
8	2	229	82229	4	4-TU	Cladostephus spongiosus	2	84	77.12	0	1	3
9	1	211	91211	7	7-LB	Padina	3	51	25.02	0	1	3
9	1	212	91212	8	8-TF	¿?	3		15.57	0	1	3
9	1	213	91213	3	3-FI	Dyctiota sp	3	138	28.39	0	1	3
9	1	214	91214	1	1-ET	Cystoseira	3	146	47.54	0	1	3
9	2	215	92215	1	1-ET	Cystoseira	2	102	21.14	0	1	3
9	2	216	92216	7	7-LB	Padina	3	46	14.43	0	1	2
9	2	217	92217	3	3-FI	Dyctiota sp	2	117	12.06	0	1	2
10	1	218	101218	1	1-ET	Cystoseira	3	130	91.58	0	1	4
10	1	219	101219	3	3-FI	¿?	3	152	44.53	0	1	3
10	1	220	101220	8	8-TF	¿?	3		37.53	0	1	3
10	2	151	102151	7	7-LB	Padina	3	69	13.29	0	1	2
10	2	152	102152	3	3-FI	Dyctiota sp	2	150	15.43	0	1	2
10	2	153	102153	6	6-BT	Halopteris	2	156	27.26	0	1	3
10	2	154	102154	1	1-ET	Cystoseira	1	121	16.44	0	1	3
10	2	155	102155	8	8-TF	¿?	1		3.48	0	1	2
11	1	195	111195	7	7-LB	Padina	3	50	26.2	0	1	3
11	1	196	111196	3	3-FI	Dyctiota sp	3	134	25.48	0	1	3
11	1	197	111197	6	6-BT	Halopteris	3	142	38.88	0	1	3
11	1	198	111198	8	8-TF	¿?	3		13.47	0	1	4
12	2	246	12246	1	1-ET	Cystoseira	3	135	64.51	0	NA	3
12	2	247	12247	8	8-TF		NA		28.5		1	3
12	1	160	121160	6	6-BT	Halopteris	3	148	66.13	0	1	2
12	1	161	121161	8	8-TF	¿?	2		38.25	0	1	3
12	1	162	121162	3	3-FI	Dyctiota sp	2	103	47.37	0	1	2
12	1	163	121163	1	1-ET	Cystoseira	3	141	37.14	0	1	2
13	1	206	131206	7	7-LB	Padina	2	59	40.16	0	1	3
13	1	207	131207	1	1-ET	Cystoseira	3	105	69.89	0	1	3
13	1	208	131208	6	6-BT	Halopteris	1	95	23.51	0	1	2
13	1	209	131209	3	3-FI	Dyctiota sp	3	154	47.58	0	1	3
13	1	210	131210	8	8-TF	¿?	3		49.06	0	1	3
13	2	180	132180	1	1-ET	Cystoseira	3	85	51.59	0	1	4
13	2	181	132181	8	8-TF		3		130.06	0	1	4
13	2	182	132182	3	3-FI	¿?	3	124	50.4	0	1	3
13	2	183	132183	6	6-BT	Halopteris	1	103	21.5	0	1	2
14	1	168	141168	7	7-LB	Padina	3	79	33.96	0	1	3
14	1	169	141169	6	6-BT	Halopteris	3	113	45.3	0	1	3
14	1	170	141170	3	3-FI	Dyctiota sp	2	131	24.51	0	1	3
14	1	171	141171	2	2-SL	Dyctiota sp	1	112	8.71	0	1	2
14	1	172	141172	8	8-TF	¿?	3		22.3	0	1	5
14	2	147	142147	7	7-LB	"Padina + Halopteris + turf	2	45	28.33	0	1	4
14	2	148	142148	6	6-BT	Halopteris	3	134	31.26	0	1	3
14	2	149	142149	2	2-SL	Dyctiota sp	1	87	11.23	0	1	2
14	2	150	142150	8	8-TF	Turf + Filamentosas + haolopteris	2		23.66	0	1	3
15	1	221	151221	7	7-LB	Padina	3	83	30.17	0	1	3
15	1	222	151222	6	6-BT	Halopteris	2	138	48.2	0	1	3
15	1	223	151223	1	1-ET	Cystoseira	2	90	26.61	0	1	3
15	1	224	151224	3	3-FI	Dyctiota sp	3	142	36.42	0	1	3
15	2	176	152176	7	7-LB	Padina	3	65	26.1	0	1	4
15	2	177	152177	1	1-ET	Cystoseira	3	81	71.5	0	1	4
15	2	178	152178	6	6-BT	Halopteris	3	128	85.14	0	1	4
15	2	179	152179	3	3-FI	Dyctiota sp	3	164	46.95	0	1	3
16	1	199	161199	7	7-LB	Padina	2	56	10.08	0	1	3
16	1	200	161200	3	3-FI	Dyctiota sp	1	138	12.85	0	1	2
16	1	201	161201	1	1-ET	Cystoseira	1	90	35.25	0	1	3
16	1	202	161202	6	6-BT	Halopteris	1	73	13.28	0	1	4
16	2	136	162136	7	7-LB	Padina	2	59	26.61	0	1	3
16	2	137	162137	3	3-FI	Dyctiota sp	1	84	7.92	0	1	2
16	2	138	162138	8	8-TF	¿?	3		74.17	0	1	3
16	2	139	162139	1	1-ET	Cystoseira	3	150	55.12	0	1	3
17	1	120	171120	7	7-LB	Padina	3	76	38.5	0	1	3
17	1	121	171121	6	6-BT	Halopteris	3	86	43.19	0	no	5
17	1	122	171122	3	3-FI	D.polipodioides	1	132	2.8	no	1	1		Revisar
17	2	243	172243	7	7-LB	Padina	3	85	38.39	0	1	3
17	2	244	172244	3	3-FI	Dyctiota sp	2	130	19.87	0	1	3
17	2	245	172245	6	6-BT	Halopteris	3	116	23.4	0	1	3
18	2	83	18283	LB	7-LB	Padina	3	95	35.27	0	1	2
18	2	84	18284	BT	6-BT	Halopteris	3	112	74.49	0	1	3
18	2	85	18285	FL	3-FI	Dyctiota sp	3	108	17.43	0	1	2
18	1	184	181184	6	6-BT	Halopteris	3	84	52.54	0	1	3
18	1	185	181185	8	8-TF	¿?	3		29.04	0	1	4
18	1	186	181186	7	7-LB	Padina	3	100	77.93	0	1	3
19	1	128	191128	8	8-TF	¿?	3		38.3	0	1	4
19	1	129	191129	7	7-LB	Padina	3	99	27.42	0	1	2
19	1	130	191130	6	6-BT	Halopteris	3	123	26.54	0	1	3
19	1	131	191131	1	1-ET	Cystoseira	1	63	7.3	no	no	no
19	2	203	192203	7	7-LB	Padina	3	54	14.51	0	1	3		Numeraciónr epetida
19	2	204	192204	6	6-BT	Halopteris	2	112	17.89	0	1	3
19	2	205	192205	3	3-FI	Dyctiota sp	3	120	16.56	0	1	3
19	2	236	192236	7	7-LB	Padina	3	74	26.79	0	1	3
19	2	237	192237	6	6-BT	Halopteris	3	114	16.07	0	1	3
19	2	238	192238	8	8-TF	¿?	3		22.3	0	1	3
19	2	203	192203b	1	1-ET	Cystoseira	3	90	32.79	0	1	3		Numeraciónr epetida
20	1	92	20192	ET	1-ET	Cystoseira	3	68	59.12	0	1	3
20	1	93	20193	BT	7-LB	Padina	3	105	37.07	0	1	2
20	1	94	20194	FL	3-FI	Dyctiota sp	2	124	15.04	0	1	2
20	1	95	20195	TF	8-TF	¿?	2		20.31	0	1	2
20	2	230	202230	7	7-LB	Padina	3	104	26.71	0	1	3
20	2	231	202231	1	1-ET	Cystoseira	3	60	15.63	0	1	3
20	2	232	202232	8	8-TF	¿?	2		9.53	0	1	2
20	2	233	202233	6	6-BT	Halopteris	1	89	4.68	0	1	1
21	1	27	21127	LB	7-LB	Padina	3	65	35	0	1	2
21	1	28	21128	ET	1-ET	Cystoseira	3	65	44.06	0	1	3
21	1	29	21129	TF	8-TF	Haliption y Halopteris	3		27.25	0	1	3
21	1	143	211143	7	7-LB	Padina	3	70	31.05	0	1	3
21	1	144	211144	1	1-ET	Cystoseira	3	80	46.14	0	1	3
21	1	145	211145	8	8-TF	Coralinaceas	3		46.99	0	1	5
21	1	146	211146	6	6-BT	Halopteris	2	123	38.75	0	1	2
21	2	164	212164	7	7-LB	Padina	3	102	18.51	0	1	2
21	2	165	212165	3	3-FI	Dyctiota sp	1	72	2	no	1	1
21	2	166	212166	6	6-BT	H. filicina	2	92	16.61	0	1	2
21	2	167	212167	1	1-ET	Cystoseira	3	65	13.84	0	1	3
22	2	86	22286	ET	1-ET	Cystoseira	3	73	31.22	0	1	3
22	2	87	22287	BT	6-BT	Halopteris	1	91	14.49	0	1	1
22	2	88	22288	LB	7-LB	Padina	3	94	36.54	0	1	2
22	1	234	221234	7	7-LB	Padina	3	95	35.44	0	1	3
22	1	235	221235	1	1-ET	Cystoseira	3	75	45.63	0	1	3
23	1	19	23119	LB	7-LB	Padina	3	93	46.05	0	1	2
23	1	20	23120	TL	1-ET	Cystoseira	2	74	43.52	0	1	3
23	1	21	23121	TF	8-TF	Haliption + Coralina	3		61.85	0	1	3
23	1	22	23122	BT	6-BT	Halopteris	1	87	7.28	no	no	no
23	2	173	232173	1	1-ET	Cystoseira	4	86	37.13	0	1	4
23	2	174	232174	7	7-LB	Padina	3	11	35.44	0	1	3
23	2	175	232175	3	3-FI	¿?	2	84	5.07	0	1	2
24	1	89	24189	LB	7-LB	Padina	3	84	33.66	0	1	1
24	1	90	24190	ET	1-ET	Cystoseira	3	70	39.41	0	1	3
24	1	91	24191	FL	3-FI	Dyctiota sp	1	128	5.5	0	1	1
24	2	79	24279	LB	7-LB	Padina	3	88	37.55	0	1	2
24	2	80	24280	ET	1-ET	Cystoseira	2	51	21.29	0	1	3
24	2	81	24281	FL	3-FI	¿?	1	140	3.6	0	1	1
24	2	82	24282	BT	6-BT	Halopteris	1	93	5.76	0	1	1
25	1	11	25111	7-LB	7-LB	Padina	3	88	34.99	0	1	2
25	1	12	25112	SL	2-SL	D.polipodioides	3	160	19.16	0	1	2
25	1	13	25113	FL	3-FI	Hincksia sp	3	205	68.96	0	1	4
25	1	14	25114	TF	8-TF	Haliption virgatum	3		74.78	0	1	3
25	2	15	25215	FL	3-FI	Hincksia sp	3	203	65.52	0	1	2
25	2	16	25216	LF	7-LB	Padina	2	86	26.59	0	1	2
25	2	17	25217	SL	2-SL	D.polipodioides	3	203	29.84	0	1	3
25	2	18	25218	TF	8-TF	Haliption virgatum	2		32.35	0	1	3
26	1	58	26158	LB	7-LB	Padina	3	78	37.97	0	1	2
26	1	59	26159	SL	2-SL	D.polipodioides	2	128	16.46	0	1	2
26	1	60	26160	FL	3-FI	¿?	2	196	10.41	0	1	2
26	2	68	26268	LB	7-LB	Padina	3	111	41.29	0	1	2
26	2	69	26269	SL	2-SL	D.polipodioides	1	131	10.56	0	1	1
26	2	70	26270	FL	3-FI	Dyctiota sp	3	98	25.03	0	1	2
26	2	71	26271	TF	8-TF	¿?	3		46.51	0	1	3
27	1	61	27161	LB	7-LB	Padina	3	90	36.56	0	1	2
27	1	62	27162	SL	2-SL	D.polipodioides	1	100	6.27	0	1	1
27	1	63	27163	ET	1-ET	Cystoseira	1	60	15	0	1	2
27	1	65	27165	TU	4-TU	Halopteris	1	102	8.24	0	1	1		REVISAR
27	1	66	27166	TF	8-TF	"Cystosseira+ HALOPTERIS	2		69.76	0	1	3
27	2	30	27230	BT	6-BT	Halopteris	3	95	42.53	0	1	2
27	2	31	27231	SL	2-SL	D.polipodioides	1	90	6.9	0	1	1
27	2	32	27232	BT	6-BT	Halopteris	1	77	11	0	1	1
27	2	33	27233	TF	8-TF	Haliption virgatum	3		205.54	0	1	3
28	1	34	28134	LB	7-LB	Padina	2	91	19.52	0	1	2
28	1	35	28135	TF	8-TF	"Haliption + Cystoseira	3		24.83	0	1	3
28	1	36	28136	ET	1-ET	Cystoseira	3	70	46.81	0	1	3
28	1	37	28137	SL	2-SL	D.polipodioides	1	88	5.4	0	1	1
28	2	41	28241	SL	2-SL	D.polipodioides	2	152	12.33	0	1	2
28	2	42	28242	TF	8-TF	"Haliption + Coralina	3		28.16	0	1	3
28	2	43	28243	FI	3-FI	Hincksia sp	2	160	30.53	0	1	2
28	2	44	28244	BF	6-BT	Halopteris	1	95	12.72	0	1	2
29	1	72	29172	LB	7-LB	Padina	3	103	38.68	0	1	2
29	1	73	29173	BT	6-BT	Halopteris	3	126	36.98	0	1	2
29	1	74	29174	TF	8-TF	Turf	3		31.26	0	1	3
29	1	75	29175	SL	2-SL	D.polipodioides	1	177	5.14	0	1	1
29	2	76	29276	LB	7-LB	Padina	3	114	56.52	0	1	2
29	2	77	29277	TF	8-TF	turf	3		38.44	0	1	3		2 especies
29	2	78	29278	SL	2-SL	D.polipodioides	3	141	15.28	0	1	2
30	2	23	30223	LB	7-LB	Padina	3	87	31.66	0	1	2
30	2	24	30224	ET	1-ET	Cystoseira	3	70	69.8	0	1	3
30	2	25	30225	FI	3-FI	Hincksia sp	2	126	18.15	0	1	2		Mucha mezcla de algas diferentes spp
30	2	26	30226	SL	2-SL	D.polipodioides	2	86	13.47	0	2	2
31	1	1	3111	1-TL	1-ET	Cystoseira	3	81	43.54	0	1	3	9.99
31	1	2	3112	2-SL	2-SL	D.polipodioides	2	105	5.21	0	1	2
31	1	3	3113	8-TF	8-TF	Haliption virgatum	3		40.71	0	1	3
31	2	4	3124	7-LB	7-LB	Padina	3	85	37.71	0	1	1
31	2	5	3125	8-TF	8-TF	Coralina elongata y Haliption	3		29.17	0	1	2
31	2	6	3126	1-TL	1-ET	Cystoseira	2	86	26.65	0	1	3
32	2	7	3227	2-SL	2-SL	D.polipodioides	3	211	15.77	0	1	2
32	2	8	3228	1-TL	1-ET	Cystoseira	3	85	39.18	0	1	3
32	2	9	3229	7-LB	7-LB	Padina	2	79	14.87	0	1	1
32	1	38	32138	LB	7-LB	Padina	3	78	36.26	0	1	2
32	1	39	32139	SL	2-SL	D.polipodioides	2	200	15.1	0	1	2
32	1	40	32140	ET	1-ET	Cystoseira	3	58	61	0	1	3
32	2	10	32210	8-TF	8-TF	Haliption virgatum	3		29.9	0	1	4
