# Supplementary material for: Fish nursery value of algae habitats in temperate coastal reefs
Source: PeerJ. 2019 May 15;7:e6797. doi: 10.7717/peerj.6797 (PMC6525592; doi:10.7717/peerj.6797)
Supplement: Dataset S5 [file peerj-07-6797-s007.xlsx]

## Sheet: Checked data
St	Campaign	Species	Length(mm)	Weight (g)	Length total	State	Other info
1	1	Coris julis	58	2.799	65	Good
1	1	Coris julis	65	2.67	73	Good
1	1	Coris julis	78	6.349	88	Good
1	1	Coris julis	92	10.546	104	Good
1	1	Coris julis	41	0.995	46	Good
1	1	Coris julis	44	1.085	49	Good
1	1	Coris julis	56	2.11	63	Good
1	1	Coris julis	74	4.816	84	Good
1	1	Coris julis	54	2.021	61	Good
1	1	Diplodus vulgaris	39	1.659	48	Good
1	1	Diplodus vulgaris	35	1.164	43	Good
1	1	Diplodus vulgaris	37	1.451	45	Good
1	1	Diplodus vulgaris	37	1.617	45	Good
1	1	Diplodus vulgaris	37	1.66	45	Good
1	1	Diplodus vulgaris	41	1.859	50	Good
1	1	Diplodus vulgaris	36	1.251	44	Good
1	1	Diplodus vulgaris	40	1.992	49	Good
1	1	Diplodus vulgaris	39	1.956	48	Good
1	1	Diplodus vulgaris	38	1.629	47	Good
1	1	Diplodus vulgaris	38	1.693	47	Good
1	1	Diplodus vulgaris	39	1.615	48	Good
1	1	Diplodus vulgaris	39	1.682	48	Good
1	1	Diplodus vulgaris	38	1.652	47	Good
1	1	Diplodus vulgaris	36	1.323	44	Good
1	1	Diplodus vulgaris	37	1.449	45	Good
1	1	Diplodus vulgaris	29	0.605	37	Good
1	1	Diplodus vulgaris	37	1.258	45	Good
1	1	Diplodus vulgaris	36	1.397	44	Good
1	1	Diplodus vulgaris	37	1.515	45	Good
1	1	Diplodus vulgaris	42	1.687	51	Good
1	1	Diplodus vulgaris	38	1.497	47	Good
1	1	Symphodus ocellatus	53	3.762	64	Good
1	1	Symphodus ocellatus	45	2.014	53	Good
1	1	Symphodus ocellatus	54	3.062	65	Good
1	1	Symphodus ocellatus	51	2.607	61	Good
1	1	Symphodus ocellatus	52	3.013	63	Good
1	1	Symphodus ocellatus	49	2.602	59	Good
1	1	Symphodus ocellatus	53	2.673	64	Good
1	1	Symphodus ocellatus	52	2.768	63	Good
1	1	Symphodus ocellatus	53	3.47	64	Good
1	1	Symphodus ocellatus	50	3.111	60	Good
1	1	Symphodus ocellatus	47	2.593	56	Good
1	1	Symphodus ocellatus	38	1.182	44	Good
1	1	Symphodus ocellatus	67	6.849	83	Good
1	1	Symphodus ocellatus	48	2.109	57	Good
1	1	Symphodus ocellatus	51	3.023	61	Good
1	1	Symphodus ocellatus	50	2.625	60	Good
1	1	Symphodus ocellatus	67	5.995	83	Good
2	1	Coris julis	93	9.68	106	Good
2	1	Coris julis	90	9.727	102	Good
2	1	Coris julis	88	9.003	100	Good
2	1	Coris julis	92	8.397	104	Good
2	1	Coris julis	96	8.999	109	Good
2	1	Coris julis	66	3.536	75	Good
2	1	Coris julis	54	2.229	61	Good
2	1	Coris julis	70	4.164	79	Good
2	1	Coris julis	55	2.112	62	Good
2	1	Coris julis	53	1.883	60	Good
2	1	Coris julis	53	2.227	60	Good
2	1	Coris julis	50	1.678	56	Good
2	1	Coris julis	54	1.903	61	Good
2	1	Coris julis	53	2.196	60	Good
2	1	Coris julis	66	3.54	75	Good
2	1	Coris julis	49	1.626	55	Good
2	1	Coris julis	56	2.493	63	Good
2	1	Coris julis	56	2.393	63	Good
2	1	Coris julis	55	2.094	62	Good
2	1	Coris julis	57	2.095	64	Good
2	1	Coris julis	52	1.821	59	Good
2	1	Coris julis	46	1.104	52	Good
2	1	Coris julis	46	1.922	52	Good
2	1	Coris julis	47	1.566	53	Good
2	1	Coris julis	45	1.179	51	Good
2	1	Coris julis	57	2.215	64	Good
2	1	Coris julis	43	1.02	48	Good
2	1	Coris julis	43	1.026	48	Good
2	1	Diplodus vulgaris	36	0.904	44	Good
2	1	Diplodus vulgaris	38	1.1	47	Good
2	1	Diplodus vulgaris	27	0.475	35	Good
2	1	Diplodus vulgaris	39	1.6	48	Good
2	1	Symphodus ocellatus	54	3.311	65	Good
2	1	Symphodus ocellatus	70	7.184	87	Good
2	1	Symphodus ocellatus	57	3.44	70	Good
2	1	Symphodus ocellatus	56	3.119	68	Good
2	1	Symphodus ocellatus	52	2.176	63	Good
2	1	Symphodus ocellatus	56	3.496	68	Good
2	1	Symphodus ocellatus	56	3.238	68	Good
2	1	Symphodus ocellatus	47	2.108	56	Good
2	1	Symphodus ocellatus	54	3.182	65	Good
2	1	Symphodus ocellatus	58	4.409	71	Good
2	1	Symphodus ocellatus	56	2.846	68	Good
2	1	Symphodus ocellatus	60	4.652	74	Good
2	1	Symphodus ocellatus	58	3.913	71	Good
2	1	Symphodus ocellatus	53	2.539	64	Good
2	1	Symphodus ocellatus	45	1.888	53	Good
2	1	Symphodus ocellatus	53	2.99	64	Good
2	1	Symphodus ocellatus	53	3.624	64	Good
2	1	Symphodus ocellatus	59	4.055	72	Good
2	1	Symphodus ocellatus	52	2.944	63	Good
2	1	Symphodus ocellatus	54	3.277	65	Good
2	1	Symphodus ocellatus	51	2.261	61	Good
2	1	Symphodus ocellatus	55	2.845	67	Good
2	1	Symphodus ocellatus	64	5.138	79	Good
2	1	Symphodus ocellatus	55	3.09	67	Good
2	1	Symphodus ocellatus	55	3.088	67	Good
2	1	Symphodus ocellatus	57	4.442	70	Good
2	1	Symphodus ocellatus	46	2.363	55	Good
2	1	Symphodus ocellatus	56	3.177	68	Good
3	1	Coris julis	122	24.237	139	Good
3	1	Coris julis	82	7.332	93	Good
3	1	Coris julis	59	2.678	67	Good
3	1	Coris julis	59	2.829	67	Good
3	1	Coris julis	45	1.293	51	Good
3	1	Diplodus vulgaris	33	0.86	41	Good
3	1	Diplodus vulgaris	28	0.641	36	Good
3	1	Diplodus vulgaris	31	0.893	39	Good
3	1	Diplodus vulgaris	36	1.506	44	Good
3	1	Diplodus vulgaris	38	1.446	47	Good
3	1	Diplodus vulgaris	36	1.36	44	Good
3	1	Diplodus vulgaris	36	1.192	44	Good
3	1	Diplodus vulgaris	36	1.148	44	Good
3	1	Diplodus vulgaris	34	1.098	42	Good
3	1	Diplodus vulgaris	33	0.978	41	Good
3	1	Diplodus vulgaris	31	0.801	39	Good
3	1	Diplodus vulgaris	33	0.666	41	Good
3	1	Diplodus vulgaris	27	0.478	35	Good
3	1	Diplodus vulgaris	28	0.495	36	Good
3	1	Diplodus vulgaris	31	0.917	39	Good
3	1	Diplodus vulgaris	32	0.848	40	Good
3	1	Diplodus vulgaris	30	0.694	38	Good
3	1	Diplodus vulgaris	29	0.421	37	Good
3	1	Symphodus ocellatus	49	2.23	59	Good
3	1	Symphodus ocellatus	57	3.92	70	Good
3	1	Symphodus ocellatus	57	4.423	70	Good
3	1	Symphodus ocellatus	62	5.5486	76	Good
3	1	Symphodus ocellatus	55	3.53	67	Good
3	1	Symphodus ocellatus	44	1.809	52	Good
3	1	Symphodus ocellatus	71	6.891	89	Good
3	1	Symphodus ocellatus	69	6.315	86	Good
3	1	Symphodus ocellatus	51	2.891	61	Good
3	1	Symphodus ocellatus	48	1.579	57	Good
3	1	Symphodus ocellatus	46	1.908	55	Good
3	1	Symphodus ocellatus	56	3.42	68	Good
3	1	Symphodus ocellatus	51	2.79	61	Good
3	1	Symphodus ocellatus	63	5.479	78	Good
3	1	Symphodus ocellatus	51	2.973	61	Good
3	1	Symphodus ocellatus	52	3.05	63	Good
3	1	Symphodus ocellatus	49	2.609	59	Good
3	1	Symphodus ocellatus	46	2.237	55	Good
3	1	Symphodus ocellatus	42	1.272	49	Good
3	1	Symphodus ocellatus	42	1.381	49	Good
3	1	Symphodus ocellatus	44	1.939	52	Good
3	1	Symphodus ocellatus	52	3.402	63	Good
3	1	Symphodus ocellatus	53	3.775	64	Good
3	1	Symphodus ocellatus	52	3.298	63	Good
3	1	Symphodus ocellatus	52	2.708	63	Good
3	1	Symphodus ocellatus	47	1.847	56	Good
3	1	Symphodus ocellatus	50	3.214	60	Good
3	1	Symphodus ocellatus	43	1.608	50	Good
3	1	Symphodus ocellatus	42	1.626	49	Good
3	1	Symphodus ocellatus	39	1.153	45	Good
3	1	Symphodus ocellatus	47	2.32	56	Good
3	1	Symphodus ocellatus	47	2.334	56	Good
3	1	Symphodus ocellatus	43	1.359	50	Good
3	1	Symphodus ocellatus	47	2.139	56	Good
4	1	Coris julis	67	3.771	76	Good
4	1	Coris julis	63	3.384	71	Good
4	1	Coris julis	55	2.059	62	Good
4	1	Coris julis	82	6.697	93	Good
4	1	Coris julis	59	3.077	67	Good
4	1	Coris julis	72	4.399	81	Good
4	1	Coris julis	48	1.576	54	Good
4	1	Coris julis	53	1.811	60	Good
4	1	Coris julis	83	7.177	94	Good
4	1	Coris julis	90	8.678	102	Good
4	1	Coris julis	84	7.602	95	Good
4	1	Coris julis	80	6.618	91	Good
4	1	Coris julis	78	6.268	88	Good
4	1	Coris julis	77	5.9	87	Good
4	1	Coris julis	63	3.122	71	Good
4	1	Coris julis	76	5.638	86	Good
4	1	Coris julis	76	5.824	86	Good
4	1	Coris julis	52	1.995	59	Good
4	1	Coris julis	73	5.741	83	Good
4	1	Coris julis	54	2.084	61	Good
4	1	Coris julis	44	1.115	49	Good
4	1	Coris julis	76	5.151	86	Good
4	1	Coris julis	57	2.631	64	Good
4	1	Coris julis	47	1.515	53	Good
4	1	Coris julis	56	2.374	63	Good
4	1	Coris julis	70	4.643	79	Good
4	1	Coris julis	74	6.012	84	Good
4	1	Coris julis	50	1.666	56	Good
4	1	Coris julis	51	2.046	57	Good
4	1	Diplodus vulgaris	34	1.144	42	Good
4	1	Diplodus vulgaris	32	0.745	40	Good
4	1	Diplodus vulgaris	33	0.984	41	Good
4	1	Diplodus vulgaris	29	0.615	37	Good
4	1	Diplodus vulgaris	28	0.531	36	Good
4	1	Diplodus vulgaris	37	1.141	45	Good
4	1	Diplodus vulgaris	32	0.865	40	Good
4	1	Diplodus vulgaris	35	1.114	43	Good
4	1	Symphodus ocellatus	62	5.261	76	Good
4	1	Symphodus ocellatus	54	2.973	65	Good
4	1	Symphodus ocellatus	61	5.144	75	Good
4	1	Symphodus ocellatus	73	9.466	92	Good
4	1	Symphodus ocellatus	76	10.018	96	Good
4	1	Symphodus ocellatus	50	2.504	60	Good
4	1	Symphodus ocellatus	52	3.232	63	Good
4	1	Symphodus ocellatus	61	5.322	75	Good
4	1	Symphodus ocellatus	64	5.805	79	Good
4	1	Symphodus ocellatus	64	6.657	79	Good
4	1	Symphodus ocellatus	68	6.074	85	Good
4	1	Symphodus ocellatus	53	2.938	64	Good
4	1	Symphodus ocellatus	52	2.795	63	Good
4	1	Symphodus ocellatus	53	3.095	64	Good
4	1	Symphodus ocellatus	70	6.681	87	Good
4	1	Symphodus ocellatus	58	3.859	71	Good
4	1	Symphodus ocellatus	55	3.422	67	Good
4	1	Symphodus ocellatus	53	3.024	64	Good
4	1	Symphodus ocellatus	51	2.986	61	Good
4	1	Symphodus ocellatus	52	3.262	63	Good
4	1	Symphodus ocellatus	55	4.018	67	Good
4	1	Symphodus ocellatus	63	6.078	78	Good
4	1	Symphodus ocellatus	60	4.592	74	Good
5	1	Coris julis	84	7.695	95	Good
5	1	Coris julis	83	7.106	94	Good
5	1	Coris julis	63	3.577	71	Good
5	1	Coris julis	78	6.224	88	Good
5	1	Coris julis	76	5.104	86	Good
5	1	Coris julis	72	5.266	81	Good
5	1	Coris julis	60	2.888	68	Good
5	1	Coris julis	45	1.277	51	Good
5	1	Coris julis	62	2.911	70	Good
5	1	Coris julis	66	3.055	75	Good
5	1	Coris julis	45	2.148	51	Good
5	1	Coris julis	46	2.39	52	Good
5	1	Coris julis	63	2.833	71	Good
5	1	Coris julis	61	2.607	69	Good
5	1	Coris julis	44	1.231	49	Good
5	1	Coris julis	47	1.44	53	Good
5	1	Coris julis	48	1.701	54	Good
5	1	Coris julis	47	1.537	53	Good
5	1	Coris julis	52	1.76	59	Good
5	1	Coris julis	62	2.946	70	Good
5	1	Coris julis	61	2.969	69	Good
5	1	Coris julis	47	1.323	53	Good
5	1	Coris julis	51	1.907	57	Good
5	1	Diplodus vulgaris	36	1.365	44	Good
5	1	Diplodus vulgaris	37	1.391	45	Good
5	1	Diplodus vulgaris	38	1.677	47	Good
5	1	Diplodus vulgaris	37	1.447	45	Good
5	1	Diplodus vulgaris	37	1.426	45	Good
5	1	Diplodus vulgaris	41	1.64	50	Good
5	1	Diplodus vulgaris	38	1.518	47	Good
5	1	Diplodus vulgaris	42	1.981	51	Good
5	1	Diplodus vulgaris	38	1.434	47	Good
5	1	Diplodus vulgaris	39	1.595	48	Good
5	1	Diplodus vulgaris	31	0.888	39	Good
5	1	Diplodus vulgaris	36	1.179	44	Good
5	1	Diplodus vulgaris	36	1.13	44	Good
5	1	Diplodus vulgaris	37	1.221	45	Good
5	1	Diplodus vulgaris	38	1.376	47	Good
5	1	Diplodus vulgaris	34	1.243	42	Good
5	1	Diplodus vulgaris	41	1.776	50	Good
5	1	Diplodus vulgaris	36	1.174	44	Good
5	1	Diplodus vulgaris	39	1.688	48	Good
5	1	Diplodus vulgaris	29	0.529	37	Good
5	1	Diplodus vulgaris	33	0.98	41	Good
5	1	Diplodus vulgaris	31	0.882	39	Good
5	1	Symphodus ocellatus	72	7.722	90	Good
5	1	Symphodus ocellatus	53	2.695	64	Good
5	1	Symphodus ocellatus	52	2.984	63	Good
5	1	Symphodus ocellatus	71	7.254	89	Good
5	1	Symphodus ocellatus	56	3.679	68	Good
5	1	Symphodus ocellatus	58	4.137	71	Good
5	1	Symphodus ocellatus	52	3.111	63	Good
5	1	Symphodus ocellatus	60	4.126	74	Good
5	1	Symphodus ocellatus	45	2.049	53	Good
5	1	Symphodus ocellatus	49	2.321	59	Good
5	1	Symphodus ocellatus	46	2.355	55	Good
5	1	Symphodus ocellatus	48	2.617	57	Good
5	1	Symphodus ocellatus	50	2.784	60	Good
5	1	Symphodus ocellatus	63	4.721	78	Good
5	1	Symphodus ocellatus	53	2.906	64	Good
5	1	Symphodus ocellatus	44	1.57	52	Good
5	1	Symphodus ocellatus	56	3.454	68	Good
5	1	Symphodus ocellatus	52	2.506	63	Good
5	1	Symphodus ocellatus	51	2.623	61	Good
6	1	Coris julis	56	2.046	63	Good
6	1	Coris julis	62	2.717	70	Good
6	1	Coris julis	74	5.234	84	Good
6	1	Coris julis	45	1.104	51	Good
6	1	Coris julis	64	2.684	72	Good
6	1	Coris julis	103	14.27	117	Good
6	1	Coris julis	88	8.621	100	Good
6	1	Coris julis	82	6.983	93	Good
6	1	Coris julis	72	4.299	81	Good
6	1	Coris julis	77	5.111	87	Good
6	1	Coris julis	64	3.135	72	Good
6	1	Coris julis	74	5.681	84	Good
6	1	Coris julis	61	2.409	69	Good
6	1	Coris julis	52	1.717	59	Good
6	1	Coris julis	74	5.157	84	Good
6	1	Coris julis	62	3.165	70	Good
6	1	Coris julis	87	8.414	99	Good
6	1	Coris julis	86	8.107	98	Good
6	1	Coris julis	77	5.678	87	Good
6	1	Coris julis	72	4.5	81	Good
6	1	Coris julis	55	2.595	62	Good
6	1	Coris julis	57	1.783	64	Good
6	1	Coris julis	68	3.971	77	Good
6	1	Coris julis	88	9.845	100	Good
6	1	Coris julis	63	3.159	71	Good
6	1	Coris julis	72	4.174	81	Good
6	1	Coris julis	69	3.466	78	Good
6	1	Coris julis	73	4.95	83	Good
6	1	Coris julis	61	3.05	69	Good
6	1	Coris julis	62	2.881	70	Good
6	1	Coris julis	77	7.141	87	Good
6	1	Coris julis	61	2.866	69	Good
6	1	Coris julis	57	2.251	64	Good
6	1	Coris julis	81	6.111	92	Good
6	1	Coris julis	53	1.6	60	Good
6	1	Coris julis	59	2.243	67	Good
6	1	Coris julis	57	1.974	64	Good
6	1	Diplodus vulgaris	32	0.748	40	Good
6	1	Symphodus ocellatus	62	4.723	76	Good
6	1	Symphodus ocellatus	43	1.888	50	Good
6	1	Symphodus ocellatus	52	2.535	63	Good
6	1	Symphodus ocellatus	76	7.613	96	Good
6	1	Symphodus ocellatus	70	7.35	87	Good
6	1	Symphodus ocellatus	52	2.881	63	Good
6	1	Symphodus ocellatus	55	3.299	67	Good
6	1	Symphodus ocellatus	52	3.422	63	Good
6	1	Symphodus ocellatus	53	3.07	64	Good
6	1	Symphodus ocellatus	60	4.635	74	Good
6	1	Symphodus ocellatus	57	3.29	70	Good
6	1	Symphodus ocellatus	56	3.542	68	Good
6	1	Symphodus ocellatus	75	10.088	94	Good
6	1	Symphodus ocellatus	57	4.697	70	Good
6	1	Symphodus ocellatus	56	4.003	68	Good
6	1	Symphodus ocellatus	55	3.22	67	Good
6	1	Symphodus ocellatus	49	2.501	59	Good
7	1	Coris julis	88	7.84	100	Good
7	1	Coris julis	73	4.694	83	Good
7	1	Coris julis	82	5.955	93	Good
7	1	Coris julis	87	8.387	99	Good
7	1	Coris julis	55	2.075	62	Good
7	1	Coris julis	56	1.777	63	Good
7	1	Coris julis	47	1.242	53	Good
7	1	Coris julis	54	2.154	61	Good
7	1	Coris julis	56	2.029	63	Good
7	1	Coris julis	87	8.436	99	Good
7	1	Coris julis	57	2.224	64	Good
7	1	Coris julis	76	5.354	86	Good
7	1	Coris julis	81	6.264	92	Good
7	1	Coris julis	67	4.277	76	Good
7	1	Coris julis	56	2.252	63	Good
7	1	Coris julis	79	5.274	90	Good
7	1	Coris julis	51	1.624	57	Good
7	1	Coris julis	64	3.148	72	Good
7	1	Coris julis	60	2.759	68	Good
7	1	Coris julis	52	2.176	59	Good
7	1	Coris julis	62	2.914	70	Good
7	1	Coris julis	48	1.418	54	Good
7	1	Coris julis	44	1.1288	49	Good
7	1	Coris julis	47	1.422	53	Good
7	1	Coris julis	57	2.187	64	Good
7	1	Coris julis	73	4.513	83	Good
7	1	Diplodus vulgaris	36	1.11	44	Good
7	1	Diplodus vulgaris	37	1.423	45	Good
7	1	Diplodus vulgaris	34	1.262	42	Good
7	1	Diplodus vulgaris	38	1.502	47	Good
7	1	Diplodus vulgaris	34	0.96	42	Good
7	1	Diplodus vulgaris	37	1.478	45	Good
7	1	Diplodus vulgaris	38	1.05	47	Good
7	1	Diplodus vulgaris	36	1.267	44	Good
7	1	Diplodus vulgaris	33	0.848	41	Good
7	1	Diplodus vulgaris	38	1.267	47	Good
7	1	Diplodus vulgaris	38	1.183	47	Good
7	1	Diplodus vulgaris	36	1.266	44	Good
7	1	Diplodus vulgaris	39	1.641	48	Good
7	1	Diplodus vulgaris	38	1.3	47	Good
7	1	Diplodus vulgaris	38	1.345	47	Good
7	1	Diplodus vulgaris	39	1.535	48	Good
7	1	Diplodus vulgaris	36	1.266	44	Good
7	1	Diplodus vulgaris	37	1.106	45	Good
7	1	Diplodus vulgaris	36	1.402	44	Good
7	1	Diplodus vulgaris	33	0.9987	41	Good
7	1	Symphodus ocellatus	43	1.725	50	Good
7	1	Symphodus ocellatus	43	2.244	50	Good
7	1	Symphodus ocellatus	57	2.244	70	Good
7	1	Symphodus ocellatus	52	2.87	63	Good
7	1	Symphodus ocellatus	54	3.02	65	Good
7	1	Symphodus ocellatus	63	5.329	78	Good
7	1	Symphodus ocellatus	74	5.614	93	Good
7	1	Symphodus ocellatus	64	4.913	79	Good
7	1	Symphodus ocellatus	53	2.097	64	Good
7	1	Symphodus ocellatus	53	3.324	64	Good
7	1	Symphodus ocellatus	54	2.4524	65	Good
7	1	Symphodus ocellatus	62	4.66	76	Good
7	1	Symphodus ocellatus	52	2.207	63	Good
7	1	Symphodus ocellatus	51	2.31	61	Good
7	1	Symphodus ocellatus	46	2.112	55	Good
8	1	Coris julis	40	1.011	45	Good
8	1	Coris julis	50	1.361	56	Good
8	1	Coris julis	51	2.011	57	Good
8	1	Coris julis	53	2.126	60	Good
8	1	Coris julis	53	1.8	60	Good
8	1	Coris julis	56	2.38	63	Good
8	1	Coris julis	56	2.359	63	Good
8	1	Coris julis	57	1.668	64	Good
8	1	Coris julis	57	2.467	64	Good
8	1	Coris julis	58	2.606	65	Good
8	1	Coris julis	58	2.838	65	Good
8	1	Coris julis	59	2.838	67	Good
8	1	Coris julis	61	3.032	69	Good
8	1	Coris julis	71	4.537	80	Good
8	1	Coris julis	71	5.027	80	Good
8	1	Coris julis	74	4.818	84	Good
8	1	Coris julis	84	7.958	95	Good
8	1	Diplodus vulgaris	30	0.653	38	Good
8	1	Diplodus vulgaris	31	0.704	39	Good
8	1	Diplodus vulgaris	33	1.055	41	Good
8	1	Diplodus vulgaris	33	1.146	41	Good
8	1	Diplodus vulgaris	35	1.332	43	Good
8	1	Diplodus vulgaris	37	0.859	45	Good
8	1	Diplodus vulgaris	38	1.583	47	Good
8	1	Diplodus vulgaris	38	1.507	47	Good
8	1	Diplodus vulgaris	38	1.622	47	Good
8	1	Diplodus vulgaris	38	1.9	47	Good
8	1	Symphodus ocellatus	25	0.425	26	Good
8	1	Symphodus ocellatus	43	1.596	50	Good
8	1	Symphodus ocellatus	43	1.936	50	Good
8	1	Symphodus ocellatus	44	1.785	52	Good
8	1	Symphodus ocellatus	44	1.623	52	Good
8	1	Symphodus ocellatus	44	2.129	52	Good
8	1	Symphodus ocellatus	45	1.718	53	Good
8	1	Symphodus ocellatus	45	1.819	53	Good
8	1	Symphodus ocellatus	46	2.574	55	Good
8	1	Symphodus ocellatus	50	3.559	60	Good
8	1	Symphodus ocellatus	50	2.746	60	Good
8	1	Symphodus ocellatus	52	3.03	63	Good
8	1	Symphodus ocellatus	53	3.38	64	Good
8	1	Symphodus ocellatus	53	2.955	64	Good
8	1	Symphodus ocellatus	53	3.548	64	Good
8	1	Symphodus ocellatus	55	3.304	67	Good
8	1	Symphodus ocellatus	55	3.069	67	Good
8	1	Symphodus ocellatus	55	1.91	67	Good
8	1	Symphodus ocellatus	56	4.412	68	Good
8	1	Symphodus ocellatus	57	5.133	70	Good
8	1	Symphodus ocellatus	57	3.111	70	Good
8	1	Symphodus ocellatus	60	5.484	74	Good
8	1	Symphodus ocellatus	60	5.673	74	Good
8	1	Symphodus ocellatus	61	4.748	75	Good
8	1	Symphodus ocellatus	62	4.605	76	Good
8	1	Symphodus ocellatus	71	8.499	89	Good
8	1	Symphodus ocellatus	60	4.815	74	Good
9	2	Coris julis	82	8.237	93	Good
9	2	Coris julis	93	10.75	106	Good
9	2	Coris julis	56	2.226	63	Good
9	2	Coris julis	77	5.807	87	Good
9	2	Coris julis	88	9.701	100	Good
9	2	Coris julis	71	5.143	80	Good
9	2	Coris julis	67	4.586	76	Good
9	2	Coris julis	56	2.307	63	Good
9	2	Coris julis	52	1.858	59	Good
9	2	Coris julis	68	4.629	77	Good
9	2	Coris julis	61	3.289	69	Good
9	2	Coris julis	51	1.788	57	Good
9	2	Coris julis	54	2.449	61	Good
9	2	Coris julis	54	2.433	61	Good
9	2	Coris julis	45	1.248	51	Good
9	2	Diplodus vulgaris	36	1.475	44	Good
9	2	Diplodus vulgaris	35	1.129	43	Good
9	2	Diplodus vulgaris	36	1.08	44	Good
9	2	Diplodus vulgaris	34	1.008	42	Good
9	2	Diplodus vulgaris	35	1.089	43	Good
9	2	Diplodus vulgaris	32	0.832	40	Good
10	2	Coris julis	38	0.777	43	Good
10	2	Coris julis	48	1.602	54	Good
10	2	Coris julis	50	1.171	56	Good
10	2	Coris julis	50	1.512	56	Good
10	2	Coris julis	50	1.519	56	Good
10	2	Coris julis	51	1.916	57	Good
10	2	Coris julis	51	1.788	57	Good
10	2	Coris julis	52	1.411	59	Good
10	2	Coris julis	53	1.994	60	Good
10	2	Coris julis	53	1.987	60	Good
10	2	Coris julis	55	2.18	62	Good
10	2	Coris julis	56	1.856	63	Good
10	2	Coris julis	56	2.396	63	Good
10	2	Coris julis	57	1.988	64	Good
10	2	Coris julis	60	2.644	68	Good
10	2	Coris julis	60	3.112	68	Good
10	2	Coris julis	75	5.59	85	Good
10	2	Coris julis	88	11.123	100	Good
10	2	Symphodus ocellatus	40	1.995	46	Good
10	2	Symphodus ocellatus	40	1.345	46	Good
10	2	Symphodus ocellatus	40	1.411	46	Good
10	2	Symphodus ocellatus	41	1.499	48	Good
10	2	Symphodus ocellatus	41	1.667	48	Good
10	2	Symphodus ocellatus	41	1.859	48	Good
10	2	Symphodus ocellatus	41	1.538	48	Good
10	2	Symphodus ocellatus	42	1.565	49	Good
10	2	Symphodus ocellatus	43	1.55	50	Good
10	2	Symphodus ocellatus	43	1.862	50	Good
10	2	Symphodus ocellatus	43	1.911	50	Good
10	2	Symphodus ocellatus	43	2.042	50	Good
10	2	Symphodus ocellatus	43	1.737	50	Good
10	2	Symphodus ocellatus	43	1.772	50	Good
10	2	Symphodus ocellatus	44	1.906	52	Good
10	2	Symphodus ocellatus	45	2.018	53	Good
10	2	Symphodus ocellatus	46	2.531	55	Good
10	2	Symphodus ocellatus	47	1.537	56	Good
10	2	Symphodus ocellatus	47	2.141	56	Good
10	2	Symphodus ocellatus	50	2.681	60	Good
10	2	Symphodus ocellatus	52	3.641	63	Good
10	2	Symphodus ocellatus	52	3.027	63	Good
10	2	Symphodus ocellatus	57	4.482	70	Good
10	2	Symphodus ocellatus	57	4.435	70	Good
10	2	Symphodus ocellatus	57	3.994	70	Good
10	2	Symphodus ocellatus	60	4.609	74	Good
11	2	Coris julis	38	1.011	43	Good
11	2	Coris julis	43	1.225	48	Good
11	2	Coris julis	43	1.081	48	Good
11	2	Coris julis	43	1.123	48	Good
11	2	Coris julis	43	1.16	48	Good
11	2	Coris julis	44	1.665	49	Good
11	2	Coris julis	47	1.434	53	Good
11	2	Coris julis	47	1.371	53	Good
11	2	Coris julis	47	1.532	53	Good
11	2	Coris julis	47	1.391	53	Good
11	2	Coris julis	48	1.623	54	Good
11	2	Coris julis	49	1.727	55	Good
11	2	Coris julis	50	1.85	56	Good
11	2	Coris julis	50	1.667	56	Good
11	2	Coris julis	50	1.54	56	Good
11	2	Coris julis	51	1.682	57	Good
11	2	Coris julis	52	2.025	59	Good
11	2	Coris julis	53	2.416	60	Good
11	2	Coris julis	55	2.486	62	Good
11	2	Coris julis	56	2.605	63	Good
11	2	Coris julis	60	3.49	68	Good
11	2	Coris julis	62	3.52	70	Good
11	2	Coris julis	65	4.331	73	Good
11	2	Coris julis	65	5.416	73	Good
11	2	Coris julis	67	5.08	76	Good
11	2	Coris julis	68	3.945	77	Good
11	2	Coris julis	70	4.248	79	Good
11	2	Coris julis	70	4.315	79	Good
11	2	Coris julis	71	4.537	80	Good
11	2	Coris julis	75	6.015	85	Good
11	2	Coris julis	76	5.084	86	Good
11	2	Symphodus ocellatus	40	1.368	46	Good
11	2	Symphodus ocellatus	40	1.474	46	Good
11	2	Symphodus ocellatus	40	1.497	46	Good
11	2	Symphodus ocellatus	42	1.743	49	Good
11	2	Symphodus ocellatus	44	1.898	52	Good
11	2	Symphodus ocellatus	44	1.727	52	Good
11	2	Symphodus ocellatus	45	1.687	53	Good
11	2	Symphodus ocellatus	45	2.175	53	Good
11	2	Symphodus ocellatus	46	1.696	55	Good
11	2	Symphodus ocellatus	46	2.446	55	Good
11	2	Symphodus ocellatus	46	2.037	55	Good
11	2	Symphodus ocellatus	47	2.345	56	Good
11	2	Symphodus ocellatus	48	2.286	57	Good
11	2	Symphodus ocellatus	52	3.224	63	Good
11	2	Symphodus ocellatus	55	3.785	67	Good
11	2	Symphodus ocellatus	63	4.174	78	Good
12	2	Coris julis	75	5.543	85	Good
12	2	Coris julis	80	7.072	91	Good
12	2	Coris julis	52	2.051	59	Good
12	2	Coris julis	56	2.053	63	Good
12	2	Coris julis	57	1.618	64	Good
12	2	Coris julis	73	5.146	83	Good
12	2	Coris julis	59	2.24	67	Good
12	2	Coris julis	54	2.297	61	Good
12	2	Coris julis	47	1.152	53	Good
12	2	Coris julis	64	2.779	72	Good
12	2	Coris julis	56	2.246	63	Good
12	2	Coris julis	76	5.377	86	Good
12	2	Coris julis	73	4.769	83	Good
12	2	Coris julis	83	7.369	94	Good
12	2	Coris julis	80	5.324	91	Good
12	2	Coris julis	53	1.614	60	Good
12	2	Coris julis	46	1.455	52	Good
12	2	Coris julis	56	1.497	63	Good
12	2	Diplodus vulgaris	49	3.703	59	Good
12	2	Diplodus vulgaris	47	2.706	56	Good
12	2	Diplodus vulgaris	38	1.492	47	Good
12	2	Diplodus vulgaris	40	1.428	49	Good
12	2	Diplodus vulgaris	37	1.109	45	Good
12	2	Symphodus ocellatus	51	3.077	61	Good
12	2	Symphodus ocellatus	46	1.73	55	Good
12	2	Symphodus ocellatus	43	1.646	50	Good
12	2	Symphodus ocellatus	42	1.197	49	Good
12	2	Symphodus ocellatus	67	6.617	83	Good
12	2	Symphodus ocellatus	44	1.634	52	Good
12	2	Symphodus ocellatus	44	1.396	52	Good
12	2	Symphodus ocellatus	41	1.415	48	Good
12	2	Symphodus ocellatus	47	2.194	56	Good
12	2	Symphodus ocellatus	60	4.273	74	Good
12	2	Symphodus ocellatus	59	3.608	72	Good
12	2	Symphodus ocellatus	43	1.621	50	Good
12	2	Symphodus ocellatus	43	1.401	50	Good
12	2	Symphodus ocellatus	40	1.3	46	Good
12	2	Symphodus ocellatus	47	1.914	56	Good
12	2	Symphodus ocellatus	46	1.712	55	Good
12	2	Symphodus ocellatus	47	1.57	56	Good
12	2	Symphodus ocellatus	41	1.281	48	Good
12	2	Symphodus ocellatus	46	1.79	55	Good
12	2	Symphodus ocellatus	56	3.795	68	Good
12	2	Symphodus ocellatus	46	2.128	55	Good
12	2	Symphodus ocellatus	46	2.299	55	Good
12	2	Symphodus ocellatus	45	1.543	53	Good
12	2	Symphodus ocellatus	45	1.586	53	Good
12	2	Symphodus ocellatus	42	1.481	49	Good
13	2	Coris julis	51	1.55	57	Good
13	2	Coris julis	57	2.513	64	Good
13	2	Coris julis	93	9.233	106	Good
13	2	Coris julis	73	5.521	83	Good
13	2	Coris julis	53	1.806	60	Good
13	2	Coris julis	87	5.405	99	Good
13	2	Coris julis	72	3.877	81	Good
13	2	Coris julis	71	4.381	80	Good
13	2	Coris julis	63	2.99	71	Good
13	2	Coris julis	58	2.77	65	Good
13	2	Coris julis	48	1.216	54	Good
13	2	Coris julis	56	2.689	63	Good
13	2	Coris julis	54	1.857	61	Good
13	2	Coris julis	53	1.717	60	Good
13	2	Coris julis	49	1.413	55	Good
13	2	Coris julis	50	1.821	56	Good
13	2	Coris julis	56	1.783	63	Good
13	2	Coris julis	53	1.879	60	Good
13	2	Coris julis	48	1.444	54	Good
13	2	Coris julis	56	2.027	63	Good
13	2	Coris julis	59	2.685	67	Good
13	2	Coris julis	57	1.973	64	Good
13	2	Diplodus vulgaris	34	1.168	42	Good
13	2	Diplodus vulgaris	34	1.136	42	Good
13	2	Diplodus vulgaris	33	0.771	41	Good
13	2	Diplodus vulgaris	32	0.807	40	Good
13	2	Diplodus vulgaris	36	1.145	44	Good
13	2	Diplodus vulgaris	39	1.7	48	Good
13	2	Diplodus vulgaris	32	0.96	40	Good
13	2	Diplodus vulgaris	33	1.04	41	Good
13	2	Diplodus vulgaris	37	1.372	45	Good
13	2	Symphodus ocellatus	47	1.635	56	Good
13	2	Symphodus ocellatus	47	1.635	56	Good
13	2	Symphodus ocellatus	54	3.746	65	Good
13	2	Symphodus ocellatus	55	3.589	67	Good
13	2	Symphodus ocellatus	54	2.558	65	Good
13	2	Symphodus ocellatus	55	3.43	67	Good
13	2	Symphodus ocellatus	49	2.132	59	Good
13	2	Symphodus ocellatus	57	4.364	70	Good
13	2	Symphodus ocellatus	47	2.096	56	Good
13	2	Symphodus ocellatus	44	1.706	52	Good
13	2	Symphodus ocellatus	41	1.478	48	Good
13	2	Symphodus ocellatus	47	1.742	56	Good
13	2	Symphodus ocellatus	48	2.011	57	Good
13	2	Symphodus ocellatus	39	1.031	45	Good
13	2	Symphodus ocellatus	38	0.988	44	Good
13	2	Symphodus ocellatus	41	1.461	48	Good
13	2	Symphodus ocellatus	42	1.762	49	Good
13	2	Symphodus ocellatus	46	1.785	55	Good
13	2	Symphodus ocellatus	49	2.302	59	Good
14	2	Coris julis	44	1.013	49	Good
14	2	Coris julis	44	1.507	49	Good
14	2	Coris julis	45	1.467	51	Good
14	2	Coris julis	46	1.24	52	Good
14	2	Coris julis	50	2.004	56	Good
14	2	Coris julis	50	1.994	56	Good
14	2	Coris julis	53	1.826	60	Good
14	2	Coris julis	55	2.63	62	Good
14	2	Coris julis	55	2.728	62	Good
14	2	Coris julis	56	2.826	63	Good
14	2	Coris julis	56	2.49	63	Good
14	2	Coris julis	57	2.237	64	Good
14	2	Coris julis	76	5.063	86	Good
14	2	Diplodus vulgaris	29	0.708	37	Good
14	2	Diplodus vulgaris	33	0.913	41	Good
14	2	Diplodus vulgaris	34	1.113	42	Good
14	2	Diplodus vulgaris	35	1.146	43	Good
14	2	Diplodus vulgaris	43	2.39	52	Good
14	2	Diplodus vulgaris	43	1.941	52	Good
14	2	Symphodus ocellatus	44	1.956	52	Good
14	2	Symphodus ocellatus	45	2.296	53	Good
14	2	Symphodus ocellatus	47	2.236	56	Good
14	2	Symphodus ocellatus	50	2.698	60	Good
14	2	Symphodus ocellatus	50	2.76	60	Good
14	2	Symphodus ocellatus	53	2.8	64	Good
14	2	Symphodus ocellatus	54	2.984	65	Good
14	2	Symphodus ocellatus	54	3.16	65	Good
14	2	Symphodus ocellatus	55	3.035	67	Good
14	2	Symphodus ocellatus	55	3.595	67	Good
14	2	Symphodus ocellatus	55	3.712	67	Good
14	2	Symphodus ocellatus	58	4.375	71	Good
14	2	Symphodus ocellatus	60	3.802	74	Good
14	2	Symphodus ocellatus	61	4.598	75	Good
14	2	Symphodus ocellatus	64	6.994	79	Good
14	2	Symphodus ocellatus	65	5.61	81	Good
15	2	Coris julis	45	1.355	51	Good
15	2	Coris julis	46	1.387	52	Good
15	2	Coris julis	47	1.523	53	Good
15	2	Coris julis	47	1.599	53	Good
15	2	Coris julis	48	1.758	54	Good
15	2	Coris julis	48	1.628	54	Good
15	2	Coris julis	48	1.502	54	Good
15	2	Coris julis	49	1.694	55	Good
15	2	Coris julis	52	1.882	59	Good
15	2	Coris julis	53	2.192	60	Good
15	2	Coris julis	54	2.24	61	Good
15	2	Coris julis	55	2.145	62	Good
15	2	Coris julis	56	2.326	63	Good
15	2	Coris julis	56	2.087	63	Good
15	2	Coris julis	58	2.474	65	Good
15	2	Coris julis	58	2.554	65	Good
15	2	Coris julis	58	2.456	65	Good
15	2	Coris julis	60	2.592	68	Good
15	2	Coris julis	62	3.331	70	Good
15	2	Coris julis	63	3.222	71	Good
15	2	Coris julis	64	3.09	72	Good
15	2	Coris julis	65	3.861	73	Good
15	2	Coris julis	65	3.162	73	Good
15	2	Coris julis	66	3.867	75	Good
15	2	Coris julis	66	4.011	75	Good
15	2	Coris julis	71	4.365	80	Good
15	2	Coris julis	73	4.818	83	Good
15	2	Coris julis	79	6.258	90	Good
15	2	Diplodus vulgaris	30	0.736	38	Good
15	2	Diplodus vulgaris	35	0.563	43	Good
15	2	Diplodus vulgaris	40	1.509	49	Good
15	2	Diplodus vulgaris	41	2.009	50	Good
15	2	Diplodus vulgaris	42	2.514	51	Good
15	2	Diplodus vulgaris	43	2.189	52	Good
15	2	Diplodus vulgaris	43	2.52	52	Good
15	2	Diplodus vulgaris	44	2.387	53	Good
15	2	Diplodus vulgaris	44	2.619	53	Good
15	2	Diplodus vulgaris	45	2.446	54	Good
15	2	Symphodus ocellatus	43	1.28	50	Good
15	2	Symphodus ocellatus	45	2.168	53	Good
15	2	Symphodus ocellatus	45	1.619	53	Good
15	2	Symphodus ocellatus	45	1.989	53	Good
15	2	Symphodus ocellatus	45	1.478	53	Good
15	2	Symphodus ocellatus	45	1.859	53	Good
15	2	Symphodus ocellatus	46	2.381	55	Good
15	2	Symphodus ocellatus	46	1.954	55	Good
15	2	Symphodus ocellatus	47	2.139	56	Good
15	2	Symphodus ocellatus	49	2.948	59	Good
15	2	Symphodus ocellatus	50	2.097	60	Good
15	2	Symphodus ocellatus	50	2.876	60	Good
15	2	Symphodus ocellatus	50	2.622	60	Good
15	2	Symphodus ocellatus	50	2.634	60	Good
15	2	Symphodus ocellatus	50	1.905	60	Good
15	2	Symphodus ocellatus	50	3.668	60	Good
15	2	Symphodus ocellatus	52	3.305	63	Good
15	2	Symphodus ocellatus	52	3.078	63	Good
15	2	Symphodus ocellatus	52	3.113	63	Good
15	2	Symphodus ocellatus	53	3.335	64	Good
15	2	Symphodus ocellatus	53	2.771	64	Good
15	2	Symphodus ocellatus	55	3.654	67	Good
15	2	Symphodus ocellatus	55	2.26	67	Good
15	2	Symphodus ocellatus	55	3.123	67	Good
15	2	Symphodus ocellatus	56	3.687	68	Good
15	2	Symphodus ocellatus	56	3.877	68	Good
15	2	Symphodus ocellatus	57	2.446	70	Good
15	2	Symphodus ocellatus	60	4.58	74	Good
15	2	Symphodus ocellatus	62	4.421	76	Good
15	2	Symphodus ocellatus	65	5.563	81	Good
15	2	Symphodus ocellatus	70	6.585	87	Good
16	2	Coris julis	41	0.994	46	Good
16	2	Coris julis	44	1.32	49	Good
16	2	Coris julis	45	1.572	51	Good
16	2	Coris julis	45	1.319	51	Good
16	2	Coris julis	50	2.212	56	Good
16	2	Coris julis	50	1.765	56	Good
16	2	Coris julis	50	1.672	56	Good
16	2	Coris julis	51	1.669	57	Good
16	2	Coris julis	52	2.441	59	Good
16	2	Coris julis	52	1.819	59	Good
16	2	Coris julis	52	1.796	59	Good
16	2	Coris julis	53	1.869	60	Good
16	2	Coris julis	54	2.532	61	Good
16	2	Coris julis	54	1.964	61	Good
16	2	Coris julis	55	2.56	62	Good
16	2	Coris julis	55	2.169	62	Good
16	2	Coris julis	60	3.376	68	Good
16	2	Coris julis	60	2.973	68	Good
16	2	Coris julis	60	3.321	68	Good
16	2	Coris julis	61	3.685	69	Good
16	2	Coris julis	62	3.693	70	Good
16	2	Coris julis	62	3.425	70	Good
16	2	Coris julis	62	3.377	70	Good
16	2	Coris julis	63	4.129	71	Good
16	2	Coris julis	65	3.461	73	Good
16	2	Diplodus vulgaris	30	0.903	38	Good
16	2	Diplodus vulgaris	33	0.829	41	Good
16	2	Diplodus vulgaris	35	1.28	43	Good
16	2	Diplodus vulgaris	35	1.454	43	Good
16	2	Diplodus vulgaris	35	1.065	43	Good
16	2	Diplodus vulgaris	37	1.495	45	Good
16	2	Diplodus vulgaris	39	1.743	48	Good
16	2	Diplodus vulgaris	40	1.424	49	Good
16	2	Diplodus vulgaris	47	3.27	56	Good
16	2	Diplodus vulgaris	50	3.883	60	Good
16	2	Symphodus ocellatus	39	1.11	45	Good
16	2	Symphodus ocellatus	40	1.444	46	Good
16	2	Symphodus ocellatus	42	1.514	49	Good
16	2	Symphodus ocellatus	42	1.469	49	Good
16	2	Symphodus ocellatus	43	1.706	50	Good
16	2	Symphodus ocellatus	43	1.849	50	Good
16	2	Symphodus ocellatus	43	1.545	50	Good
16	2	Symphodus ocellatus	44	1.755	52	Good
16	2	Symphodus ocellatus	44	2.087	52	Good
16	2	Symphodus ocellatus	45	1.965	53	Good
16	2	Symphodus ocellatus	45	2.54	53	Good
16	2	Symphodus ocellatus	46	1.972	55	Good
16	2	Symphodus ocellatus	46	1.992	55	Good
16	2	Symphodus ocellatus	46	2.564	55	Good
16	2	Symphodus ocellatus	46	2.12	55	Good
16	2	Symphodus ocellatus	46	2.079	55	Good
16	2	Symphodus ocellatus	49	2.156	59	Good
16	2	Symphodus ocellatus	50	2.625	60	Good
16	2	Symphodus ocellatus	50	2.959	60	Good
16	2	Symphodus ocellatus	50	2.705	60	Good
16	2	Symphodus ocellatus	54	4.17	65	Good
16	2	Symphodus ocellatus	56	4.152	68	Good
16	2	Symphodus ocellatus	58	4.857	71	Good
16	2	Symphodus ocellatus	59	4.192	72	Good
16	2	Symphodus ocellatus	67	7.273	83	Good
17	3	Coris julis	35		39	Defrosted
17	3	Coris julis	35		39	Defrosted
17	3	Coris julis	35		39	Defrosted
17	3	Coris julis	36		40	Defrosted
17	3	Coris julis	40		45	Defrosted
17	3	Coris julis	40		45	Defrosted
17	3	Coris julis	40		45	Defrosted
17	3	Coris julis	43		48	Defrosted
17	3	Coris julis	50		56	Defrosted
17	3	Coris julis	54	1.475	61	Defrosted
17	3	Coris julis	55		62	Defrosted
17	3	Coris julis	55		62	Defrosted
17	3	Coris julis	55	1.991	62	Defrosted
17	3	Coris julis	55		62	Defrosted
17	3	Coris julis	56	2.467	63	Defrosted
17	3	Symphodus ocellatus	25	0.23	26	Defrosted
17	3	Symphodus ocellatus	26	0.38	27	Defrosted
17	3	Symphodus ocellatus	27	0.289	29	Defrosted
17	3	Symphodus ocellatus	27	0.361	29	Defrosted
17	3	Symphodus ocellatus	28	0.381	30	Defrosted
17	3	Symphodus ocellatus	30	0.621	33	Defrosted
17	3	Symphodus ocellatus	36	0.839	41	Defrosted
17	3	Symphodus ocellatus	40	1.057	46	Defrosted
17	3	Symphodus ocellatus	40	1.028	46	Defrosted
17	3	Symphodus ocellatus	40	1.067	46	Defrosted
17	3	Symphodus ocellatus	45	1.674	53	Defrosted
17	3	Symphodus ocellatus	45	1.475	53	Defrosted
17	3	Symphodus ocellatus	45	1.469	53	Defrosted
17	3	Symphodus ocellatus	46	1.609	55	Defrosted
17	3	Symphodus ocellatus	50	2.004	60	Defrosted
17	3	Symphodus ocellatus	52	2.625	63	Defrosted
17	3	Symphodus ocellatus	52	2.63	63	Defrosted
17	3	Symphodus ocellatus	53	2.686	64	Defrosted
21	3	Symphodus ocellatus	19	0.096	18	Defrosted
21	3	Symphodus ocellatus	20	0.106	19	Defrosted
21	3	Symphodus ocellatus	21	0.114	20	Defrosted
21	3	Symphodus ocellatus	28	0.313	30	Defrosted
21	3	Symphodus ocellatus	30	0.457	33	Defrosted
21	3	Symphodus ocellatus	30	0.332	33	Defrosted
21	3	Symphodus ocellatus	33	0.437	37	Defrosted
21	3	Symphodus ocellatus	34	0.492	38	Defrosted
21	3	Symphodus ocellatus	47	1.9	56	Defrosted
21	3	Symphodus ocellatus	50	2.167	60	Defrosted
22	3	Coris julis	30	0.348	33	Defrosted
22	3	Coris julis	35	0.528	39	Defrosted
22	3	Coris julis	37	0.53	41	Defrosted
22	3	Coris julis	40	0.7	45	Defrosted
24	3	Symphodus ocellatus	15	0.035	12	Defrosted
24	3	Symphodus ocellatus	18	0.077	16	Defrosted
24	3	Symphodus ocellatus	18	0.087	16	Defrosted
24	3	Symphodus ocellatus	18	0.074	16	Defrosted
24	3	Symphodus ocellatus	18	0.05	16	Defrosted
24	3	Symphodus ocellatus	19	0.064	18	Defrosted
24	3	Symphodus ocellatus	19	0.104	18	Defrosted
24	3	Symphodus ocellatus	20	0.09	19	Defrosted
24	3	Symphodus ocellatus	21	0.086	20	Defrosted
24	3	Symphodus ocellatus	22	0.168	22	Defrosted
24	3	Symphodus ocellatus	23	0.191	23	Defrosted
24	3	Symphodus ocellatus	25	0.252	26	Defrosted
24	3	Symphodus ocellatus	25	0.143	26	Defrosted
24	3	Symphodus ocellatus	25	0.235	26	Defrosted
24	3	Symphodus ocellatus	25	0.213	26	Defrosted
24	3	Symphodus ocellatus	25	0.146	26	Defrosted
24	3	Symphodus ocellatus	26	0.298	27	Defrosted
24	3	Symphodus ocellatus	27	0.282	29	Defrosted
24	3	Symphodus ocellatus	27	0.295	29	Defrosted
24	3	Symphodus ocellatus	29	0.294	31	Defrosted
24	3	Symphodus ocellatus	29	0.286	31	Defrosted
24	3	Symphodus ocellatus	29	0.289	31	Defrosted
24	3	Symphodus ocellatus	34	0.536	38	Defrosted
26	4	Coris julis	18		20	Defrosted
26	4	Coris julis	21		23	Defrosted
26	4	Coris julis	23		25	Defrosted
26	4	Coris julis	23	0.179	25	Defrosted
26	4	Coris julis	23		25	Defrosted
26	4	Coris julis	23		25	Defrosted
26	4	Coris julis	24		26	Defrosted
26	4	Coris julis	25		28	Defrosted
26	4	Coris julis	25		28	Defrosted
26	4	Coris julis	25	0.189	28	Defrosted
26	4	Coris julis	25		28	Defrosted
26	4	Coris julis	25		28	Defrosted
26	4	Coris julis	25		28	Defrosted
26	4	Coris julis	25	0.198	28	Defrosted
26	4	Coris julis	25		28	Defrosted
26	4	Coris julis	26		29	Defrosted
26	4	Coris julis	26		29	Defrosted
26	4	Coris julis	26		29	Defrosted
26	4	Coris julis	26		29	Defrosted
26	4	Coris julis	26		29	Defrosted
26	4	Coris julis	26		29	Defrosted
26	4	Coris julis	27	0.148	30	Defrosted
26	4	Coris julis	27	0.153	30	Defrosted
26	4	Coris julis	27		30	Defrosted
26	4	Coris julis	27	0.191	30	Defrosted
26	4	Coris julis	27		30	Defrosted
26	4	Coris julis	27	0.243	30	Defrosted
26	4	Coris julis	27		30	Defrosted
26	4	Coris julis	28	0.279	31	Defrosted
26	4	Coris julis	28		31	Defrosted
26	4	Coris julis	29		32	Defrosted
26	4	Coris julis	29		32	Defrosted
26	4	Coris julis	29		32	Defrosted
26	4	Coris julis	30		33	Defrosted
26	4	Coris julis	30	0.302	33	Defrosted
26	4	Coris julis	30		33	Defrosted
26	4	Coris julis	30		33	Defrosted
26	4	Coris julis	30		33	Defrosted
26	4	Coris julis	30		33	Defrosted
26	4	Coris julis	30	0.26	33	Defrosted
26	4	Coris julis	30		33	Defrosted
26	4	Coris julis	31	0.288	34	Defrosted
26	4	Coris julis	32	0.286	36	Defrosted
26	4	Coris julis	34	0.335	38	Defrosted
26	4	Coris julis	34	0.38	38	Defrosted
26	4	Coris julis	34		38	Defrosted
26	4	Coris julis	35		39	Defrosted
26	4	Coris julis	35		39	Defrosted
26	4	Coris julis	35	0.389	39	Defrosted	m
26	4	Coris julis	35	0.365	39	Defrosted
26	4	Coris julis	35	0.386	39	Defrosted
26	4	Coris julis	35		39	Defrosted
26	4	Coris julis	36	0.41	40	Defrosted
26	4	Coris julis	37		41	Defrosted
26	4	Coris julis	38		43	Defrosted
26	4	Coris julis	39		44	Defrosted
26	4	Coris julis	40	0.703	45	Defrosted
26	4	Symphodus ocellatus	13	0.049	9	Defrosted
26	4	Symphodus ocellatus	14	0.041	11	Defrosted
26	4	Symphodus ocellatus	14	0.044	11	Defrosted	m
26	4	Symphodus ocellatus	15	0.085	12	Defrosted
26	4	Symphodus ocellatus	16	0.074	13	Defrosted
26	4	Symphodus ocellatus	17	0.071	15	Defrosted
26	4	Symphodus ocellatus	17	0.074	15	Defrosted
26	4	Symphodus ocellatus	18	0.066	16	Defrosted
26	4	Symphodus ocellatus	18	0.081	16	Defrosted
26	4	Symphodus ocellatus	19	0.071	18	Defrosted
26	4	Symphodus ocellatus	20	0.096	19	Defrosted
26	4	Symphodus ocellatus	20	0.106	19	Defrosted
26	4	Symphodus ocellatus	20	0.096	19	Defrosted
26	4	Symphodus ocellatus	20	0.075	19	Defrosted
26	4	Symphodus ocellatus	20	0.107	19	Defrosted
26	4	Symphodus ocellatus	20	0.105	19	Defrosted
26	4	Symphodus ocellatus	20	0.146	19	Defrosted
26	4	Symphodus ocellatus	20	0.093	19	Defrosted
26	4	Symphodus ocellatus	20	0.152	19	Defrosted
26	4	Symphodus ocellatus	20	0.069	19	Defrosted
26	4	Symphodus ocellatus	20	0.098	19	Defrosted
26	4	Symphodus ocellatus	20	0.099	19	Defrosted
26	4	Symphodus ocellatus	20	0.155	19	Defrosted
26	4	Symphodus ocellatus	20	0.126	19	Defrosted
26	4	Symphodus ocellatus	20	0.138	19	Defrosted
26	4	Symphodus ocellatus	20	0.06	19	Defrosted
26	4	Symphodus ocellatus	20	0.1	19	Defrosted
26	4	Symphodus ocellatus	20	0.087	19	Defrosted
26	4	Symphodus ocellatus	20	0.16	19	Defrosted
26	4	Symphodus ocellatus	21	0.099	20	Defrosted
26	4	Symphodus ocellatus	21	0.11	20	Defrosted
26	4	Symphodus ocellatus	21	0.161	20	Defrosted
26	4	Symphodus ocellatus	21	0.1	20	Defrosted
26	4	Symphodus ocellatus	21	0.122	20	Defrosted
26	4	Symphodus ocellatus	22	0.135	22	Defrosted
26	4	Symphodus ocellatus	22	0.139	22	Defrosted
26	4	Symphodus ocellatus	22	0.131	22	Defrosted
26	4	Symphodus ocellatus	22	0.135	22	Defrosted
26	4	Symphodus ocellatus	22	0.178	22	Defrosted
26	4	Symphodus ocellatus	23	0.155	23	Defrosted
26	4	Symphodus ocellatus	23	0.132	23	Defrosted
26	4	Symphodus ocellatus	23	0.186	23	Defrosted
26	4	Symphodus ocellatus	23	0.165	23	Defrosted
26	4	Symphodus ocellatus	23	0.173	23	Defrosted
26	4	Symphodus ocellatus	23	0.154	23	Defrosted
26	4	Symphodus ocellatus	23	0.153	23	Defrosted
26	4	Symphodus ocellatus	23	0.173	23	Defrosted
26	4	Symphodus ocellatus	24	0.14	24	Defrosted
26	4	Symphodus ocellatus	24	0.228	24	Defrosted
26	4	Symphodus ocellatus	24	0.175	24	Defrosted
26	4	Symphodus ocellatus	24		24	Defrosted
26	4	Symphodus ocellatus	24	0.128	24	Defrosted
26	4	Symphodus ocellatus	24	0.165	24	Defrosted
26	4	Symphodus ocellatus	24	0.192	24	Defrosted
26	4	Symphodus ocellatus	25	0.172	26	Defrosted
26	4	Symphodus ocellatus	25	0.122	26	Defrosted
26	4	Symphodus ocellatus	25	0.239	26	Defrosted
26	4	Symphodus ocellatus	25	0.214	26	Defrosted
26	4	Symphodus ocellatus	25	0.24	26	Defrosted
26	4	Symphodus ocellatus	25	0.264	26	Defrosted
26	4	Symphodus ocellatus	25	0.22	26	Defrosted
26	4	Symphodus ocellatus	25	0.244	26	Defrosted
26	4	Symphodus ocellatus	25	0.204	26	Defrosted
26	4	Symphodus ocellatus	25	0.192	26	Defrosted
26	4	Symphodus ocellatus	25	0.19	26	Defrosted
26	4	Symphodus ocellatus	25	0.159	26	Defrosted
26	4	Symphodus ocellatus	25	0.198	26	Defrosted
26	4	Symphodus ocellatus	25	0.235	26	Defrosted
26	4	Symphodus ocellatus	25	0.244	26	Defrosted
26	4	Symphodus ocellatus	26	0.174	27	Defrosted
26	4	Symphodus ocellatus	26	0.272	27	Defrosted
26	4	Symphodus ocellatus	26	0.166	27	Defrosted
26	4	Symphodus ocellatus	26	0.255	27	Defrosted
26	4	Symphodus ocellatus	27	0.235	29	Defrosted
26	4	Symphodus ocellatus	27	0.338	29	Defrosted
26	4	Symphodus ocellatus	27	0.29	29	Defrosted
26	4	Symphodus ocellatus	27	0.28	29	Defrosted
26	4	Symphodus ocellatus	27	0.323	29	Defrosted
26	4	Symphodus ocellatus	27	0.341	29	Defrosted
26	4	Symphodus ocellatus	27	0.437	29	Defrosted
26	4	Symphodus ocellatus	27	0.301	29	Defrosted
26	4	Symphodus ocellatus	28	0.214	30	Defrosted
26	4	Symphodus ocellatus	28	0.312	30	Defrosted
26	4	Symphodus ocellatus	30	0.357	33	Defrosted
26	4	Symphodus ocellatus	30	0.362	33	Defrosted
26	4	Symphodus ocellatus	30	0.456	33	Defrosted
26	4	Symphodus ocellatus	30	0.354	33	Defrosted
26	4	Symphodus ocellatus	30	0.38	33	Defrosted
26	4	Symphodus ocellatus	30	0.408	33	Defrosted
26	4	Symphodus ocellatus	30	0.322	33	Defrosted
26	4	Symphodus ocellatus	30	0.433	33	Defrosted
26	4	Symphodus ocellatus	30	0.508	33	Defrosted
26	4	Symphodus ocellatus	31	0.344	34	Defrosted
26	4	Symphodus ocellatus	32	0.496	35	Defrosted
26	4	Symphodus ocellatus	33	0.46	37	Defrosted
26	4	Symphodus ocellatus	33	0.565	37	Defrosted
26	4	Symphodus ocellatus	33	0.6	37	Defrosted
26	4	Symphodus ocellatus	33	0.481	37	Defrosted
26	4	Symphodus ocellatus	35	0.826	39	Defrosted
26	4	Symphodus ocellatus	35	0.513	39	Defrosted
26	4	Symphodus ocellatus	35	0.573	39	Defrosted
26	4	Symphodus ocellatus	35	0.618	39	Defrosted
26	4	Symphodus ocellatus	35	0.684	39	Defrosted
26	4	Symphodus ocellatus	35	0.647	39	Defrosted
26	4	Symphodus ocellatus	35	0.588	39	Defrosted
26	4	Symphodus ocellatus	37	0.995	42	Defrosted
26	4	Symphodus ocellatus	37	0.563	42	Defrosted
26	4	Symphodus ocellatus	39	0.964	45	Defrosted
26	4	Symphodus ocellatus	39	0.954	45	Defrosted
26	4	Symphodus ocellatus	40	1.068	46	Defrosted
26	4	Symphodus ocellatus	40	1.07	46	Defrosted
26	4	Symphodus ocellatus	41	1.186	48	Defrosted
27	4	Coris julis	20		22	Defrosted
27	4	Coris julis	20		22	Defrosted
27	4	Coris julis	21		23	Defrosted
27	4	Coris julis	22		24	Defrosted
27	4	Coris julis	23		25	Defrosted
27	4	Coris julis	23		25	Defrosted
27	4	Coris julis	24		26	Defrosted
27	4	Coris julis	25	0.235	28	Defrosted
27	4	Coris julis	25		28	Defrosted
27	4	Coris julis	25		28	Defrosted
27	4	Coris julis	25		28	Defrosted
27	4	Coris julis	25	0.175	28	Defrosted
27	4	Coris julis	25		28	Defrosted
27	4	Coris julis	25		28	Defrosted
27	4	Coris julis	25	0.26	28	Defrosted
27	4	Coris julis	25		28	Defrosted
27	4	Coris julis	25		28	Defrosted
27	4	Coris julis	26	0.31	29	Defrosted
27	4	Coris julis	26		29	Defrosted
27	4	Coris julis	26		29	Defrosted
27	4	Coris julis	26		29	Defrosted
27	4	Coris julis	29	0.39	32	Defrosted
27	4	Coris julis	30	0.385	33	Defrosted
27	4	Coris julis	30		33	Defrosted
27	4	Coris julis	30	0.35	33	Defrosted
27	4	Coris julis	30		33	Defrosted
27	4	Coris julis	30		33	Defrosted
27	4	Coris julis	30		33	Defrosted
27	4	Coris julis	30		33	Defrosted
27	4	Coris julis	30		33	Defrosted
27	4	Coris julis	31	0.304	34	Defrosted
27	4	Coris julis	31		34	Defrosted
27	4	Coris julis	32	0.32	36	Defrosted
27	4	Coris julis	32		36	Defrosted
27	4	Coris julis	33		37	Defrosted
27	4	Coris julis	35	0.4	39	Defrosted
27	4	Coris julis	35	0.441	39	Defrosted
27	4	Coris julis	35		39	Defrosted
27	4	Coris julis	38	0.718	43	Defrosted
27	4	Symphodus ocellatus	16	0.068	13	Defrosted
27	4	Symphodus ocellatus	17	0.121	15	Defrosted
27	4	Symphodus ocellatus	18	0.105	16	Defrosted
27	4	Symphodus ocellatus	18	0.08	16	Defrosted
27	4	Symphodus ocellatus	20	0.112	19	Defrosted
27	4	Symphodus ocellatus	20	0.103	19	Defrosted
27	4	Symphodus ocellatus	20	0.175	19	Defrosted
27	4	Symphodus ocellatus	20	0.118	19	Defrosted
27	4	Symphodus ocellatus	20	0.12	19	Defrosted
27	4	Symphodus ocellatus	20	0.149	19	Defrosted
27	4	Symphodus ocellatus	20	0.136	19	Defrosted
27	4	Symphodus ocellatus	20	0.125	19	Defrosted
27	4	Symphodus ocellatus	20	0.137	19	Defrosted
27	4	Symphodus ocellatus	20	0.114	19	Defrosted
27	4	Symphodus ocellatus	20	0.107	19	Defrosted
27	4	Symphodus ocellatus	21	0.137	20	Defrosted
27	4	Symphodus ocellatus	21	0.151	20	Defrosted
27	4	Symphodus ocellatus	21	0.139	20	Defrosted
27	4	Symphodus ocellatus	22	0.223	22	Defrosted
27	4	Symphodus ocellatus	22	0.176	22	Defrosted
27	4	Symphodus ocellatus	22	0.165	22	Defrosted
27	4	Symphodus ocellatus	22	0.21	22	Defrosted
27	4	Symphodus ocellatus	22	0.156	22	Defrosted
27	4	Symphodus ocellatus	23	0.169	23	Defrosted
27	4	Symphodus ocellatus	23	0.188	23	Defrosted
27	4	Symphodus ocellatus	24	0.212	24	Defrosted
27	4	Symphodus ocellatus	25	0.286	26	Defrosted
27	4	Symphodus ocellatus	25	0.243	26	Defrosted
27	4	Symphodus ocellatus	25	0.309	26	Defrosted
27	4	Symphodus ocellatus	25	0.264	26	Defrosted
27	4	Symphodus ocellatus	25	0.257	26	Defrosted
27	4	Symphodus ocellatus	28	0.371	30	Defrosted
27	4	Symphodus ocellatus	30	0.393	33	Defrosted
27	4	Symphodus ocellatus	30	0.434	33	Defrosted
27	4	Symphodus ocellatus	30	0.342	33	Defrosted
27	4	Symphodus ocellatus	30	0.418	33	Defrosted
27	4	Symphodus ocellatus	30	0.501	33	Defrosted
27	4	Symphodus ocellatus	34	0.635	38	Defrosted
27	4	Symphodus ocellatus	35	0.744	39	Defrosted
27	4	Symphodus ocellatus	35	0.823	39	Defrosted
27	4	Symphodus ocellatus	38	0.893	44	Defrosted
27	4	Symphodus ocellatus	40	1.104	46	Defrosted
27	4	Symphodus ocellatus	40	0.998	46	Defrosted
28	4	Coris julis	20		22	Defrosted
28	4	Coris julis	25		28	Defrosted
28	4	Coris julis	25		28	Defrosted
28	4	Coris julis	25		28	Defrosted
28	4	Coris julis	25		28	Defrosted
28	4	Coris julis	26	0.19	29	Defrosted
28	4	Coris julis	26	0.159	29	Defrosted
28	4	Coris julis	27	0.312	30	Defrosted
28	4	Coris julis	27		30	Defrosted
28	4	Coris julis	27	0.359	30	Defrosted
28	4	Coris julis	27		30	Defrosted
28	4	Coris julis	27	0.263	30	Defrosted
28	4	Coris julis	30		33	Defrosted
28	4	Coris julis	30		33	Defrosted
28	4	Coris julis	30	0.271	33	Defrosted
28	4	Coris julis	30		33	Defrosted
28	4	Coris julis	31		34	Defrosted
28	4	Coris julis	32	0.288	36	Defrosted
28	4	Coris julis	33		37	Defrosted
28	4	Coris julis	33		37	Defrosted
28	4	Coris julis	33		37	Defrosted
28	4	Coris julis	34		38	Defrosted
28	4	Coris julis	34		38	Defrosted
28	4	Coris julis	34		38	Defrosted
28	4	Coris julis	35		39	Defrosted
28	4	Coris julis	35		39	Defrosted
28	4	Symphodus ocellatus	15	0.077	12	Defrosted
28	4	Symphodus ocellatus	16	0.094	13	Defrosted
28	4	Symphodus ocellatus	16	0.084	13	Defrosted
28	4	Symphodus ocellatus	17	0.079	15	Defrosted
28	4	Symphodus ocellatus	18	0.056	16	Defrosted
28	4	Symphodus ocellatus	19		18	Defrosted
28	4	Symphodus ocellatus	20	0.238	19	Defrosted
28	4	Symphodus ocellatus	20	0.144	19	Defrosted
28	4	Symphodus ocellatus	20	0.264	19	Defrosted
28	4	Symphodus ocellatus	20	0.146	19	Defrosted
28	4	Symphodus ocellatus	20	0.095	19	Defrosted
28	4	Symphodus ocellatus	21	0.097	20	Defrosted
28	4	Symphodus ocellatus	22	0.169	22	Defrosted
28	4	Symphodus ocellatus	22	0.145	22	Defrosted
28	4	Symphodus ocellatus	22	0.173	22	Defrosted
28	4	Symphodus ocellatus	22	0.143	22	Defrosted
28	4	Symphodus ocellatus	23	0.186	23	Defrosted
28	4	Symphodus ocellatus	23		23	Defrosted
28	4	Symphodus ocellatus	23	0.2	23	Defrosted
28	4	Symphodus ocellatus	23	0.238	23	Defrosted
28	4	Symphodus ocellatus	23		23	Defrosted
28	4	Symphodus ocellatus	23	0.212	23	Defrosted
28	4	Symphodus ocellatus	23	0.126	23	Defrosted
28	4	Symphodus ocellatus	23	0.189	23	Defrosted
28	4	Symphodus ocellatus	23	0.114	23	Defrosted
28	4	Symphodus ocellatus	24		24	Defrosted
28	4	Symphodus ocellatus	24	0.248	24	Defrosted
28	4	Symphodus ocellatus	24	0.218	24	Defrosted
28	4	Symphodus ocellatus	24		24	Defrosted
28	4	Symphodus ocellatus	24	0.184	24	Defrosted
28	4	Symphodus ocellatus	24		24	Defrosted
28	4	Symphodus ocellatus	25	0.232	26	Defrosted
28	4	Symphodus ocellatus	25	0.23	26	Defrosted
28	4	Symphodus ocellatus	25	0.288	26	Defrosted
28	4	Symphodus ocellatus	25	0.3	26	Defrosted
28	4	Symphodus ocellatus	25	0.302	26	Defrosted
28	4	Symphodus ocellatus	25	0.17	26	Defrosted
28	4	Symphodus ocellatus	26	0.363	27	Defrosted
28	4	Symphodus ocellatus	26	0.4	27	Defrosted
28	4	Symphodus ocellatus	26	0.389	27	Defrosted
28	4	Symphodus ocellatus	26	0.402	27	Defrosted
28	4	Symphodus ocellatus	26	0.32	27	Defrosted
28	4	Symphodus ocellatus	26	0.298	27	Defrosted
28	4	Symphodus ocellatus	26	0.353	27	Defrosted
28	4	Symphodus ocellatus	26	0.304	27	Defrosted
28	4	Symphodus ocellatus	26	0.337	27	Defrosted
28	4	Symphodus ocellatus	27		29	Defrosted
28	4	Symphodus ocellatus	27	0.33	29	Defrosted
28	4	Symphodus ocellatus	27		29	Defrosted
28	4	Symphodus ocellatus	28	0.331	30	Defrosted
28	4	Symphodus ocellatus	28		30	Defrosted
28	4	Symphodus ocellatus	28	0.39	30	Defrosted
28	4	Symphodus ocellatus	29	0.426	31	Defrosted
28	4	Symphodus ocellatus	29	0.39	31	Defrosted
28	4	Symphodus ocellatus	30	0.394	33	Defrosted
28	4	Symphodus ocellatus	30	0.423	33	Defrosted
28	4	Symphodus ocellatus	30	0.356	33	Defrosted
28	4	Symphodus ocellatus	30		33	Defrosted
28	4	Symphodus ocellatus	30	0.316	33	Defrosted
28	4	Symphodus ocellatus	30		33	Defrosted
28	4	Symphodus ocellatus	31	0.533	34	Defrosted
28	4	Symphodus ocellatus	31	0.433	34	Defrosted
28	4	Symphodus ocellatus	31		34	Defrosted
28	4	Symphodus ocellatus	32		35	Defrosted
28	4	Symphodus ocellatus	32	0.597	35	Defrosted
28	4	Symphodus ocellatus	33	0.899	37	Defrosted
28	4	Symphodus ocellatus	33	0.58	37	Defrosted
28	4	Symphodus ocellatus	33		37	Defrosted
28	4	Symphodus ocellatus	34	0.572	38	Defrosted
28	4	Symphodus ocellatus	35		39	Defrosted
28	4	Symphodus ocellatus	37	0.986	42	Defrosted
28	4	Symphodus ocellatus	37	1.098	42	Defrosted
28	4	Symphodus ocellatus	37	0.964	42	Defrosted
28	4	Symphodus ocellatus	39	1.205	45	Defrosted	M
28	4	Symphodus ocellatus	40		46	Defrosted
28	4	Symphodus ocellatus	40	1.001	46	Defrosted
28	4	Symphodus ocellatus	43	1.533	50	Defrosted	M
28	4	Symphodus ocellatus	45	2.065	53	Defrosted
28	4	Symphodus ocellatus	51	2.581	61	Defrosted
28	4	Symphodus ocellatus	26	0.33	27	Defrosted
29	4	Coris julis	26	0.183	29	Defrosted
29	4	Coris julis	27	0.194	30	Defrosted
29	4	Coris julis	27	0.174	30	Defrosted
29	4	Coris julis	27	0.153	30	Defrosted
29	4	Coris julis	27	0.205	30	Defrosted
29	4	Coris julis	27	0.218	30	Defrosted
29	4	Coris julis	29	0.187	32	Defrosted
29	4	Coris julis	31	0.324	34	Defrosted
29	4	Coris julis	31	0.264	34	Defrosted
29	4	Coris julis	31	0.26	34	Defrosted
29	4	Coris julis	32	0.324	36	Defrosted
29	4	Coris julis	32	0.348	36	Defrosted
29	4	Coris julis	32	0.339	36	Defrosted
29	4	Coris julis	33	0.291	37	Defrosted
29	4	Coris julis	33	0.316	37	Defrosted
29	4	Coris julis	33	0.38	37	Defrosted
29	4	Coris julis	34	0.377	38	Defrosted
29	4	Coris julis	34	0.354	38	Defrosted
29	4	Coris julis	35	0.484	39	Defrosted
29	4	Coris julis	36	0.43	40	Defrosted
29	4	Coris julis	37	0.518	41	Defrosted
29	4	Coris julis	41	0.664	46	Defrosted
29	4	Symphodus ocellatus	17	0.082	15	Defrosted
29	4	Symphodus ocellatus	19	0.098	18	Defrosted	m
29	4	Symphodus ocellatus	20	0.12	19	Defrosted	m
29	4	Symphodus ocellatus	20	0.107	19	Defrosted
29	4	Symphodus ocellatus	21	0.121	20	Defrosted
29	4	Symphodus ocellatus	21	0.139	20	Defrosted
29	4	Symphodus ocellatus	22	0.107	22	Defrosted
29	4	Symphodus ocellatus	22	0.109	22	Defrosted	m
29	4	Symphodus ocellatus	22	0.151	22	Defrosted
29	4	Symphodus ocellatus	22	0.151	22	Defrosted
29	4	Symphodus ocellatus	23	0.153	23	Defrosted
29	4	Symphodus ocellatus	23	0.163	23	Defrosted
29	4	Symphodus ocellatus	25	0.212	26	Defrosted
29	4	Symphodus ocellatus	25	0.252	26	Defrosted
29	4	Symphodus ocellatus	25	0.258	26	Defrosted
29	4	Symphodus ocellatus	25	0.209	26	Defrosted
29	4	Symphodus ocellatus	26	0.203	27	Defrosted
29	4	Symphodus ocellatus	26	0.215	27	Defrosted
29	4	Symphodus ocellatus	27	0.268	29	Defrosted
29	4	Symphodus ocellatus	27	0.312	29	Defrosted
29	4	Symphodus ocellatus	27	0.336	29	Defrosted
29	4	Symphodus ocellatus	28	0.257	30	Defrosted
29	4	Symphodus ocellatus	28	0.326	30	Defrosted
29	4	Symphodus ocellatus	29	0.319	31	Defrosted
29	4	Symphodus ocellatus	29	0.341	31	Defrosted
29	4	Symphodus ocellatus	30	0.397	33	Defrosted
29	4	Symphodus ocellatus	30	0.448	33	Defrosted
29	4	Symphodus ocellatus	31	0.376	34	Defrosted
29	4	Symphodus ocellatus	34	0.522	38	Defrosted
29	4	Symphodus ocellatus	34	0.881	38	Defrosted
29	4	Symphodus ocellatus	35	0.532	39	Defrosted
29	4	Symphodus ocellatus	35	0.597	39	Defrosted
29	4	Symphodus ocellatus	36	0.674	41	Defrosted
29	4	Symphodus ocellatus	36	1.125	41	Defrosted
29	4	Symphodus ocellatus	37	1.075	42	Defrosted
29	4	Symphodus ocellatus	40	0.896	46	Defrosted
29	4	Symphodus ocellatus	42	1.496	49	Defrosted
29	4	Symphodus ocellatus	44	1.325	52	Defrosted
29	4	Symphodus ocellatus	45	1.685	53	Defrosted
29	4	Symphodus ocellatus	47	1.532	56	Defrosted
29	4	Symphodus ocellatus	50	1.792	60	Defrosted
29	4	Symphodus ocellatus	54	2.328	65	Defrosted
29	4	Symphodus ocellatus	54	2.351	65	Defrosted
29	4	Symphodus ocellatus	55	2.626	67	Defrosted	m
29	4	Symphodus ocellatus	62	4.008	76	Defrosted
30	4	Coris julis	25	0.193	28	Defrosted
30	4	Coris julis	30	0.294	33	Defrosted	m
30	4	Coris julis	33	0.304	37	Defrosted	m
30	4	Coris julis	33	0.367	37	Defrosted	m
30	4	Coris julis	34	0.406	38	Defrosted	m
30	4	Coris julis	35	0.47	39	Defrosted
30	4	Symphodus ocellatus	17	0.092	15	Defrosted	m
30	4	Symphodus ocellatus	20	0.082	19	Defrosted	m
30	4	Symphodus ocellatus	20	0.148	19	Defrosted	m
30	4	Symphodus ocellatus	20	0.116	19	Defrosted	m
30	4	Symphodus ocellatus	21	0.208	20	Defrosted
30	4	Symphodus ocellatus	21	0.171	20	Defrosted
30	4	Symphodus ocellatus	22	0.21	22	Defrosted
30	4	Symphodus ocellatus	22	0.209	22	Defrosted
30	4	Symphodus ocellatus	22	0.255	22	Defrosted
30	4	Symphodus ocellatus	22	0.168	22	Defrosted
30	4	Symphodus ocellatus	22	0.224	22	Defrosted
30	4	Symphodus ocellatus	23	0.205	23	Defrosted
30	4	Symphodus ocellatus	23	0.255	23	Defrosted
30	4	Symphodus ocellatus	24	0.212	24	Defrosted
30	4	Symphodus ocellatus	24	0.207	24	Defrosted
30	4	Symphodus ocellatus	24	0.305	24	Defrosted
30	4	Symphodus ocellatus	25	0.252	26	Defrosted
30	4	Symphodus ocellatus	25	0.295	26	Defrosted
30	4	Symphodus ocellatus	25	0.342	26	Defrosted
30	4	Symphodus ocellatus	25	0.254	26	Defrosted
30	4	Symphodus ocellatus	26	0.375	27	Defrosted
30	4	Symphodus ocellatus	26	0.408	27	Defrosted
30	4	Symphodus ocellatus	27	0.291	29	Defrosted
30	4	Symphodus ocellatus	27	0.458	29	Defrosted
30	4	Symphodus ocellatus	27	0.397	29	Defrosted
30	4	Symphodus ocellatus	28	0.39	30	Defrosted
30	4	Symphodus ocellatus	29	0.345	31	Defrosted
30	4	Symphodus ocellatus	29	0.36	31	Defrosted
30	4	Symphodus ocellatus	30	0.425	33	Defrosted
30	4	Symphodus ocellatus	30	0.437	33	Defrosted
30	4	Symphodus ocellatus	30	0.444	33	Defrosted
30	4	Symphodus ocellatus	30	0.463	33	Defrosted
30	4	Symphodus ocellatus	30	0.445	33	Defrosted
30	4	Symphodus ocellatus	31	0.55	34	Defrosted
30	4	Symphodus ocellatus	33	0.545	37	Defrosted
30	4	Symphodus ocellatus	33	0.427	37	Defrosted
30	4	Symphodus ocellatus	34	0.822	38	Defrosted
30	4	Symphodus ocellatus	35	0.645	39	Defrosted
30	4	Symphodus ocellatus	36	0.355	41	Defrosted
30	4	Symphodus ocellatus	38	0.4	44	Defrosted
30	4	Symphodus ocellatus	39	1.024	45	Defrosted
30	4	Symphodus ocellatus	41	1.146	48	Defrosted
31	4	Coris julis	24	0.264	26	Defrosted
31	4	Coris julis	28	0.179	31	Defrosted
31	4	Coris julis	30	0.282	33	Defrosted
31	4	Coris julis	31	0.204	34	Defrosted
31	4	Coris julis	31	0.307	34	Defrosted
31	4	Coris julis	32	0.305	36	Defrosted
31	4	Coris julis	34	0.296	38	Defrosted
31	4	Coris julis	34	0.406	38	Defrosted
31	4	Coris julis	34	0.325	38	Defrosted	m
31	4	Coris julis	34	0.263	38	Defrosted
31	4	Coris julis	35	0.4	39	Defrosted
31	4	Coris julis	36	0.457	40	Defrosted
31	4	Coris julis	38	0.555	43	Defrosted
31	4	Coris julis	40	0.552	45	Defrosted
32	4	Coris julis	27	0.252	30	Defrosted
32	4	Coris julis	30	0.206	33	Defrosted
32	4	Coris julis	30	0.303	33	Defrosted
32	4	Coris julis	35	0.479	39	Defrosted
32	4	Symphodus ocellatus	19	0.055	18	Defrosted
32	4	Symphodus ocellatus	20	0.108	19	Defrosted
32	4	Symphodus ocellatus	20	0.133	19	Defrosted
32	4	Symphodus ocellatus	20	0.114	19	Defrosted
32	4	Symphodus ocellatus	20	0.17	19	Defrosted	m
32	4	Symphodus ocellatus	20	0.109	19	Defrosted
32	4	Symphodus ocellatus	21	0.18	20	Defrosted
32	4	Symphodus ocellatus	22	0.143	22	Defrosted
32	4	Symphodus ocellatus	22	0.186	22	Defrosted
32	4	Symphodus ocellatus	22	0.11	22	Defrosted
32	4	Symphodus ocellatus	22	0.18	22	Defrosted
32	4	Symphodus ocellatus	23	0.239	23	Defrosted	m
32	4	Symphodus ocellatus	23	0.278	23	Defrosted
32	4	Symphodus ocellatus	23	0.165	23	Defrosted
32	4	Symphodus ocellatus	24	0.202	24	Defrosted
32	4	Symphodus ocellatus	24	0.179	24	Defrosted
32	4	Symphodus ocellatus	24	0.166	24	Defrosted
32	4	Symphodus ocellatus	24	0.236	24	Defrosted
32	4	Symphodus ocellatus	24	0.171	24	Defrosted
32	4	Symphodus ocellatus	25	0.249	26	Defrosted
32	4	Symphodus ocellatus	25	0.326	26	Defrosted
32	4	Symphodus ocellatus	25	0.246	26	Defrosted
32	4	Symphodus ocellatus	25	0.23	26	Defrosted
32	4	Symphodus ocellatus	25	0.331	26	Defrosted
32	4	Symphodus ocellatus	25	0.208	26	Defrosted
32	4	Symphodus ocellatus	25	0.247	26	Defrosted
32	4	Symphodus ocellatus	25	0.23	26	Defrosted
32	4	Symphodus ocellatus	25	0.176	26	Defrosted
32	4	Symphodus ocellatus	26	0.305	27	Defrosted
32	4	Symphodus ocellatus	26	0.198	27	Defrosted
32	4	Symphodus ocellatus	26	0.318	27	Defrosted
32	4	Symphodus ocellatus	26	0.213	27	Defrosted
32	4	Symphodus ocellatus	26	0.362	27	Defrosted
32	4	Symphodus ocellatus	26	0.282	27	Defrosted
32	4	Symphodus ocellatus	27	0.313	29	Defrosted
32	4	Symphodus ocellatus	27	0.367	29	Defrosted
32	4	Symphodus ocellatus	27	0.384	29	Defrosted
32	4	Symphodus ocellatus	27	0.336	29	Defrosted
32	4	Symphodus ocellatus	29	0.398	31	Defrosted
32	4	Symphodus ocellatus	29	0.353	31	Defrosted
32	4	Symphodus ocellatus	30	0.278	33	Defrosted
32	4	Symphodus ocellatus	30	0.446	33	Defrosted
32	4	Symphodus ocellatus	31	0.428	34	Defrosted
32	4	Symphodus ocellatus	32	0.482	35	Defrosted
32	4	Symphodus ocellatus	33	0.421	37	Defrosted
32	4	Symphodus ocellatus	35	0.716	39	Defrosted
32	4	Symphodus ocellatus	35	0.595	39	Defrosted
32	4	Symphodus ocellatus	37	0.995	42	Defrosted
32	4	Symphodus ocellatus	41	0.92	48	Defrosted

## Sheet: Diplodus r
St	Campaign	Species	Length(mm)	Weight (g)	Length total	State
1	1	Diplodus vulgaris	39	1.659	48	Good
1	1	Diplodus vulgaris	35	1.164	43	Good
1	1	Diplodus vulgaris	37	1.451	45	Good
1	1	Diplodus vulgaris	37	1.617	45	Good
1	1	Diplodus vulgaris	37	1.66	45	Good
1	1	Diplodus vulgaris	41	1.859	50	Good
1	1	Diplodus vulgaris	36	1.251	44	Good
1	1	Diplodus vulgaris	40	1.992	49	Good
1	1	Diplodus vulgaris	39	1.956	48	Good
1	1	Diplodus vulgaris	38	1.629	47	Good
1	1	Diplodus vulgaris	38	1.693	47	Good
1	1	Diplodus vulgaris	39	1.615	48	Good
1	1	Diplodus vulgaris	39	1.682	48	Good
1	1	Diplodus vulgaris	38	1.652	47	Good
1	1	Diplodus vulgaris	36	1.323	44	Good
1	1	Diplodus vulgaris	37	1.449	45	Good
1	1	Diplodus vulgaris	29	0.605	37	Good
1	1	Diplodus vulgaris	37	1.258	45	Good
1	1	Diplodus vulgaris	36	1.397	44	Good
1	1	Diplodus vulgaris	37	1.515	45	Good
1	1	Diplodus vulgaris	42	1.687	51	Good
1	1	Diplodus vulgaris	38	1.497	47	Good
3	1	Diplodus vulgaris	33	0.86	41	Good
3	1	Diplodus vulgaris	28	0.641	36	Good
3	1	Diplodus vulgaris	31	0.893	39	Good
3	1	Diplodus vulgaris	36	1.506	44	Good
3	1	Diplodus vulgaris	38	1.446	47	Good
3	1	Diplodus vulgaris	36	1.36	44	Good
3	1	Diplodus vulgaris	36	1.192	44	Good
3	1	Diplodus vulgaris	36	1.148	44	Good
3	1	Diplodus vulgaris	34	1.098	42	Good
3	1	Diplodus vulgaris	33	0.978	41	Good
3	1	Diplodus vulgaris	31	0.801	39	Good
3	1	Diplodus vulgaris	33	0.666	41	Good
3	1	Diplodus vulgaris	27	0.478	35	Good
3	1	Diplodus vulgaris	28	0.495	36	Good
3	1	Diplodus vulgaris	31	0.917	39	Good
3	1	Diplodus vulgaris	32	0.848	40	Good
3	1	Diplodus vulgaris	30	0.694	38	Good
3	1	Diplodus vulgaris	29	0.421	37	Good
4	1	Diplodus vulgaris	34	1.144	42	Good
4	1	Diplodus vulgaris	32	0.745	40	Good
4	1	Diplodus vulgaris	33	0.984	41	Good
4	1	Diplodus vulgaris	29	0.615	37	Good
4	1	Diplodus vulgaris	28	0.531	36	Good
4	1	Diplodus vulgaris	37	1.141	45	Good
4	1	Diplodus vulgaris	32	0.865	40	Good
4	1	Diplodus vulgaris	35	1.114	43	Good
5	1	Diplodus vulgaris	36	1.365	44	Good
5	1	Diplodus vulgaris	37	1.391	45	Good
5	1	Diplodus vulgaris	38	1.677	47	Good
5	1	Diplodus vulgaris	37	1.447	45	Good
5	1	Diplodus vulgaris	37	1.426	45	Good
5	1	Diplodus vulgaris	41	1.64	50	Good
5	1	Diplodus vulgaris	38	1.518	47	Good
5	1	Diplodus vulgaris	42	1.981	51	Good
5	1	Diplodus vulgaris	38	1.434	47	Good
5	1	Diplodus vulgaris	39	1.595	48	Good
5	1	Diplodus vulgaris	31	0.888	39	Good
5	1	Diplodus vulgaris	36	1.179	44	Good
5	1	Diplodus vulgaris	36	1.13	44	Good
5	1	Diplodus vulgaris	37	1.221	45	Good
5	1	Diplodus vulgaris	38	1.376	47	Good
5	1	Diplodus vulgaris	34	1.243	42	Good
5	1	Diplodus vulgaris	41	1.776	50	Good
5	1	Diplodus vulgaris	36	1.174	44	Good
5	1	Diplodus vulgaris	39	1.688	48	Good
5	1	Diplodus vulgaris	29	0.529	37	Good
5	1	Diplodus vulgaris	33	0.98	41	Good
5	1	Diplodus vulgaris	31	0.882	39	Good
7	1	Diplodus vulgaris	36	1.11	44	Good
7	1	Diplodus vulgaris	37	1.423	45	Good
7	1	Diplodus vulgaris	34	1.262	42	Good
7	1	Diplodus vulgaris	38	1.502	47	Good
7	1	Diplodus vulgaris	34	0.96	42	Good
7	1	Diplodus vulgaris	37	1.478	45	Good
7	1	Diplodus vulgaris	38	1.05	47	Good
7	1	Diplodus vulgaris	36	1.267	44	Good
7	1	Diplodus vulgaris	33	0.848	41	Good
7	1	Diplodus vulgaris	38	1.267	47	Good
7	1	Diplodus vulgaris	38	1.183	47	Good
7	1	Diplodus vulgaris	36	1.266	44	Good
7	1	Diplodus vulgaris	39	1.641	48	Good
7	1	Diplodus vulgaris	38	1.3	47	Good
7	1	Diplodus vulgaris	38	1.345	47	Good
7	1	Diplodus vulgaris	39	1.535	48	Good
7	1	Diplodus vulgaris	36	1.266	44	Good
7	1	Diplodus vulgaris	37	1.106	45	Good
7	1	Diplodus vulgaris	36	1.402	44	Good
7	1	Diplodus vulgaris	33	0.9987	41	Good
8	1	Diplodus vulgaris	30	0.653	38	Good
8	1	Diplodus vulgaris	31	0.704	39	Good
8	1	Diplodus vulgaris	33	1.055	41	Good
8	1	Diplodus vulgaris	33	1.146	41	Good
8	1	Diplodus vulgaris	35	1.332	43	Good
8	1	Diplodus vulgaris	37	0.859	45	Good
8	1	Diplodus vulgaris	38	1.583	47	Good
8	1	Diplodus vulgaris	38	1.507	47	Good
8	1	Diplodus vulgaris	38	1.622	47	Good
8	1	Diplodus vulgaris	38	1.9	47	Good
9	2	Diplodus vulgaris	36	1.475	44	Good
9	2	Diplodus vulgaris	35	1.129	43	Good
9	2	Diplodus vulgaris	36	1.08	44	Good
9	2	Diplodus vulgaris	34	1.008	42	Good
9	2	Diplodus vulgaris	35	1.089	43	Good
9	2	Diplodus vulgaris	32	0.832	40	Good
12	2	Diplodus vulgaris	49	3.703	59	Good
12	2	Diplodus vulgaris	47	2.706	56	Good
12	2	Diplodus vulgaris	38	1.492	47	Good
12	2	Diplodus vulgaris	40	1.428	49	Good
12	2	Diplodus vulgaris	37	1.109	45	Good
13	2	Diplodus vulgaris	34	1.168	42	Good
13	2	Diplodus vulgaris	34	1.136	42	Good
13	2	Diplodus vulgaris	33	0.771	41	Good
13	2	Diplodus vulgaris	32	0.807	40	Good
13	2	Diplodus vulgaris	36	1.145	44	Good
13	2	Diplodus vulgaris	39	1.7	48	Good
13	2	Diplodus vulgaris	32	0.96	40	Good
13	2	Diplodus vulgaris	33	1.04	41	Good
13	2	Diplodus vulgaris	37	1.372	45	Good
14	2	Diplodus vulgaris	29	0.708	37	Good
14	2	Diplodus vulgaris	33	0.913	41	Good
14	2	Diplodus vulgaris	34	1.113	42	Good
14	2	Diplodus vulgaris	35	1.146	43	Good
14	2	Diplodus vulgaris	43	2.39	52	Good
14	2	Diplodus vulgaris	43	1.941	52	Good
15	2	Diplodus vulgaris	30	0.736	38	Good
15	2	Diplodus vulgaris	35	0.563	43	Good
15	2	Diplodus vulgaris	40	1.509	49	Good
15	2	Diplodus vulgaris	41	2.009	50	Good
15	2	Diplodus vulgaris	42	2.514	51	Good
15	2	Diplodus vulgaris	43	2.189	52	Good
15	2	Diplodus vulgaris	43	2.52	52	Good
15	2	Diplodus vulgaris	44	2.387	53	Good
15	2	Diplodus vulgaris	44	2.619	53	Good
15	2	Diplodus vulgaris	45	2.446	54	Good
16	2	Diplodus vulgaris	30	0.903	38	Good
16	2	Diplodus vulgaris	33	0.829	41	Good
16	2	Diplodus vulgaris	35	1.28	43	Good
16	2	Diplodus vulgaris	35	1.454	43	Good
16	2	Diplodus vulgaris	35	1.065	43	Good
16	2	Diplodus vulgaris	37	1.495	45	Good
16	2	Diplodus vulgaris	39	1.743	48	Good
16	2	Diplodus vulgaris	40	1.424	49	Good
16	2	Diplodus vulgaris	47	3.27	56	Good
16	2	Diplodus vulgaris	50	3.883	60	Good

## Sheet: Symphodus r
St	Campaign	Species	Length(mm)	Weight (g)	Length total	State	Other info
17	3	Symphodus ocellatus	25	0.23	26	Defrosted
17	3	Symphodus ocellatus	26	0.38	27	Defrosted
17	3	Symphodus ocellatus	27	0.289	29	Defrosted
17	3	Symphodus ocellatus	27	0.361	29	Defrosted
17	3	Symphodus ocellatus	28	0.381	30	Defrosted
17	3	Symphodus ocellatus	30	0.621	33	Defrosted
17	3	Symphodus ocellatus	36	0.839	41	Defrosted
17	3	Symphodus ocellatus	40	1.057	46	Defrosted
17	3	Symphodus ocellatus	40	1.028	46	Defrosted
17	3	Symphodus ocellatus	40	1.067	46	Defrosted
17	3	Symphodus ocellatus	45	1.674	53	Defrosted
17	3	Symphodus ocellatus	45	1.475	53	Defrosted
17	3	Symphodus ocellatus	45	1.469	53	Defrosted
17	3	Symphodus ocellatus	46	1.609	55	Defrosted
17	3	Symphodus ocellatus	50	2.004	60	Defrosted
17	3	Symphodus ocellatus	52	2.625	63	Defrosted
17	3	Symphodus ocellatus	52	2.63	63	Defrosted
17	3	Symphodus ocellatus	53	2.686	64	Defrosted
21	3	Symphodus ocellatus	19	0.096	18	Defrosted
21	3	Symphodus ocellatus	20	0.106	19	Defrosted
21	3	Symphodus ocellatus	21	0.114	20	Defrosted
21	3	Symphodus ocellatus	28	0.313	30	Defrosted
21	3	Symphodus ocellatus	30	0.457	33	Defrosted
21	3	Symphodus ocellatus	30	0.332	33	Defrosted
21	3	Symphodus ocellatus	33	0.437	37	Defrosted
21	3	Symphodus ocellatus	34	0.492	38	Defrosted
21	3	Symphodus ocellatus	47	1.9	56	Defrosted
21	3	Symphodus ocellatus	50	2.167	60	Defrosted
24	3	Symphodus ocellatus	15	0.035	12	Defrosted
24	3	Symphodus ocellatus	18	0.077	16	Defrosted
24	3	Symphodus ocellatus	18	0.087	16	Defrosted
24	3	Symphodus ocellatus	18	0.074	16	Defrosted
24	3	Symphodus ocellatus	18	0.05	16	Defrosted
24	3	Symphodus ocellatus	19	0.064	18	Defrosted
24	3	Symphodus ocellatus	19	0.104	18	Defrosted
24	3	Symphodus ocellatus	20	0.09	19	Defrosted
24	3	Symphodus ocellatus	21	0.086	20	Defrosted
24	3	Symphodus ocellatus	22	0.168	22	Defrosted
24	3	Symphodus ocellatus	23	0.191	23	Defrosted
24	3	Symphodus ocellatus	25	0.252	26	Defrosted
24	3	Symphodus ocellatus	25	0.143	26	Defrosted
24	3	Symphodus ocellatus	25	0.235	26	Defrosted
24	3	Symphodus ocellatus	25	0.213	26	Defrosted
24	3	Symphodus ocellatus	25	0.146	26	Defrosted
24	3	Symphodus ocellatus	26	0.298	27	Defrosted
24	3	Symphodus ocellatus	27	0.282	29	Defrosted
24	3	Symphodus ocellatus	27	0.295	29	Defrosted
24	3	Symphodus ocellatus	29	0.294	31	Defrosted
24	3	Symphodus ocellatus	29	0.286	31	Defrosted
24	3	Symphodus ocellatus	29	0.289	31	Defrosted
24	3	Symphodus ocellatus	34	0.536	38	Defrosted
26	4	Symphodus ocellatus	13	0.049	9	Defrosted
26	4	Symphodus ocellatus	14	0.041	11	Defrosted
26	4	Symphodus ocellatus	14	0.044	11	Defrosted	m
26	4	Symphodus ocellatus	15	0.085	12	Defrosted
26	4	Symphodus ocellatus	16	0.074	13	Defrosted
26	4	Symphodus ocellatus	17	0.071	15	Defrosted
26	4	Symphodus ocellatus	17	0.074	15	Defrosted
26	4	Symphodus ocellatus	18	0.066	16	Defrosted
26	4	Symphodus ocellatus	18	0.081	16	Defrosted
26	4	Symphodus ocellatus	19	0.071	18	Defrosted
26	4	Symphodus ocellatus	20	0.096	19	Defrosted
26	4	Symphodus ocellatus	20	0.106	19	Defrosted
26	4	Symphodus ocellatus	20	0.096	19	Defrosted
26	4	Symphodus ocellatus	20	0.075	19	Defrosted
26	4	Symphodus ocellatus	20	0.107	19	Defrosted
26	4	Symphodus ocellatus	20	0.105	19	Defrosted
26	4	Symphodus ocellatus	20	0.146	19	Defrosted
26	4	Symphodus ocellatus	20	0.093	19	Defrosted
26	4	Symphodus ocellatus	20	0.152	19	Defrosted
26	4	Symphodus ocellatus	20	0.069	19	Defrosted
26	4	Symphodus ocellatus	20	0.098	19	Defrosted
26	4	Symphodus ocellatus	20	0.099	19	Defrosted
26	4	Symphodus ocellatus	20	0.155	19	Defrosted
26	4	Symphodus ocellatus	20	0.126	19	Defrosted
26	4	Symphodus ocellatus	20	0.138	19	Defrosted
26	4	Symphodus ocellatus	20	0.06	19	Defrosted
26	4	Symphodus ocellatus	20	0.1	19	Defrosted
26	4	Symphodus ocellatus	20	0.087	19	Defrosted
26	4	Symphodus ocellatus	20	0.16	19	Defrosted
26	4	Symphodus ocellatus	21	0.099	20	Defrosted
26	4	Symphodus ocellatus	21	0.11	20	Defrosted
26	4	Symphodus ocellatus	21	0.161	20	Defrosted
26	4	Symphodus ocellatus	21	0.1	20	Defrosted
26	4	Symphodus ocellatus	21	0.122	20	Defrosted
26	4	Symphodus ocellatus	22	0.135	22	Defrosted
26	4	Symphodus ocellatus	22	0.139	22	Defrosted
26	4	Symphodus ocellatus	22	0.131	22	Defrosted
26	4	Symphodus ocellatus	22	0.135	22	Defrosted
26	4	Symphodus ocellatus	22	0.178	22	Defrosted
26	4	Symphodus ocellatus	23	0.155	23	Defrosted
26	4	Symphodus ocellatus	23	0.132	23	Defrosted
26	4	Symphodus ocellatus	23	0.186	23	Defrosted
26	4	Symphodus ocellatus	23	0.165	23	Defrosted
26	4	Symphodus ocellatus	23	0.173	23	Defrosted
26	4	Symphodus ocellatus	23	0.154	23	Defrosted
26	4	Symphodus ocellatus	23	0.153	23	Defrosted
26	4	Symphodus ocellatus	23	0.173	23	Defrosted
26	4	Symphodus ocellatus	24	0.14	24	Defrosted
26	4	Symphodus ocellatus	24	0.228	24	Defrosted
26	4	Symphodus ocellatus	24	0.175	24	Defrosted
26	4	Symphodus ocellatus	24	0.128	24	Defrosted
26	4	Symphodus ocellatus	24	0.165	24	Defrosted
26	4	Symphodus ocellatus	24	0.192	24	Defrosted
26	4	Symphodus ocellatus	25	0.172	26	Defrosted
26	4	Symphodus ocellatus	25	0.122	26	Defrosted
26	4	Symphodus ocellatus	25	0.239	26	Defrosted
26	4	Symphodus ocellatus	25	0.214	26	Defrosted
26	4	Symphodus ocellatus	25	0.24	26	Defrosted
26	4	Symphodus ocellatus	25	0.264	26	Defrosted
26	4	Symphodus ocellatus	25	0.22	26	Defrosted
26	4	Symphodus ocellatus	25	0.244	26	Defrosted
26	4	Symphodus ocellatus	25	0.204	26	Defrosted
26	4	Symphodus ocellatus	25	0.192	26	Defrosted
26	4	Symphodus ocellatus	25	0.19	26	Defrosted
26	4	Symphodus ocellatus	25	0.159	26	Defrosted
26	4	Symphodus ocellatus	25	0.198	26	Defrosted
26	4	Symphodus ocellatus	25	0.235	26	Defrosted
26	4	Symphodus ocellatus	25	0.244	26	Defrosted
26	4	Symphodus ocellatus	26	0.174	27	Defrosted
26	4	Symphodus ocellatus	26	0.272	27	Defrosted
26	4	Symphodus ocellatus	26	0.166	27	Defrosted
26	4	Symphodus ocellatus	26	0.255	27	Defrosted
26	4	Symphodus ocellatus	27	0.235	29	Defrosted
26	4	Symphodus ocellatus	27	0.338	29	Defrosted
26	4	Symphodus ocellatus	27	0.29	29	Defrosted
26	4	Symphodus ocellatus	27	0.28	29	Defrosted
26	4	Symphodus ocellatus	27	0.323	29	Defrosted
26	4	Symphodus ocellatus	27	0.341	29	Defrosted
26	4	Symphodus ocellatus	27	0.437	29	Defrosted
26	4	Symphodus ocellatus	27	0.301	29	Defrosted
26	4	Symphodus ocellatus	28	0.214	30	Defrosted
26	4	Symphodus ocellatus	28	0.312	30	Defrosted
26	4	Symphodus ocellatus	30	0.357	33	Defrosted
26	4	Symphodus ocellatus	30	0.362	33	Defrosted
26	4	Symphodus ocellatus	30	0.456	33	Defrosted
26	4	Symphodus ocellatus	30	0.354	33	Defrosted
26	4	Symphodus ocellatus	30	0.38	33	Defrosted
26	4	Symphodus ocellatus	30	0.408	33	Defrosted
26	4	Symphodus ocellatus	30	0.322	33	Defrosted
26	4	Symphodus ocellatus	30	0.433	33	Defrosted
26	4	Symphodus ocellatus	30	0.508	33	Defrosted
26	4	Symphodus ocellatus	31	0.344	34	Defrosted
26	4	Symphodus ocellatus	32	0.496	35	Defrosted
26	4	Symphodus ocellatus	33	0.46	37	Defrosted
26	4	Symphodus ocellatus	33	0.565	37	Defrosted
26	4	Symphodus ocellatus	33	0.6	37	Defrosted
26	4	Symphodus ocellatus	33	0.481	37	Defrosted
26	4	Symphodus ocellatus	35	0.826	39	Defrosted
26	4	Symphodus ocellatus	35	0.513	39	Defrosted
26	4	Symphodus ocellatus	35	0.573	39	Defrosted
26	4	Symphodus ocellatus	35	0.618	39	Defrosted
26	4	Symphodus ocellatus	35	0.684	39	Defrosted
26	4	Symphodus ocellatus	35	0.647	39	Defrosted
26	4	Symphodus ocellatus	35	0.588	39	Defrosted
26	4	Symphodus ocellatus	37	0.995	42	Defrosted
26	4	Symphodus ocellatus	37	0.563	42	Defrosted
26	4	Symphodus ocellatus	39	0.964	45	Defrosted
26	4	Symphodus ocellatus	39	0.954	45	Defrosted
26	4	Symphodus ocellatus	40	1.068	46	Defrosted
26	4	Symphodus ocellatus	40	1.07	46	Defrosted
26	4	Symphodus ocellatus	41	1.186	48	Defrosted
27	4	Symphodus ocellatus	16	0.068	13	Defrosted
27	4	Symphodus ocellatus	17	0.121	15	Defrosted
27	4	Symphodus ocellatus	18	0.105	16	Defrosted
27	4	Symphodus ocellatus	18	0.08	16	Defrosted
27	4	Symphodus ocellatus	20	0.112	19	Defrosted
27	4	Symphodus ocellatus	20	0.103	19	Defrosted
27	4	Symphodus ocellatus	20	0.175	19	Defrosted
27	4	Symphodus ocellatus	20	0.118	19	Defrosted
27	4	Symphodus ocellatus	20	0.12	19	Defrosted
27	4	Symphodus ocellatus	20	0.149	19	Defrosted
27	4	Symphodus ocellatus	20	0.136	19	Defrosted
27	4	Symphodus ocellatus	20	0.125	19	Defrosted
27	4	Symphodus ocellatus	20	0.137	19	Defrosted
27	4	Symphodus ocellatus	20	0.114	19	Defrosted
27	4	Symphodus ocellatus	20	0.107	19	Defrosted
27	4	Symphodus ocellatus	21	0.137	20	Defrosted
27	4	Symphodus ocellatus	21	0.151	20	Defrosted
27	4	Symphodus ocellatus	21	0.139	20	Defrosted
27	4	Symphodus ocellatus	22	0.223	22	Defrosted
27	4	Symphodus ocellatus	22	0.176	22	Defrosted
27	4	Symphodus ocellatus	22	0.165	22	Defrosted
27	4	Symphodus ocellatus	22	0.21	22	Defrosted
27	4	Symphodus ocellatus	22	0.156	22	Defrosted
27	4	Symphodus ocellatus	23	0.169	23	Defrosted
27	4	Symphodus ocellatus	23	0.188	23	Defrosted
27	4	Symphodus ocellatus	24	0.212	24	Defrosted
27	4	Symphodus ocellatus	25	0.286	26	Defrosted
27	4	Symphodus ocellatus	25	0.243	26	Defrosted
27	4	Symphodus ocellatus	25	0.309	26	Defrosted
27	4	Symphodus ocellatus	25	0.264	26	Defrosted
27	4	Symphodus ocellatus	25	0.257	26	Defrosted
27	4	Symphodus ocellatus	28	0.371	30	Defrosted
27	4	Symphodus ocellatus	30	0.393	33	Defrosted
27	4	Symphodus ocellatus	30	0.434	33	Defrosted
27	4	Symphodus ocellatus	30	0.342	33	Defrosted
27	4	Symphodus ocellatus	30	0.418	33	Defrosted
27	4	Symphodus ocellatus	30	0.501	33	Defrosted
27	4	Symphodus ocellatus	34	0.635	38	Defrosted
27	4	Symphodus ocellatus	35	0.744	39	Defrosted
27	4	Symphodus ocellatus	35	0.823	39	Defrosted
27	4	Symphodus ocellatus	38	0.893	44	Defrosted
27	4	Symphodus ocellatus	40	1.104	46	Defrosted
27	4	Symphodus ocellatus	40	0.998	46	Defrosted
28	4	Symphodus ocellatus	15	0.077	12	Defrosted
28	4	Symphodus ocellatus	16	0.094	13	Defrosted
28	4	Symphodus ocellatus	16	0.084	13	Defrosted
28	4	Symphodus ocellatus	17	0.079	15	Defrosted
28	4	Symphodus ocellatus	18	0.056	16	Defrosted
28	4	Symphodus ocellatus	20	0.238	19	Defrosted
28	4	Symphodus ocellatus	20	0.144	19	Defrosted
28	4	Symphodus ocellatus	20	0.264	19	Defrosted
28	4	Symphodus ocellatus	20	0.146	19	Defrosted
28	4	Symphodus ocellatus	20	0.095	19	Defrosted
28	4	Symphodus ocellatus	21	0.097	20	Defrosted
28	4	Symphodus ocellatus	22	0.169	22	Defrosted
28	4	Symphodus ocellatus	22	0.145	22	Defrosted
28	4	Symphodus ocellatus	22	0.173	22	Defrosted
28	4	Symphodus ocellatus	22	0.143	22	Defrosted
28	4	Symphodus ocellatus	23	0.186	23	Defrosted
28	4	Symphodus ocellatus	23	0.2	23	Defrosted
28	4	Symphodus ocellatus	23	0.238	23	Defrosted
28	4	Symphodus ocellatus	23	0.212	23	Defrosted
28	4	Symphodus ocellatus	23	0.126	23	Defrosted
28	4	Symphodus ocellatus	23	0.189	23	Defrosted
28	4	Symphodus ocellatus	23	0.114	23	Defrosted
28	4	Symphodus ocellatus	24	0.248	24	Defrosted
28	4	Symphodus ocellatus	24	0.218	24	Defrosted
28	4	Symphodus ocellatus	24	0.184	24	Defrosted
28	4	Symphodus ocellatus	25	0.232	26	Defrosted
28	4	Symphodus ocellatus	25	0.23	26	Defrosted
28	4	Symphodus ocellatus	25	0.288	26	Defrosted
28	4	Symphodus ocellatus	25	0.3	26	Defrosted
28	4	Symphodus ocellatus	25	0.302	26	Defrosted
28	4	Symphodus ocellatus	25	0.17	26	Defrosted
28	4	Symphodus ocellatus	26	0.363	27	Defrosted
28	4	Symphodus ocellatus	26	0.4	27	Defrosted
28	4	Symphodus ocellatus	26	0.389	27	Defrosted
28	4	Symphodus ocellatus	26	0.402	27	Defrosted
28	4	Symphodus ocellatus	26	0.32	27	Defrosted
28	4	Symphodus ocellatus	26	0.298	27	Defrosted
28	4	Symphodus ocellatus	26	0.353	27	Defrosted
28	4	Symphodus ocellatus	26	0.304	27	Defrosted
28	4	Symphodus ocellatus	26	0.337	27	Defrosted
28	4	Symphodus ocellatus	27	0.33	29	Defrosted
28	4	Symphodus ocellatus	28	0.331	30	Defrosted
28	4	Symphodus ocellatus	28	0.39	30	Defrosted
28	4	Symphodus ocellatus	29	0.426	31	Defrosted
28	4	Symphodus ocellatus	29	0.39	31	Defrosted
28	4	Symphodus ocellatus	30	0.394	33	Defrosted
28	4	Symphodus ocellatus	30	0.423	33	Defrosted
28	4	Symphodus ocellatus	30	0.356	33	Defrosted
28	4	Symphodus ocellatus	30	0.316	33	Defrosted
28	4	Symphodus ocellatus	31	0.533	34	Defrosted
28	4	Symphodus ocellatus	31	0.433	34	Defrosted
28	4	Symphodus ocellatus	32	0.597	35	Defrosted
28	4	Symphodus ocellatus	33	0.899	37	Defrosted
28	4	Symphodus ocellatus	33	0.58	37	Defrosted
28	4	Symphodus ocellatus	34	0.572	38	Defrosted
28	4	Symphodus ocellatus	37	0.986	42	Defrosted
28	4	Symphodus ocellatus	37	1.098	42	Defrosted
28	4	Symphodus ocellatus	37	0.964	42	Defrosted
28	4	Symphodus ocellatus	39	1.205	45	Defrosted	M
28	4	Symphodus ocellatus	40	1.001	46	Defrosted
28	4	Symphodus ocellatus	43	1.533	50	Defrosted	M
28	4	Symphodus ocellatus	45	2.065	53	Defrosted
28	4	Symphodus ocellatus	51	2.581	61	Defrosted
28	4	Symphodus ocellatus	26	0.33	27	Defrosted
29	4	Symphodus ocellatus	17	0.082	15	Defrosted
29	4	Symphodus ocellatus	19	0.098	18	Defrosted	m
29	4	Symphodus ocellatus	20	0.12	19	Defrosted	m
29	4	Symphodus ocellatus	20	0.107	19	Defrosted
29	4	Symphodus ocellatus	21	0.121	20	Defrosted
29	4	Symphodus ocellatus	21	0.139	20	Defrosted
29	4	Symphodus ocellatus	22	0.107	22	Defrosted
29	4	Symphodus ocellatus	22	0.109	22	Defrosted	m
29	4	Symphodus ocellatus	22	0.151	22	Defrosted
29	4	Symphodus ocellatus	22	0.151	22	Defrosted
29	4	Symphodus ocellatus	23	0.153	23	Defrosted
29	4	Symphodus ocellatus	23	0.163	23	Defrosted
29	4	Symphodus ocellatus	25	0.212	26	Defrosted
29	4	Symphodus ocellatus	25	0.252	26	Defrosted
29	4	Symphodus ocellatus	25	0.258	26	Defrosted
29	4	Symphodus ocellatus	25	0.209	26	Defrosted
29	4	Symphodus ocellatus	26	0.203	27	Defrosted
29	4	Symphodus ocellatus	26	0.215	27	Defrosted
29	4	Symphodus ocellatus	27	0.268	29	Defrosted
29	4	Symphodus ocellatus	27	0.312	29	Defrosted
29	4	Symphodus ocellatus	27	0.336	29	Defrosted
29	4	Symphodus ocellatus	28	0.257	30	Defrosted
29	4	Symphodus ocellatus	28	0.326	30	Defrosted
29	4	Symphodus ocellatus	29	0.319	31	Defrosted
29	4	Symphodus ocellatus	29	0.341	31	Defrosted
29	4	Symphodus ocellatus	30	0.397	33	Defrosted
29	4	Symphodus ocellatus	30	0.448	33	Defrosted
29	4	Symphodus ocellatus	31	0.376	34	Defrosted
29	4	Symphodus ocellatus	34	0.522	38	Defrosted
29	4	Symphodus ocellatus	34	0.881	38	Defrosted
29	4	Symphodus ocellatus	35	0.532	39	Defrosted
29	4	Symphodus ocellatus	35	0.597	39	Defrosted
29	4	Symphodus ocellatus	36	0.674	41	Defrosted
29	4	Symphodus ocellatus	36	1.125	41	Defrosted
29	4	Symphodus ocellatus	37	1.075	42	Defrosted
29	4	Symphodus ocellatus	40	0.896	46	Defrosted
29	4	Symphodus ocellatus	42	1.496	49	Defrosted
29	4	Symphodus ocellatus	44	1.325	52	Defrosted
29	4	Symphodus ocellatus	45	1.685	53	Defrosted
29	4	Symphodus ocellatus	47	1.532	56	Defrosted
29	4	Symphodus ocellatus	50	1.792	60	Defrosted
29	4	Symphodus ocellatus	54	2.328	65	Defrosted
29	4	Symphodus ocellatus	54	2.351	65	Defrosted
29	4	Symphodus ocellatus	55	2.626	67	Defrosted	m
29	4	Symphodus ocellatus	62	4.008	76	Defrosted
30	4	Symphodus ocellatus	17	0.092	15	Defrosted	m
30	4	Symphodus ocellatus	20	0.082	19	Defrosted	m
30	4	Symphodus ocellatus	20	0.148	19	Defrosted	m
30	4	Symphodus ocellatus	20	0.116	19	Defrosted	m
30	4	Symphodus ocellatus	21	0.208	20	Defrosted
30	4	Symphodus ocellatus	21	0.171	20	Defrosted
30	4	Symphodus ocellatus	22	0.21	22	Defrosted
30	4	Symphodus ocellatus	22	0.209	22	Defrosted
30	4	Symphodus ocellatus	22	0.255	22	Defrosted
30	4	Symphodus ocellatus	22	0.168	22	Defrosted
30	4	Symphodus ocellatus	22	0.224	22	Defrosted
30	4	Symphodus ocellatus	23	0.205	23	Defrosted
30	4	Symphodus ocellatus	23	0.255	23	Defrosted
30	4	Symphodus ocellatus	24	0.212	24	Defrosted
30	4	Symphodus ocellatus	24	0.207	24	Defrosted
30	4	Symphodus ocellatus	24	0.305	24	Defrosted
30	4	Symphodus ocellatus	25	0.252	26	Defrosted
30	4	Symphodus ocellatus	25	0.295	26	Defrosted
30	4	Symphodus ocellatus	25	0.342	26	Defrosted
30	4	Symphodus ocellatus	25	0.254	26	Defrosted
30	4	Symphodus ocellatus	26	0.375	27	Defrosted
30	4	Symphodus ocellatus	26	0.408	27	Defrosted
30	4	Symphodus ocellatus	27	0.291	29	Defrosted
30	4	Symphodus ocellatus	27	0.458	29	Defrosted
30	4	Symphodus ocellatus	27	0.397	29	Defrosted
30	4	Symphodus ocellatus	28	0.39	30	Defrosted
30	4	Symphodus ocellatus	29	0.345	31	Defrosted
30	4	Symphodus ocellatus	29	0.36	31	Defrosted
30	4	Symphodus ocellatus	30	0.425	33	Defrosted
30	4	Symphodus ocellatus	30	0.437	33	Defrosted
30	4	Symphodus ocellatus	30	0.444	33	Defrosted
30	4	Symphodus ocellatus	30	0.463	33	Defrosted
30	4	Symphodus ocellatus	30	0.445	33	Defrosted
30	4	Symphodus ocellatus	31	0.55	34	Defrosted
30	4	Symphodus ocellatus	33	0.545	37	Defrosted
30	4	Symphodus ocellatus	33	0.427	37	Defrosted
30	4	Symphodus ocellatus	34	0.822	38	Defrosted
30	4	Symphodus ocellatus	35	0.645	39	Defrosted
30	4	Symphodus ocellatus	36	0.355	41	Defrosted
30	4	Symphodus ocellatus	38	0.4	44	Defrosted
30	4	Symphodus ocellatus	39	1.024	45	Defrosted
30	4	Symphodus ocellatus	41	1.146	48	Defrosted
32	4	Symphodus ocellatus	19	0.055	18	Defrosted
32	4	Symphodus ocellatus	20	0.108	19	Defrosted
32	4	Symphodus ocellatus	20	0.133	19	Defrosted
32	4	Symphodus ocellatus	20	0.114	19	Defrosted
32	4	Symphodus ocellatus	20	0.17	19	Defrosted	m
32	4	Symphodus ocellatus	20	0.109	19	Defrosted
32	4	Symphodus ocellatus	21	0.18	20	Defrosted
32	4	Symphodus ocellatus	22	0.143	22	Defrosted
32	4	Symphodus ocellatus	22	0.186	22	Defrosted
32	4	Symphodus ocellatus	22	0.11	22	Defrosted
32	4	Symphodus ocellatus	22	0.18	22	Defrosted
32	4	Symphodus ocellatus	23	0.239	23	Defrosted	m
32	4	Symphodus ocellatus	23	0.278	23	Defrosted
32	4	Symphodus ocellatus	23	0.165	23	Defrosted
32	4	Symphodus ocellatus	24	0.202	24	Defrosted
32	4	Symphodus ocellatus	24	0.179	24	Defrosted
32	4	Symphodus ocellatus	24	0.166	24	Defrosted
32	4	Symphodus ocellatus	24	0.236	24	Defrosted
32	4	Symphodus ocellatus	24	0.171	24	Defrosted
32	4	Symphodus ocellatus	25	0.249	26	Defrosted
32	4	Symphodus ocellatus	25	0.326	26	Defrosted
32	4	Symphodus ocellatus	25	0.246	26	Defrosted
32	4	Symphodus ocellatus	25	0.23	26	Defrosted
32	4	Symphodus ocellatus	25	0.331	26	Defrosted
32	4	Symphodus ocellatus	25	0.208	26	Defrosted
32	4	Symphodus ocellatus	25	0.247	26	Defrosted
32	4	Symphodus ocellatus	25	0.23	26	Defrosted
32	4	Symphodus ocellatus	25	0.176	26	Defrosted
32	4	Symphodus ocellatus	26	0.305	27	Defrosted
32	4	Symphodus ocellatus	26	0.198	27	Defrosted
32	4	Symphodus ocellatus	26	0.318	27	Defrosted
32	4	Symphodus ocellatus	26	0.213	27	Defrosted
32	4	Symphodus ocellatus	26	0.362	27	Defrosted
32	4	Symphodus ocellatus	26	0.282	27	Defrosted
32	4	Symphodus ocellatus	27	0.313	29	Defrosted
32	4	Symphodus ocellatus	27	0.367	29	Defrosted
32	4	Symphodus ocellatus	27	0.384	29	Defrosted
32	4	Symphodus ocellatus	27	0.336	29	Defrosted
32	4	Symphodus ocellatus	29	0.398	31	Defrosted
32	4	Symphodus ocellatus	29	0.353	31	Defrosted
32	4	Symphodus ocellatus	30	0.278	33	Defrosted
32	4	Symphodus ocellatus	30	0.446	33	Defrosted
32	4	Symphodus ocellatus	31	0.428	34	Defrosted
32	4	Symphodus ocellatus	32	0.482	35	Defrosted
32	4	Symphodus ocellatus	33	0.421	37	Defrosted
32	4	Symphodus ocellatus	35	0.716	39	Defrosted
32	4	Symphodus ocellatus	35	0.595	39	Defrosted
32	4	Symphodus ocellatus	37	0.995	42	Defrosted
32	4	Symphodus ocellatus	41	0.92	48	Defrosted

## Sheet: Coris r
St	Campaign	Species	Length(mm)	Weight (g)	Length total	State	Other info
22	3	Coris julis	30	0.348	33	Defrosted
22	3	Coris julis	35	0.528	39	Defrosted
22	3	Coris julis	37	0.53	41	Defrosted
22	3	Coris julis	40	0.7	45	Defrosted
26	4	Coris julis	23	0.179	25	Defrosted
26	4	Coris julis	25	0.189	28	Defrosted
26	4	Coris julis	25	0.198	28	Defrosted
26	4	Coris julis	27	0.148	30	Defrosted
26	4	Coris julis	27	0.153	30	Defrosted
26	4	Coris julis	27	0.191	30	Defrosted
26	4	Coris julis	27	0.243	30	Defrosted
26	4	Coris julis	28	0.279	31	Defrosted
26	4	Coris julis	30	0.302	33	Defrosted
26	4	Coris julis	30	0.26	33	Defrosted
26	4	Coris julis	31	0.288	34	Defrosted
26	4	Coris julis	32	0.286	36	Defrosted
26	4	Coris julis	34	0.335	38	Defrosted
26	4	Coris julis	34	0.38	38	Defrosted
26	4	Coris julis	35	0.389	39	Defrosted	m
26	4	Coris julis	35	0.365	39	Defrosted
26	4	Coris julis	35	0.386	39	Defrosted
26	4	Coris julis	36	0.41	40	Defrosted
26	4	Coris julis	40	0.703	45	Defrosted
27	4	Coris julis	25	0.235	28	Defrosted
27	4	Coris julis	25	0.175	28	Defrosted
27	4	Coris julis	25	0.26	28	Defrosted
27	4	Coris julis	26	0.31	29	Defrosted
27	4	Coris julis	29	0.39	32	Defrosted
27	4	Coris julis	30	0.385	33	Defrosted
27	4	Coris julis	30	0.35	33	Defrosted
27	4	Coris julis	31	0.304	34	Defrosted
27	4	Coris julis	32	0.32	36	Defrosted
27	4	Coris julis	35	0.4	39	Defrosted
27	4	Coris julis	35	0.441	39	Defrosted
27	4	Coris julis	38	0.718	43	Defrosted
28	4	Coris julis	26	0.19	29	Defrosted
28	4	Coris julis	26	0.159	29	Defrosted
28	4	Coris julis	27	0.312	30	Defrosted
28	4	Coris julis	27	0.359	30	Defrosted
28	4	Coris julis	27	0.263	30	Defrosted
28	4	Coris julis	30	0.271	33	Defrosted
28	4	Coris julis	32	0.288	36	Defrosted
29	4	Coris julis	26	0.183	29	Defrosted
29	4	Coris julis	27	0.194	30	Defrosted
29	4	Coris julis	27	0.174	30	Defrosted
29	4	Coris julis	27	0.153	30	Defrosted
29	4	Coris julis	27	0.205	30	Defrosted
29	4	Coris julis	27	0.218	30	Defrosted
29	4	Coris julis	29	0.187	32	Defrosted
29	4	Coris julis	31	0.324	34	Defrosted
29	4	Coris julis	31	0.264	34	Defrosted
29	4	Coris julis	31	0.26	34	Defrosted
29	4	Coris julis	32	0.324	36	Defrosted
29	4	Coris julis	32	0.348	36	Defrosted
29	4	Coris julis	32	0.339	36	Defrosted
29	4	Coris julis	33	0.291	37	Defrosted
29	4	Coris julis	33	0.316	37	Defrosted
29	4	Coris julis	33	0.38	37	Defrosted
29	4	Coris julis	34	0.377	38	Defrosted
29	4	Coris julis	34	0.354	38	Defrosted
29	4	Coris julis	35	0.484	39	Defrosted
29	4	Coris julis	36	0.43	40	Defrosted
29	4	Coris julis	37	0.518	41	Defrosted
29	4	Coris julis	41	0.664	46	Defrosted
30	4	Coris julis	25	0.193	28	Defrosted
30	4	Coris julis	30	0.294	33	Defrosted	m
30	4	Coris julis	33	0.304	37	Defrosted	m
30	4	Coris julis	33	0.367	37	Defrosted	m
30	4	Coris julis	34	0.406	38	Defrosted	m
30	4	Coris julis	35	0.47	39	Defrosted
31	4	Coris julis	24	0.264	26	Defrosted
31	4	Coris julis	28	0.179	31	Defrosted
31	4	Coris julis	30	0.282	33	Defrosted
31	4	Coris julis	31	0.204	34	Defrosted
31	4	Coris julis	31	0.307	34	Defrosted
31	4	Coris julis	32	0.305	36	Defrosted
31	4	Coris julis	34	0.296	38	Defrosted
31	4	Coris julis	34	0.406	38	Defrosted
31	4	Coris julis	34	0.325	38	Defrosted	m
31	4	Coris julis	34	0.263	38	Defrosted
31	4	Coris julis	35	0.4	39	Defrosted
31	4	Coris julis	36	0.457	40	Defrosted
31	4	Coris julis	38	0.555	43	Defrosted
31	4	Coris julis	40	0.552	45	Defrosted
32	4	Coris julis	27	0.252	30	Defrosted
32	4	Coris julis	30	0.206	33	Defrosted
32	4	Coris julis	30	0.303	33	Defrosted
32	4	Coris julis	35	0.479	39	Defrosted

## Sheet: Sheet2
Station	Date	Species	Length(mm)	Weight (g)
Station	Date	Species	Length(mm)	Weight (g)
